# Supplementary material for: Altered Genome-Wide DNA Methylation in Peripheral Blood of South African Women with Gestational Diabetes Mellitus
Source: Int J Mol Sci. 2019 Nov 20;20(23):5828. doi: 10.3390/ijms20235828 (PMC6928622; doi:10.3390/ijms20235828)
Supplement: Supplementary file 1 [file ijms-20-05828-s001.zip]

Archive with 6 entries (6 files):
- Supplementary figures/Figure S1.docx
- Supplementary Table/Table S1. SigProbe.xlsx
- Supplementary Table/Table S2. GeneClassificationTable.xlsx
- Supplementary Table/Table S3. KEGG pathways.xlsx
- Supplementary Table/Table S4. Statistically signifcant KEGG pathways.xlsx
- Supplementary Table/Table S5. GO terms.xlsx
