# Supplementary material for: Altered Genome-Wide DNA Methylation in Peripheral Blood of South African Women with Gestational Diabetes Mellitus
Source: Int J Mol Sci. 2019 Nov 20;20(23):5828. doi: 10.3390/ijms20235828 (PMC6928622; doi:10.3390/ijms20235828)
Supplement: Supplementary file 1 [file ijms-20-05828-s001.zip › Supplementary Table/Table S1. SigProbe.xlsx]

## Sheet: Sheet1
Table S1. Genome-wide DNA methylation profiling identified 1098 differentially methylated CpG loci
Column #	Probeset ID	UCSC_RefGene_Name	CHR	MAPINFO	p-value(Disease Group)	stepup(p-value(Disease Group))	p-value(GDM vs. non-GDM)	T(GDM vs. non-GDM)	M-value difference (GDM vs. non-GDM)	Difference(GDM vs. non-GDM) (Description)	Beta Difference(GDM vs. non-GDM)	Beta Difference(GDM vs. non-GDM) (Description)	F(Disease Group)	SS(Disease Group)	SS(Error)	F(Error)
377723	cg23643951	CAMTA1	1	7188044	8.86348e-08	0.0500835	8.86348e-08	-7.80536	-0.652054	GDM down vs non-GDM	-0.055915	GDM down vs non-GDM	60.9236	2.55104	0.921202	1
553314	cg07000438		20	3073301	1.2169e-07	0.0500835	1.2169e-07	-7.65523	-0.670987	GDM down vs non-GDM	-0.0749456	GDM down vs non-GDM	58.6026	2.70134	1.01411	1
30451	cg22985016	SLC9A3	5	497397	6.47969e-07	0.133342	6.47969e-07	6.88546	0.824525	GDM up vs non-GDM	0.0280883	GDM up vs non-GDM	47.4096	4.07905	1.89285	1
756633	cg01928297		1	229231753	3.63689e-06	0.257755	3.63689e-06	6.1259	0.62282	GDM up vs non-GDM	0.0335631	GDM up vs non-GDM	37.5267	2.32743	1.36445	1
204027	cg16306629		8	119128678	4.30477e-06	0.257755	4.30477e-06	6.05327	2.32467	GDM up vs non-GDM	0.274521	GDM up vs non-GDM	36.6421	32.4245	19.4677	1
2127	cg21158502		5	74348187	4.59301e-06	0.257755	4.59301e-06	-6.02542	-0.83024	GDM down vs non-GDM	-0.0376143	GDM down vs non-GDM	36.3057	4.1358	2.50615	1
48643	cg24629972	POTEA;POTEA	8	43147439	6.90919e-06	0.257755	6.90919e-06	5.85079	0.719585	GDM up vs non-GDM	0.0353599	GDM up vs non-GDM	34.2318	3.10682	1.99668	1
239893	cg21910650	MEA1;KLHDC3	6	42982891	1.26731e-05	0.257755	1.26731e-05	-5.59386	-0.612565	GDM down vs non-GDM	-0.0874715	GDM down vs non-GDM	31.2912	2.25141	1.58291	1
28699	cg04368094	PELI2	14	56586522	1.28918e-05	0.257755	1.28918e-05	-5.58665	-0.921242	GDM down vs non-GDM	-0.0362617	GDM down vs non-GDM	31.2106	5.09212	3.58938	1
31601	cg07225555	SLC45A4	8	142264800	1.34649e-05	0.257755	1.34649e-05	-5.56834	-1.01684	GDM down vs non-GDM	-0.0287583	GDM down vs non-GDM	31.0064	6.20383	4.40181	1
552162	cg11942059	COL9A1	6	71014153	1.59697e-05	0.268356	1.59697e-05	5.49664	0.600371	GDM up vs non-GDM	0.0637867	GDM up vs non-GDM	30.2131	2.16267	1.57477	1
720570	cg18974926	SORT1	1	109939800	1.87384e-05	0.268356	1.87384e-05	-5.42963	-0.892284	GDM down vs non-GDM	-0.0560986	GDM down vs non-GDM	29.4809	4.77703	3.56484	1
588012	cg23715029	TRAK1;TRAK1	3	42201568	2.22417e-05	0.268356	2.22417e-05	-5.35798	-0.640977	GDM down vs non-GDM	-0.107073	GDM down vs non-GDM	28.708	2.46511	1.88911	1
30523	cg12406391	ESPN	1	6520194	2.75694e-05	0.268356	2.75694e-05	-5.26846	-1.11842	GDM down vs non-GDM	-0.0434064	GDM down vs non-GDM	27.7567	7.50523	5.94866	1
77027	cg26708144	C1QTNF5;C1QTNF5;MFRP	11	119211650	2.79769e-05	0.268356	2.79769e-05	-5.26235	-0.895142	GDM down vs non-GDM	-0.0615698	GDM down vs non-GDM	27.6924	4.80768	3.81942	1
236631	cg13968390	SULT1C2;SULT1C2	2	108904812	3.03008e-05	0.268356	3.03008e-05	-5.22917	-1.52103	GDM down vs non-GDM	-0.204878	GDM down vs non-GDM	27.3442	13.8812	11.1683	1
774066	cg10185424	CD180	5	66478491	3.53293e-05	0.268356	3.53293e-05	-5.1654	-1.34854	GDM down vs non-GDM	-0.196193	GDM down vs non-GDM	26.6814	10.9114	8.99695	1
37133	cg17169289	ZNF665	19	53696217	3.5986e-05	0.268356	3.5986e-05	-5.15776	-0.609014	GDM down vs non-GDM	-0.0123828	GDM down vs non-GDM	26.6025	2.22539	1.84037	1
524473	cg06695683	PON2;PON2;PON2;PON2	7	95041624	4.10249e-05	0.268356	4.10249e-05	5.10344	0.660353	GDM up vs non-GDM	0.0319761	GDM up vs non-GDM	26.0451	2.6164	2.21004	1
730857	cg22465130		7	155374293	4.3848e-05	0.268356	4.3848e-05	5.07589	0.71956	GDM up vs non-GDM	0.0440201	GDM up vs non-GDM	25.7647	3.1066	2.65267	1
450836	cg05459390	GPR65	14	88469980	4.85657e-05	0.268356	4.85657e-05	-5.03363	-0.666142	GDM down vs non-GDM	-0.081683	GDM down vs non-GDM	25.3374	2.66247	2.31177	1
6933	cg23244169		17	16310297	4.91665e-05	0.268356	4.91665e-05	-5.02855	-0.805572	GDM down vs non-GDM	-0.026517	GDM down vs non-GDM	25.2863	3.89368	3.38764	1
544430	cg15528736	FCGRT;FCGRT;FCGRT	19	50015780	5.21383e-05	0.268356	5.21383e-05	-5.0043	-0.664737	GDM down vs non-GDM	-0.0974598	GDM down vs non-GDM	25.043	2.65125	2.32909	1
170460	cg07556057		8	96142671	5.53236e-05	0.268356	5.53236e-05	-4.97982	-0.603324	GDM down vs non-GDM	-0.096026	GDM down vs non-GDM	24.7986	2.184	1.93753	1
51720	cg08194009		17	25707428	5.54893e-05	0.268356	5.54893e-05	-4.97858	-0.726012	GDM down vs non-GDM	-0.0712311	GDM down vs non-GDM	24.7863	3.16256	2.80705	1
466183	cg11962310		20	3073916	6.18972e-05	0.268356	6.18972e-05	-4.9335	-0.607436	GDM down vs non-GDM	-0.0444091	GDM down vs non-GDM	24.3394	2.21387	2.00109	1
44063	cg07517893	PPP1R13L;PPP1R13L	19	45889164	6.73891e-05	0.269545	6.73891e-05	-4.89846	-0.929619	GDM down vs non-GDM	-0.0246516	GDM down vs non-GDM	23.9949	5.18515	4.75406	1
198109	cg15901455		3	129068280	6.77857e-05	0.269545	6.77857e-05	-4.89604	-0.658654	GDM down vs non-GDM	-0.108176	GDM down vs non-GDM	23.9712	2.60295	2.3889	1
541979	cg01280609	BID;BID;BID	22	18257414	6.97531e-05	0.269545	6.97531e-05	-4.88426	-0.654217	GDM down vs non-GDM	-0.0202675	GDM down vs non-GDM	23.856	2.568	2.36821	1
190293	cg07153053	LIPA;LIPA;LIPA	10	90984672	7.1779e-05	0.273514	7.1779e-05	-4.87247	-0.769892	GDM down vs non-GDM	-0.111068	GDM down vs non-GDM	23.7409	3.5564	3.29561	1
114342	cg04841983		11	110968091	7.56457e-05	0.274215	7.56457e-05	4.85087	1.23488	GDM up vs non-GDM	0.0823674	GDM up vs non-GDM	23.5309	9.14958	8.5543	1
43546	cg02907374	CALCB	11	15095028	7.73604e-05	0.274215	7.73604e-05	-4.84164	-1.30821	GDM down vs non-GDM	-0.030473	GDM down vs non-GDM	23.4415	10.2685	9.63702	1
634551	cg19634242	C1orf173	1	75138964	7.8873e-05	0.274215	7.8873e-05	-4.83368	-0.653328	GDM down vs non-GDM	-0.0467954	GDM down vs non-GDM	23.3644	2.56103	2.41147	1
284259	cg23163573	SULT1C2;SULT1C2;SULT1C2;SULT1C2	2	108905468	8.00051e-05	0.274215	8.00051e-05	-4.82781	-0.735699	GDM down vs non-GDM	-0.120221	GDM down vs non-GDM	23.3078	3.24752	3.0653	1
164990	cg10914115	CLIC1	6	31704828	8.09518e-05	0.274215	8.09518e-05	-4.82298	-0.656955	GDM down vs non-GDM	-0.0837605	GDM down vs non-GDM	23.2611	2.58954	2.44915	1
211905	cg11903855	MICAL1;MICAL1;MICAL1	6	109767843	8.36373e-05	0.277251	8.36373e-05	-4.80955	-1.16363	GDM down vs non-GDM	-0.191928	GDM down vs non-GDM	23.1318	8.12422	7.72672	1
711160	cg09858348	OR7G3	19	9239051	9.07785e-05	0.279997	9.07785e-05	-4.77587	-0.867386	GDM down vs non-GDM	-0.0559136	GDM down vs non-GDM	22.8089	4.51415	4.35405	1
77488	cg08438435	APBA2;APBA2	15	29408145	9.33592e-05	0.279997	9.33592e-05	-4.76435	-0.779058	GDM down vs non-GDM	-0.0816054	GDM down vs non-GDM	22.699	3.64159	3.52944	1
688995	cg04804543	SLC45A4	8	142233427	9.39936e-05	0.279997	9.39936e-05	-4.76157	-0.674214	GDM down vs non-GDM	-0.0560935	GDM down vs non-GDM	22.6725	2.72739	2.64649	1
80076	cg20959480	AACS	12	125599568	9.43825e-05	0.279997	9.43825e-05	4.75987	0.770956	GDM up vs non-GDM	0.0426252	GDM up vs non-GDM	22.6564	3.56624	3.46293	1
302268	cg01355030		5	32531689	9.46368e-05	0.279997	9.46368e-05	4.75877	0.669137	GDM up vs non-GDM	0.0469204	GDM up vs non-GDM	22.6459	2.68646	2.60985	1
485378	cg23773496	LINC00460	13	107028857	9.64362e-05	0.279997	9.64362e-05	-4.75103	-0.681127	GDM down vs non-GDM	-0.0401938	GDM down vs non-GDM	22.5723	2.7836	2.71303	1
768338	cg13800828		12	133301730	9.85423e-05	0.279997	9.85423e-05	4.74216	0.639101	GDM up vs non-GDM	0.0292117	GDM up vs non-GDM	22.488	2.4507	2.39752	1
448464	cg10182637	SLC39A13;SLC39A13	11	47429159	9.95046e-05	0.279997	9.95046e-05	-4.73816	-0.616634	GDM down vs non-GDM	-0.0549039	GDM down vs non-GDM	22.4502	2.28142	2.23567	1
52392	cg15836151	SLC45A4	8	142264807	0.000105225	0.285855	0.000105225	-4.71521	-1.06663	GDM down vs non-GDM	-0.0554853	GDM down vs non-GDM	22.2332	6.8262	6.75459	1
642678	cg20219035	PLBD1	12	14720858	0.000115061	0.291625	0.000115061	-4.67854	-0.652171	GDM down vs non-GDM	-0.0324107	GDM down vs non-GDM	21.8887	2.55196	2.56494	1
35773	cg12415479	PLXND1	3	129311698	0.000121798	0.291625	0.000121798	-4.65519	-0.702347	GDM down vs non-GDM	-0.0834879	GDM down vs non-GDM	21.6708	2.95975	3.00471	1
75842	cg22782283	SNAP91;SNAP91;SNAP91;SNAP91;SNAP91;SNAP91	6	84419506	0.000121919	0.291625	0.000121919	-4.65478	-0.600379	GDM down vs non-GDM	-0.0494952	GDM down vs non-GDM	21.667	2.16273	2.19597	1
3724	cg09572125	SYNGAP1	6	33400477	0.000123253	0.291625	0.000123253	-4.65032	-0.739775	GDM down vs non-GDM	-0.0869239	GDM down vs non-GDM	21.6255	3.2836	3.34047	1
155927	cg09750084	LPAR6;RB1	13	49005868	0.00012693	0.291625	0.00012693	-4.63826	-0.7813	GDM down vs non-GDM	-0.10631	GDM down vs non-GDM	21.5135	3.66258	3.7454	1
579772	cg04754652	MED12L;GPR171	3	150921051	0.000132828	0.291625	0.000132828	4.61964	0.615381	GDM up vs non-GDM	0.0595007	GDM up vs non-GDM	21.3411	2.27217	2.34232	1
499357	cg16170614	SOD3	4	24802387	0.000147235	0.291625	0.000147235	-4.57743	-0.619654	GDM down vs non-GDM	-0.0726739	GDM down vs non-GDM	20.9529	2.30383	2.41896	1
53159	cg24446586	HOXA11AS;HOXA11	7	27225078	0.000149765	0.291625	0.000149765	-4.57045	-0.778541	GDM down vs non-GDM	-0.0361189	GDM down vs non-GDM	20.889	3.63676	3.83017	1
272452	cg09125999	DSCAML1	11	117534685	0.000149958	0.291625	0.000149958	-4.56992	-0.601756	GDM down vs non-GDM	-0.042068	GDM down vs non-GDM	20.8842	2.17266	2.28875	1
649482	cg07607355		20	30196400	0.000150079	0.291625	0.000150079	-4.56959	-0.620914	GDM down vs non-GDM	-0.067041	GDM down vs non-GDM	20.8812	2.3132	2.43715	1
754952	cg13661968	SLC6A5	11	20621474	0.000151654	0.291625	0.000151654	-4.56532	-0.614838	GDM down vs non-GDM	-0.0313291	GDM down vs non-GDM	20.8421	2.26815	2.39416	1
66167	cg03351460	GDF1;LASS1;LASS1	19	19007311	0.00015219	0.291625	0.00015219	-4.56387	-0.720864	GDM down vs non-GDM	-0.0260925	GDM down vs non-GDM	20.8289	3.11787	3.29317	1
619934	cg09228051	ABCC11;ABCC11;ABCC11	16	48265760	0.00015501	0.291625	0.00015501	-4.55635	-0.622033	GDM down vs non-GDM	-0.0547038	GDM down vs non-GDM	20.7603	2.32155	2.46018	1
62476	cg13635007		8	29210154	0.000161432	0.291625	0.000161432	-4.53972	-1.16283	GDM down vs non-GDM	-0.0576058	GDM down vs non-GDM	20.609	8.11303	8.6606	1
335865	cg24418447		17	6987578	0.00017765	0.291625	0.00017765	-4.50051	-0.689817	GDM down vs non-GDM	-0.0487826	GDM down vs non-GDM	20.2546	2.85508	3.10111	1
511902	cg18613271	FAM189A2;FAM189A2	9	72002574	0.000179232	0.291625	0.000179232	4.49688	0.637166	GDM up vs non-GDM	0.0410713	GDM up vs non-GDM	20.2219	2.43588	2.65006	1
502574	cg13479685	MICAL1;MICAL1;MICAL1	6	109767832	0.000188816	0.291625	0.000188816	-4.47555	-1.56738	GDM down vs non-GDM	-0.245134	GDM down vs non-GDM	20.0306	14.7402	16.1894	1
133146	cg10848272	SLC8A3;SLC8A3;SLC8A3;SLC8A3	14	70653719	0.000189416	0.291625	0.000189416	-4.47425	-1.05178	GDM down vs non-GDM	-0.0256585	GDM down vs non-GDM	20.0189	6.63749	7.29434	1
35974	cg08458292	DAB1	1	57890610	0.000190331	0.291625	0.000190331	-4.47228	-0.740051	GDM down vs non-GDM	-0.0675286	GDM down vs non-GDM	20.0013	3.28605	3.61442	1
70390	cg18468511	NOVA1;NOVA1;NOVA1	14	27067638	0.000191484	0.291625	0.000191484	-4.46981	-0.800153	GDM down vs non-GDM	-0.0136309	GDM down vs non-GDM	19.9792	3.84147	4.23002	1
273341	cg13718616	MICAL1;MICAL1;MICAL1	6	109767807	0.000192752	0.291625	0.000192752	-4.4671	-1.2624	GDM down vs non-GDM	-0.20692	GDM down vs non-GDM	19.955	9.56188	10.5418	1
112918	cg03098012	CCDC3	10	13043986	0.000193039	0.291625	0.000193039	-4.46649	-0.702545	GDM down vs non-GDM	-0.0210986	GDM down vs non-GDM	19.9496	2.96142	3.2658	1
252442	ch.5.115380F		5	2782965	0.000195298	0.291625	0.000195298	4.46173	3.40881	GDM up vs non-GDM	0.28334	GDM up vs non-GDM	19.9071	69.7201	77.0502	1
375149	cg25527882	TFEB;TFEB	6	41698885	0.000202989	0.291625	0.000202989	4.44592	0.601854	GDM up vs non-GDM	0.0392403	GDM up vs non-GDM	19.7662	2.17337	2.41898	1
715792	cg06978060		4	131154664	0.000204784	0.291625	0.000204784	4.44232	0.721164	GDM up vs non-GDM	0.116685	GDM up vs non-GDM	19.7342	3.12047	3.47875	1
542081	cg05800983	GRM4	6	34102530	0.000204853	0.291625	0.000204853	-4.44218	-0.999538	GDM down vs non-GDM	-0.153214	GDM down vs non-GDM	19.7329	5.99446	6.68315	1
13080	cg16000989	DCAF4L1;DCAF4L1	4	41983716	0.000209273	0.291625	0.000209273	-4.43344	-0.618822	GDM down vs non-GDM	-0.103587	GDM down vs non-GDM	19.6554	2.29765	2.57172	1
125715	cg07217030	SLC45A4	8	142233642	0.000209665	0.291625	0.000209665	-4.43268	-1.13366	GDM down vs non-GDM	-0.0594359	GDM down vs non-GDM	19.6486	7.71115	8.63396	1
296127	cg15024530		22	25803925	0.000214888	0.291625	0.000214888	4.4226	0.650201	GDM up vs non-GDM	0.0382315	GDM up vs non-GDM	19.5594	2.53657	2.85307	1
243049	cg12412309	FCGRT;FCGRT;FCGRT	19	50015755	0.000220835	0.291625	0.000220835	-4.41143	-0.755343	GDM down vs non-GDM	-0.106482	GDM down vs non-GDM	19.4607	3.42326	3.86993	1
747049	cg01561157	TBCD	17	80735550	0.000221417	0.291625	0.000221417	4.41035	0.825204	GDM up vs non-GDM	0.0525273	GDM up vs non-GDM	19.4512	4.08577	4.62114	1
69209	cg17810176	GAPDHS;TMEM147	19	36035831	0.000228367	0.291625	0.000228367	-4.3977	-0.755933	GDM down vs non-GDM	-0.0675523	GDM down vs non-GDM	19.3398	3.42861	3.90022	1
72400	cg11183072	GRB7;GRB7	17	37894397	0.000233289	0.291625	0.000233289	-4.38898	-0.716862	GDM down vs non-GDM	-0.075258	GDM down vs non-GDM	19.2631	3.08335	3.52142	1
725394	cg03513942	CALB2;CALB2;CALB2	16	71391753	0.000240963	0.291625	0.000240963	-4.37573	-0.734357	GDM down vs non-GDM	-0.0364849	GDM down vs non-GDM	19.147	3.23568	3.71781	1
169971	cg09768093	ZBTB8B	1	32930511	0.000246716	0.291625	0.000246716	-4.36608	-0.641475	GDM down vs non-GDM	-0.0179941	GDM down vs non-GDM	19.0626	2.46894	2.84938	1
9109	cg20474850	HAND2	4	174450083	0.000250017	0.291625	0.000250017	-4.36064	-0.719285	GDM down vs non-GDM	-0.01654	GDM down vs non-GDM	19.0152	3.10422	3.5915	1
65932	cg23065934	2011-03-01	5	16180266	0.000252458	0.291625	0.000252458	-4.35666	-0.688817	GDM down vs non-GDM	-0.0188365	GDM down vs non-GDM	18.9805	2.84681	3.29969	1
93034	cg08059845	FCGRT;FCGRT;FCGRT	19	50015975	0.000257004	0.291625	0.000257004	-4.34936	-0.986283	GDM down vs non-GDM	-0.0585026	GDM down vs non-GDM	18.9169	5.83652	6.78776	1
167175	cg09032228		2	208929584	0.00026406	0.291625	0.00026406	-4.33827	-0.758346	GDM down vs non-GDM	-0.0660905	GDM down vs non-GDM	18.8206	3.45053	4.03343	1
51730	cg19407385		17	43099144	0.000265254	0.291625	0.000265254	-4.33643	-0.824555	GDM down vs non-GDM	-0.0890207	GDM down vs non-GDM	18.8046	4.07934	4.77253	1
784763	cg22232207	CD40;CD40	20	44746825	0.000268626	0.291704	0.000268626	-4.33126	-0.629801	GDM down vs non-GDM	-0.0556112	GDM down vs non-GDM	18.7598	2.3799	2.79096	1
81765	cg24908814	FSTL4	5	132947725	0.000273001	0.292635	0.000273001	-4.32465	-0.914261	GDM down vs non-GDM	-0.0197886	GDM down vs non-GDM	18.7026	5.01524	5.89947	1
431512	cg05313542	SOX8	16	1033153	0.000275384	0.292635	0.000275384	-4.32109	-0.683431	GDM down vs non-GDM	-0.0777329	GDM down vs non-GDM	18.6718	2.80247	3.302	1
26158	cg19848291	AXL;AXL;AXL;AXL	19	41725202	0.000277116	0.292635	0.000277116	-4.31852	-0.679151	GDM down vs non-GDM	-0.0269535	GDM down vs non-GDM	18.6497	2.76748	3.26465	1
407123	cg24817066	CSMD1	8	3142090	0.000293729	0.292635	0.000293729	4.2947	0.615067	GDM up vs non-GDM	0.0672133	GDM up vs non-GDM	18.4445	2.26984	2.7074	1
98075	cg19107578	SLC9A3	5	493262	0.000300205	0.292635	0.000300205	4.28578	0.820646	GDM up vs non-GDM	0.0542254	GDM up vs non-GDM	18.3679	4.04076	4.8398	1
97028	cg21495139	TMEM179	14	105070749	0.000300609	0.292635	0.000300609	-4.28523	-1.11075	GDM down vs non-GDM	-0.0455268	GDM down vs non-GDM	18.3632	7.40265	8.86875	1
57440	cg24002887		7	64407743	0.000301857	0.292635	0.000301857	-4.28353	-0.61277	GDM down vs non-GDM	-0.0701066	GDM down vs non-GDM	18.3486	2.25292	2.70125	1
203186	cg21907071		20	42474947	0.000310252	0.292635	0.000310252	-4.2723	-0.795273	GDM down vs non-GDM	-0.0392619	GDM down vs non-GDM	18.2526	3.79475	4.57385	1
433739	cg26148904		17	79339342	0.000323848	0.292635	0.000323848	-4.25475	-0.794017	GDM down vs non-GDM	-0.0744986	GDM down vs non-GDM	18.1029	3.78278	4.59712	1
143692	cg26194071		6	21353994	0.000325848	0.292635	0.000325848	4.25223	0.650001	GDM up vs non-GDM	0.0749983	GDM up vs non-GDM	18.0815	2.53501	3.08438	1
323869	cg11636765	THSD7A	7	11747365	0.000325982	0.292635	0.000325982	4.25206	0.602637	GDM up vs non-GDM	0.0605629	GDM up vs non-GDM	18.08	2.17903	2.65146	1
15294	cg24376776		10	101297245	0.000329887	0.292635	0.000329887	-4.24719	-0.770166	GDM down vs non-GDM	-0.0300594	GDM down vs non-GDM	18.0386	3.55894	4.3405	1
67970	cg17990983	OTOF;OTOF	2	26739407	0.000332553	0.292766	0.000332553	4.2439	0.618214	GDM up vs non-GDM	0.0185428	GDM up vs non-GDM	18.0106	2.29313	2.80106	1
66964	cg26796775		17	1113696	0.000336814	0.293608	0.000336814	4.23869	0.615179	GDM up vs non-GDM	0.0201486	GDM up vs non-GDM	17.9665	2.27067	2.78045	1
427818	cg01201959		2	8748898	0.000344715	0.294333	0.000344715	4.22919	0.820078	GDM up vs non-GDM	0.137655	GDM up vs non-GDM	17.8861	4.03517	4.96328	1
19398	cg15117372	SLC26A8;SLC26A8;SLC26A8	6	35992219	0.00034822	0.294586	0.00034822	-4.22505	-0.679527	GDM down vs non-GDM	-0.0616197	GDM down vs non-GDM	17.8511	2.77054	3.41446	1
447611	cg26312508	ZSWIM7;ZSWIM7	17	15897186	0.000360773	0.297417	0.000360773	-4.21056	-0.619007	GDM down vs non-GDM	-0.103588	GDM down vs non-GDM	17.7288	2.29902	2.8529	1
48384	cg20750832		5	170742345	0.000377974	0.299272	0.000377974	-4.19149	-0.694482	GDM down vs non-GDM	-0.0378259	GDM down vs non-GDM	17.5686	2.89383	3.62376	1
47011	cg00862117	IQSEC3	12	176111	0.000382589	0.299272	0.000382589	-4.18652	-0.704746	GDM down vs non-GDM	-0.0509764	GDM down vs non-GDM	17.527	2.98001	3.74053	1
36104	cg27295342		3	195849368	0.000387247	0.299272	0.000387247	-4.18157	-0.830441	GDM down vs non-GDM	-0.0368964	GDM down vs non-GDM	17.4855	4.13779	5.2061	1
131195	cg14109822	RAPGEF1;RAPGEF1	9	134557074	0.000400718	0.299272	0.000400718	4.16757	0.653769	GDM up vs non-GDM	0.0726837	GDM up vs non-GDM	17.3686	2.56448	3.24831	1
17702	cg08994060	PFKFB3	10	6214026	0.000401054	0.299272	0.000401054	-4.16723	-0.721448	GDM down vs non-GDM	-0.0787322	GDM down vs non-GDM	17.3658	3.12292	3.95631	1
70275	cg17768491	SPTBN4	19	41018876	0.000405252	0.299272	0.000405252	-4.16296	-0.741572	GDM down vs non-GDM	-0.0179608	GDM down vs non-GDM	17.3303	3.29958	4.18867	1
308012	cg02896941	PPARGC1A	4	23890659	0.000409736	0.299272	0.000409736	-4.15846	-0.622824	GDM down vs non-GDM	-0.0554417	GDM down vs non-GDM	17.2928	2.32746	2.96102	1
250	cg05863502	CACNA1B	9	140771990	0.000416915	0.299272	0.000416915	-4.15134	-0.711039	GDM down vs non-GDM	-0.051925	GDM down vs non-GDM	17.2337	3.03346	3.87243	1
713594	cg04159215	LHPP;LHPP	10	126182324	0.00042248	0.299272	0.00042248	-4.14591	-0.637055	GDM down vs non-GDM	-0.042011	GDM down vs non-GDM	17.1886	2.43504	3.11665	1
241884	cg26893422		5	137073469	0.000422529	0.299272	0.000422529	-4.14587	-0.610305	GDM down vs non-GDM	-0.0321198	GDM down vs non-GDM	17.1882	2.23484	2.86047	1
447490	cg04905408	TRAK1;TRAK1;TRAK1;TRAK1	3	42190115	0.000424949	0.299272	0.000424949	-4.14353	-0.60121	GDM down vs non-GDM	-0.0615411	GDM down vs non-GDM	17.1688	2.16872	2.77898	1
92344	cg19452953		10	103329500	0.000434509	0.299272	0.000434509	-4.13442	-0.774575	GDM down vs non-GDM	-0.018467	GDM down vs non-GDM	17.0934	3.5998	4.63311	1
61039	cg01141459	HORMAD2;HORMAD2	22	30476452	0.000435524	0.299272	0.000435524	-4.13346	-0.611832	GDM down vs non-GDM	-0.0681007	GDM down vs non-GDM	17.0855	2.24603	2.89209	1
321991	cg16625770	FGFR1;FGFR1;FGFR1;FGFR1;FGFR1;FGFR1;FGFR1	8	38300134	0.000436731	0.299272	0.000436731	-4.13233	-0.617403	GDM down vs non-GDM	-0.0407242	GDM down vs non-GDM	17.0761	2.28712	2.94661	1
35996	cg04255230	LBX2	2	74727010	0.000448173	0.299451	0.000448173	-4.12173	-0.982488	GDM down vs non-GDM	-0.128624	GDM down vs non-GDM	16.9887	5.79169	7.50012	1
71079	cg08062049		2	121427380	0.000449648	0.299451	0.000449648	-4.12039	-0.63876	GDM down vs non-GDM	-0.0299445	GDM down vs non-GDM	16.9776	2.44809	3.17229	1
5396	cg00095594	NID1	1	236228625	0.000457648	0.300601	0.000457648	-4.11316	-0.881956	GDM down vs non-GDM	-0.0282367	GDM down vs non-GDM	16.9181	4.66708	6.06898	1
120782	cg21887618	SALL3	18	76739120	0.000470574	0.300601	0.000470574	4.10175	0.660078	GDM up vs non-GDM	0.0147494	GDM up vs non-GDM	16.8244	2.61422	3.41842	1
662396	cg09030553	NRP1;NRP1;NRP1;NRP1;NRP1;NRP1	10	33538770	0.000474698	0.300601	0.000474698	-4.09818	-0.605868	GDM down vs non-GDM	-0.0232743	GDM down vs non-GDM	16.7951	2.20246	2.88501	1
461311	cg09746470	HABP2;HABP2	10	115317373	0.000481128	0.300601	0.000481128	-4.09267	-0.85832	GDM down vs non-GDM	-0.109499	GDM down vs non-GDM	16.7499	4.42028	5.80576	1
235639	cg08138385		14	100688910	0.00048366	0.300601	0.00048366	-4.09052	-0.739843	GDM down vs non-GDM	-0.0393329	GDM down vs non-GDM	16.7323	3.28421	4.31815	1
18127	cg09406795	PLCB3	11	64019655	0.00048592	0.300601	0.00048592	-4.08861	-0.732988	GDM down vs non-GDM	-0.0447656	GDM down vs non-GDM	16.7167	3.22363	4.24246	1
535782	cg19863799		6	136550220	0.000504299	0.300601	0.000504299	-4.07339	-0.755036	GDM down vs non-GDM	-0.107067	GDM down vs non-GDM	16.5925	3.42047	4.5352	1
33746	cg07150062	ASPG	14	104552032	0.000506045	0.300601	0.000506045	-4.07198	-1.26251	GDM down vs non-GDM	-0.117331	GDM down vs non-GDM	16.581	9.56354	12.6891	1
259007	cg06048154		16	1311632	0.000520027	0.300601	0.000520027	-4.0608	-0.647575	GDM down vs non-GDM	-0.0674577	GDM down vs non-GDM	16.4901	2.51612	3.35684	1
81336	cg14839087	NAT8B	2	73928348	0.000524339	0.300601	0.000524339	-4.05742	-0.70153	GDM down vs non-GDM	-0.0917279	GDM down vs non-GDM	16.4626	2.95287	3.94609	1
614263	cg25648622	TMEM63A	1	226054015	0.000524549	0.300601	0.000524549	-4.05725	-0.622739	GDM down vs non-GDM	-0.0541934	GDM down vs non-GDM	16.4613	2.32683	3.10972	1
2813	cg17891820	KIT;KIT	4	55524400	0.00053978	0.300601	0.00053978	-4.04552	-0.717471	GDM down vs non-GDM	-0.014492	GDM down vs non-GDM	16.3662	3.08859	4.15177	1
632735	cg06034792	RBPMS2	15	65068554	0.000542982	0.300601	0.000542982	-4.0431	-0.621408	GDM down vs non-GDM	-0.0224554	GDM down vs non-GDM	16.3466	2.31689	3.11817	1
23912	cg10545142	CEACAM21	19	42070902	0.000547117	0.300601	0.000547117	-4.03999	-0.989884	GDM down vs non-GDM	-0.0556239	GDM down vs non-GDM	16.3215	5.87922	7.9247	1
57524	cg07941301	GNMT	6	42928277	0.000560913	0.300601	0.000560913	-4.02977	-0.696463	GDM down vs non-GDM	-0.0159123	GDM down vs non-GDM	16.2391	2.91037	3.94284	1
530424	cg15101392	FXYD6;FXYD6;FXYD6;FXYD6;FXYD6;FXYD6	11	117748132	0.000562362	0.300601	0.000562362	-4.02872	-0.654872	GDM down vs non-GDM	-0.0542162	GDM down vs non-GDM	16.2306	2.57315	3.48782	1
43236	cg22374742	UXS1	2	106761673	0.000564122	0.300601	0.000564122	4.02744	0.722443	GDM up vs non-GDM	0.0386407	GDM up vs non-GDM	16.2202	3.13155	4.24741	1
26492	cg23316161	ZNF605;ZNF605;ZNF605	12	133532874	0.000565481	0.300601	0.000565481	4.02645	2.85838	GDM up vs non-GDM	0.243307	GDM up vs non-GDM	16.2123	49.0219	66.5225	1
32372	cg18156204		17	71948613	0.000568383	0.300601	0.000568383	-4.02435	-0.978177	GDM down vs non-GDM	-0.0448849	GDM down vs non-GDM	16.1954	5.74098	7.79861	1
106249	cg14135025		5	55776721	0.000569265	0.300601	0.000569265	-4.02371	-0.638685	GDM down vs non-GDM	-0.0078627	GDM down vs non-GDM	16.1903	2.44751	3.32578	1
444941	cg00344085	MRVI1;MRVI1;MRVI1;MRVI1;MRVI1;MRVI1	11	10661003	0.000578815	0.300601	0.000578815	-4.01689	-0.664247	GDM down vs non-GDM	-0.110561	GDM down vs non-GDM	16.1354	2.64735	3.60956	1
83112	cg24279418		3	13974286	0.000582289	0.300601	0.000582289	-4.01444	-0.774993	GDM down vs non-GDM	-0.0712698	GDM down vs non-GDM	16.1157	3.60369	4.9195	1
532678	cg23162571		7	65196762	0.000607452	0.300601	0.000607452	-3.99708	-0.713769	GDM down vs non-GDM	-0.087709	GDM down vs non-GDM	15.9766	3.0568	4.20924	1
780598	cg12240322	JAKMIP1	4	6046407	0.000609053	0.300601	0.000609053	-3.996	-0.81572	GDM down vs non-GDM	-0.0499679	GDM down vs non-GDM	15.968	3.9924	5.50054	1
64142	cg10541864	HAND2;NBLA00301;HAND2	4	174450722	0.000616988	0.300601	0.000616988	-3.99069	-0.689062	GDM down vs non-GDM	-0.0466879	GDM down vs non-GDM	15.9256	2.84884	3.93546	1
29794	cg09028204	KCNS1	20	43729808	0.000626221	0.300601	0.000626221	-3.98459	-0.823002	GDM down vs non-GDM	-0.0375307	GDM down vs non-GDM	15.877	4.064	5.63129	1
49164	cg26919100	PARD6A;ACD;ACD;PARD6A;ACD	16	67695516	0.000627577	0.300601	0.000627577	-3.98371	-0.678537	GDM down vs non-GDM	-0.0540145	GDM down vs non-GDM	15.8699	2.76247	3.82954	1
73483	cg27150870	ANKRD11	16	89390609	0.000627649	0.300601	0.000627649	3.98366	0.669678	GDM up vs non-GDM	0.0275036	GDM up vs non-GDM	15.8695	2.69081	3.73028	1
119430	cg27513667	ANKRD11	16	89408403	0.000628928	0.300601	0.000628928	3.98282	0.767506	GDM up vs non-GDM	0.100253	GDM up vs non-GDM	15.8629	3.53439	4.90179	1
70961	cg07908870	C3orf59	3	192634364	0.000630618	0.300601	0.000630618	-3.98172	-0.68967	GDM down vs non-GDM	-0.0217435	GDM down vs non-GDM	15.8541	2.85386	3.96017	1
789499	cg19321535	LINC00423	13	33385733	0.000636526	0.300601	0.000636526	-3.97789	-0.650462	GDM down vs non-GDM	-0.0433232	GDM down vs non-GDM	15.8236	2.5386	3.52948	1
42217	cg10749994	DNMT3A;DNMT3A;DNMT3A	2	25474327	0.000637343	0.300601	0.000637343	-3.97737	-1.02933	GDM down vs non-GDM	-0.0891134	GDM down vs non-GDM	15.8195	6.35715	8.84084	1
103286	cg21820652		14	104902678	0.000644151	0.300601	0.000644151	-3.97301	-0.705273	GDM down vs non-GDM	-0.0685628	GDM down vs non-GDM	15.7848	2.98446	4.15959	1
420283	cg25595254		3	156361790	0.000645209	0.300601	0.000645209	-3.97233	-0.650708	GDM down vs non-GDM	-0.0366299	GDM down vs non-GDM	15.7794	2.54052	3.54205	1
109590	cg00620733	MEOX1;MEOX1;MEOX1	17	41723536	0.000648379	0.300601	0.000648379	-3.97032	-0.605154	GDM down vs non-GDM	-0.0289948	GDM down vs non-GDM	15.7635	2.19727	3.06658	1
63945	cg05014727	PFKFB3	10	6214016	0.000654716	0.300601	0.000654716	-3.96633	-0.615315	GDM down vs non-GDM	-0.0746666	GDM down vs non-GDM	15.7318	2.27167	3.17681	1
61204	cg03653399	SLC45A4	8	142233436	0.000661743	0.300601	0.000661743	-3.96195	-0.855214	GDM down vs non-GDM	-0.0310228	GDM down vs non-GDM	15.697	4.38834	6.15043	1
11158	cg11160054		8	72460431	0.000667969	0.300601	0.000667969	-3.9581	-0.709059	GDM down vs non-GDM	-0.0549523	GDM down vs non-GDM	15.6666	3.01659	4.23609	1
627369	cg05223879	COL19A1	6	70591878	0.000672791	0.300601	0.000672791	-3.95515	-0.648895	GDM down vs non-GDM	-0.0482897	GDM down vs non-GDM	15.6432	2.52638	3.55301	1
326311	cg03071134	CCL3L3;CCL3L1	17	34626096	0.000677625	0.300601	0.000677625	3.95221	1.65827	GDM up vs non-GDM	0.221636	GDM up vs non-GDM	15.62	16.4991	23.2382	1
32874	cg20965743	ASPG	14	104552209	0.000678043	0.300601	0.000678043	-3.95196	-0.910618	GDM down vs non-GDM	-0.114206	GDM down vs non-GDM	15.618	4.97535	7.00845	1
616172	cg00663584	POLE	12	133234893	0.000681758	0.300601	0.000681758	-3.94971	-0.643149	GDM down vs non-GDM	-0.0799225	GDM down vs non-GDM	15.6002	2.48185	3.49999	1
17391	cg08388111	DDIT4	10	74032820	0.000689114	0.300601	0.000689114	-3.94531	-0.925461	GDM down vs non-GDM	-0.0429342	GDM down vs non-GDM	15.5654	5.13887	7.26321	1
561889	cg11639876	RAB37	17	72666418	0.000690644	0.300601	0.000690644	3.94439	0.61441	GDM up vs non-GDM	0.0503091	GDM up vs non-GDM	15.5582	2.265	3.2028	1
448392	cg06622267	TSNARE1	8	143404298	0.000691957	0.300601	0.000691957	-3.94361	-0.802947	GDM down vs non-GDM	-0.0765648	GDM down vs non-GDM	15.5521	3.86834	5.47216	1
295016	cg24442609		19	42071114	0.000699481	0.300601	0.000699481	-3.93917	-0.615092	GDM down vs non-GDM	-0.0737958	GDM down vs non-GDM	15.5171	2.27003	3.21843	1
26688	cg24969431	TDRD5;TDRD5;TDRD5;TDRD5;TDRD5;TDRD5	1	179560865	0.000703512	0.300601	0.000703512	-3.93681	-0.731873	GDM down vs non-GDM	-0.0271148	GDM down vs non-GDM	15.4985	3.21383	4.56201	1
510072	cg09488594		5	60602794	0.000711333	0.300601	0.000711333	3.93227	0.696822	GDM up vs non-GDM	0.0386984	GDM up vs non-GDM	15.4628	2.91336	4.14506	1
46116	cg16942223	JAKMIP1	4	6050460	0.000712121	0.300601	0.000712121	-3.93182	-1.30914	GDM down vs non-GDM	-0.084664	GDM down vs non-GDM	15.4592	10.2831	14.6339	1
43912	cg05768532	FLJ16779;NKAIN4	20	61886069	0.000733688	0.300601	0.000733688	-3.91956	-0.616343	GDM down vs non-GDM	-0.0130195	GDM down vs non-GDM	15.3629	2.27927	3.26395	1
78700	cg15843262	DNMT3A;DNMT3A;DNMT3A	2	25473895	0.000750475	0.300601	0.000750475	-3.91026	-0.838959	GDM down vs non-GDM	-0.0228938	GDM down vs non-GDM	15.2902	4.22311	6.07636	1
87773	cg22005990		17	46659939	0.00075165	0.300601	0.00075165	-3.90962	-0.737253	GDM down vs non-GDM	-0.0719341	GDM down vs non-GDM	15.2851	3.26125	4.69395	1
683948	cg26554579	TSHZ2;TSHZ2	20	52108992	0.000753793	0.300601	0.000753793	-3.90845	-0.678218	GDM down vs non-GDM	-0.0571949	GDM down vs non-GDM	15.276	2.75988	3.9747	1
506231	cg18753440		7	63955786	0.00076166	0.300601	0.00076166	-3.90418	-0.690033	GDM down vs non-GDM	-0.0589828	GDM down vs non-GDM	15.2426	2.85687	4.12338	1
110755	cg24189559	CAND2;CAND2	3	12851674	0.000768852	0.300601	0.000768852	-3.90032	-1.03417	GDM down vs non-GDM	-0.0201515	GDM down vs non-GDM	15.2125	6.417	9.28013	1
809357	cg15342452	ADAM12;ADAM12	10	127823065	0.000773832	0.300601	0.000773832	-3.89767	-0.664505	GDM down vs non-GDM	-0.101445	GDM down vs non-GDM	15.1918	2.6494	3.83673	1
84652	cg26608883	CALCB	11	15095024	0.000794447	0.300601	0.000794447	-3.88686	-1.14108	GDM down vs non-GDM	-0.0560731	GDM down vs non-GDM	15.1077	7.81244	11.3766	1
334866	cg15883329	LOC643072;LOC643072;BAZ2B;BAZ2B;BAZ2B;BAZ2B	2	160473039	0.000796649	0.300601	0.000796649	-3.88572	-0.75342	GDM down vs non-GDM	-0.0450929	GDM down vs non-GDM	15.0988	3.40585	4.96255	1
798415	cg24690314	PHACTR2;PHACTR2;PHACTR2;PHACTR2	6	144018564	0.000799738	0.300601	0.000799738	-3.88413	-0.789536	GDM down vs non-GDM	-0.130634	GDM down vs non-GDM	15.0864	3.7402	5.45419	1
64035	cg05356662	MATK	19	3801854	0.000808876	0.300601	0.000808876	-3.87946	-0.954314	GDM down vs non-GDM	-0.0358497	GDM down vs non-GDM	15.0502	5.46429	7.98758	1
34815	cg26504980	GNAI1;GNAI1	7	79764546	0.000810292	0.300601	0.000810292	-3.87874	-0.652725	GDM down vs non-GDM	-0.0211323	GDM down vs non-GDM	15.0446	2.5563	3.73812	1
701661	cg23236370	ADAMTS12	5	33892705	0.000823506	0.301136	0.000823506	-3.87208	-0.621847	GDM down vs non-GDM	-0.0693947	GDM down vs non-GDM	14.993	2.32016	3.40448	1
524376	cg07437533	CNTN4;CNTN4;CNTN4;CNTN4	3	2965274	0.000824776	0.301143	0.000824776	-3.87145	-0.681865	GDM down vs non-GDM	-0.055963	GDM down vs non-GDM	14.9881	2.78964	4.09472	1
717893	cg15366353	DSE;DSE	6	116691382	0.000826353	0.30124	0.000826353	-3.87066	-0.614555	GDM down vs non-GDM	-0.0733272	GDM down vs non-GDM	14.982	2.26607	3.32755	1
498790	cg05847075		12	76706337	0.000836076	0.301426	0.000836076	-3.86585	-0.693669	GDM down vs non-GDM	-0.0672198	GDM down vs non-GDM	14.9448	2.88706	4.24999	1
116166	cg27309702	KIFC3;KIFC3;KIFC3	16	57792310	0.000836383	0.301426	0.000836383	3.8657	0.798321	GDM up vs non-GDM	0.0327783	GDM up vs non-GDM	14.9436	3.8239	5.62953	1
459457	cg10956403	SPAG9;SPAG9;SPAG9	17	49190204	0.000854972	0.301659	0.000854972	-3.85666	-0.672324	GDM down vs non-GDM	-0.112985	GDM down vs non-GDM	14.8738	2.71212	4.01152	1
11532	cg17161650	C9orf142;C9orf142	9	139887683	0.000855282	0.301659	0.000855282	3.85651	0.671377	GDM up vs non-GDM	0.0106922	GDM up vs non-GDM	14.8727	2.70449	4.00054	1
787009	cg22108563	DOK3;DOK3;DOK3	5	176936877	0.000864338	0.301822	0.000864338	-3.85217	-0.643269	GDM down vs non-GDM	-0.0673753	GDM down vs non-GDM	14.8392	2.48277	3.68084	1
513259	cg18520696		17	4631822	0.000866836	0.301822	0.000866836	3.85099	0.600003	GDM up vs non-GDM	0.0527639	GDM up vs non-GDM	14.8301	2.16002	3.20433	1
642959	cg26868023		2	15870714	0.000872747	0.301822	0.000872747	-3.84819	-0.629998	GDM down vs non-GDM	-0.0528555	GDM down vs non-GDM	14.8086	2.38139	3.53785	1
120013	cg15484532	AJAP1;AJAP1	1	4714171	0.000873258	0.301822	0.000873258	-3.84795	-0.619116	GDM down vs non-GDM	-0.042635	GDM down vs non-GDM	14.8067	2.29983	3.41712	1
120149	cg03243226	GRIA4;GRIA4;GRIA4;GRIA4;GRIA4;GRIA4;GRIA4	11	105480979	0.000876033	0.301822	0.000876033	-3.84664	-0.68354	GDM down vs non-GDM	-0.0588865	GDM down vs non-GDM	14.7967	2.80336	4.1681	1
121268	cg16832267	KCNS3	2	18060102	0.000876708	0.301822	0.000876708	-3.84633	-0.83683	GDM down vs non-GDM	-0.0197944	GDM down vs non-GDM	14.7942	4.2017	6.24822	1
738867	cg05980785	CCDC150	2	197583891	0.000881942	0.301822	0.000881942	-3.84388	-0.669508	GDM down vs non-GDM	-0.109743	GDM down vs non-GDM	14.7754	2.68944	4.00448	1
448879	cg04777091	JAKMIP1	4	6050440	0.00088329	0.301822	0.00088329	-3.84325	-1.09498	GDM down vs non-GDM	-0.106126	GDM down vs non-GDM	14.7705	7.19384	10.7149	1
480667	cg17514769	SNAP23;SNAP23	15	42803246	0.000891788	0.301822	0.000891788	-3.83931	-0.728148	GDM down vs non-GDM	-0.0875512	GDM down vs non-GDM	14.7403	3.1812	4.74797	1
635222	cg18683060	BCL2	18	60917242	0.000894623	0.301822	0.000894623	-3.838	-0.640078	GDM down vs non-GDM	-0.0680249	GDM down vs non-GDM	14.7302	2.4582	3.67139	1
203360	cg11161846	F11R	1	160990452	0.000894927	0.301822	0.000894927	-3.83786	-0.663433	GDM down vs non-GDM	-0.0338192	GDM down vs non-GDM	14.7292	2.64086	3.94448	1
17817	cg24368848	ZSCAN1	19	58545160	0.000906508	0.301822	0.000906508	-3.83257	-0.963786	GDM down vs non-GDM	-0.0675649	GDM down vs non-GDM	14.6886	5.5733	8.34749	1
499581	cg26346210		8	98610507	0.000911191	0.301822	0.000911191	-3.83044	-0.609312	GDM down vs non-GDM	-0.0482536	GDM down vs non-GDM	14.6723	2.22757	3.34006	1
116124	cg19553869	KLC2;RAB1B;KLC2;KLC2;KLC2	11	66034926	0.00091414	0.301822	0.00091414	-3.82911	-0.669308	GDM down vs non-GDM	-0.0362808	GDM down vs non-GDM	14.6621	2.68784	4.033	1
68124	cg14384158	NELF;NELF;NELF;NELF	9	140348828	0.000917317	0.301822	0.000917317	-3.82769	-0.989118	GDM down vs non-GDM	-0.0798985	GDM down vs non-GDM	14.6512	5.87012	8.81449	1
141290	cg08212685	ATG10;ATG10;ATG10;ATG10	5	81268071	0.000918764	0.301822	0.000918764	-3.82704	-0.781158	GDM down vs non-GDM	-0.10642	GDM down vs non-GDM	14.6462	3.66125	5.49954	1
81311	cg17858911	RSRC2;RSRC2;RSRC2;KNTC1	12	123012351	0.000921912	0.301822	0.000921912	-3.82563	-0.908769	GDM down vs non-GDM	-0.11231	GDM down vs non-GDM	14.6354	4.95517	7.44861	1
397333	cg08239161		15	100017285	0.000930792	0.301822	0.000930792	-3.82168	-0.654756	GDM down vs non-GDM	-0.0734131	GDM down vs non-GDM	14.6052	2.57223	3.87458	1
57743	cg09397246	FES;FES;FES;FES	15	91427361	0.000936959	0.301822	0.000936959	-3.81896	-0.728075	GDM down vs non-GDM	-0.0735929	GDM down vs non-GDM	14.5845	3.18056	4.79773	1
588067	cg19536401		19	6504797	0.000942315	0.301822	0.000942315	-3.81661	-0.648553	GDM down vs non-GDM	-0.102913	GDM down vs non-GDM	14.5665	2.52373	3.81161	1
33487	cg12227172	ZNF577;ZNF577;ZNF577	19	52391411	0.000961522	0.301822	0.000961522	-3.8083	-0.847463	GDM down vs non-GDM	-0.0522455	GDM down vs non-GDM	14.5031	4.30916	6.53661	1
12236	cg27179622	LEFTY2	1	226127290	0.000971883	0.301822	0.000971883	-3.80388	-1.01157	GDM down vs non-GDM	-0.14961	GDM down vs non-GDM	14.4695	6.1397	9.33501	1
815589	cg16411251	GPR135	14	59932250	0.000974699	0.301825	0.000974699	-3.80269	-0.675163	GDM down vs non-GDM	-0.0184946	GDM down vs non-GDM	14.4605	2.73507	4.1611	1
247263	cg04017131	ANGPT2;ANGPT2;ANGPT2;MCPH1	8	6419570	0.000984459	0.302435	0.000984459	-3.79859	-0.886982	GDM down vs non-GDM	-0.144043	GDM down vs non-GDM	14.4293	4.72042	7.19713	1
24958	cg25563256	FGF11	17	7341641	0.00099266	0.302435	0.00099266	-3.79517	-0.71793	GDM down vs non-GDM	-0.0804101	GDM down vs non-GDM	14.4033	3.09254	4.72363	1
39487	cg14337134	DPY19L2P2;DPY19L2P2	7	102920323	0.000994811	0.302435	0.000994811	-3.79428	-0.633087	GDM down vs non-GDM	-0.0317787	GDM down vs non-GDM	14.3965	2.4048	3.67488	1
92691	cg01763636	EP400NL	12	132568565	0.000997013	0.302435	0.000997013	3.79336	0.606589	GDM up vs non-GDM	0.0191544	GDM up vs non-GDM	14.3896	2.2077	3.37532	1
922	cg15316843		8	65282946	0.00100387	0.302435	0.00100387	-3.79054	-0.646889	GDM down vs non-GDM	-0.0204216	GDM down vs non-GDM	14.3682	2.51079	3.84443	1
416227	cg04221683	P2RX5;P2RX5	17	3576856	0.00100446	0.302435	0.00100446	-3.79029	-1.05725	GDM down vs non-GDM	-0.160837	GDM down vs non-GDM	14.3663	6.70661	10.2702	1
184841	cg25794831		18	29018594	0.00100518	0.302435	0.00100518	3.79	0.616327	GDM up vs non-GDM	0.0619739	GDM up vs non-GDM	14.3641	2.27915	3.49074	1
72316	cg23794278	ASPG	14	104552021	0.00100744	0.302435	0.00100744	-3.78908	-0.615743	GDM down vs non-GDM	-0.062378	GDM down vs non-GDM	14.3571	2.27484	3.48583	1
20377	cg06943912	SLC44A2	19	10715612	0.00106307	0.303205	0.00106307	-3.76691	-0.902025	GDM down vs non-GDM	-0.0752973	GDM down vs non-GDM	14.1896	4.88189	7.56903	1
147512	cg02230426		17	69983953	0.00107179	0.303381	0.00107179	3.76354	1.12285	GDM up vs non-GDM	0.0903224	GDM up vs non-GDM	14.1642	7.56472	11.7496	1
82044	cg27527798	ELFN1	7	1773245	0.00107915	0.303381	0.00107915	3.76072	0.672368	GDM up vs non-GDM	0.0467349	GDM up vs non-GDM	14.143	2.71247	4.21935	1
5546	cg22557662	PPP1R14A	19	38747374	0.00108055	0.303381	0.00108055	-3.76018	-0.765645	GDM down vs non-GDM	-0.0258811	GDM down vs non-GDM	14.139	3.51727	5.47281	1
424883	cg26622740	PKD2	4	88934234	0.00109187	0.303381	0.00109187	-3.75588	-0.680937	GDM down vs non-GDM	-0.0880549	GDM down vs non-GDM	14.1067	2.78205	4.33874	1
39394	cg07406897		17	27347178	0.00109481	0.303381	0.00109481	-3.75477	-0.708098	GDM down vs non-GDM	-0.041762	GDM down vs non-GDM	14.0983	3.00841	4.69453	1
102064	cg26370729	F2RL1	5	76115672	0.00111022	0.303381	0.00111022	-3.74901	-0.707598	GDM down vs non-GDM	-0.0174258	GDM down vs non-GDM	14.055	3.00417	4.70234	1
734277	cg06674304	TGFB2;TGFB2;TGFB2-AS1	1	218518408	0.00111393	0.303381	0.00111393	-3.74763	-0.658813	GDM down vs non-GDM	-0.0279636	GDM down vs non-GDM	14.0447	2.60421	4.07929	1
68566	cg17369991	FAM57A	17	643676	0.00112123	0.303381	0.00112123	-3.74493	-0.637893	GDM down vs non-GDM	-0.0506032	GDM down vs non-GDM	14.0245	2.44145	3.82986	1
56599	cg12452298		15	67134587	0.001123	0.303381	0.001123	-3.74428	-0.746542	GDM down vs non-GDM	-0.0469461	GDM down vs non-GDM	14.0196	3.34395	5.24741	1
547641	cg10598034	ZNF701	19	53073309	0.00112569	0.303381	0.00112569	-3.74329	-0.600006	GDM down vs non-GDM	-0.0274597	GDM down vs non-GDM	14.0122	2.16004	3.39138	1
62376	cg16015423	SYDE1	19	15217974	0.00113532	0.303409	0.00113532	-3.73978	-0.755052	GDM down vs non-GDM	-0.0523712	GDM down vs non-GDM	13.9859	3.42062	5.38066	1
778301	cg24978679	CIART;CIART;CIART;CIART;CIART	1	150254867	0.00113735	0.303409	0.00113735	-3.73904	-0.781481	GDM down vs non-GDM	-0.035965	GDM down vs non-GDM	13.9804	3.66427	5.76621	1
62495	cg18104919	C5orf49	5	7851396	0.00114162	0.303409	0.00114162	-3.73749	-0.662527	GDM down vs non-GDM	-0.045666	GDM down vs non-GDM	13.9689	2.63365	4.14783	1
377190	cg27319536	PPP2R2B;PPP2R2B;PPP2R2B;PPP2R2B	5	146260901	0.00114726	0.303409	0.00114726	-3.73546	-0.664374	GDM down vs non-GDM	-0.100458	GDM down vs non-GDM	13.9536	2.64835	4.17552	1
7366	cg02503159		6	5026324	0.00115157	0.303409	0.00115157	-3.73391	-0.812108	GDM down vs non-GDM	-0.0327152	GDM down vs non-GDM	13.9421	3.95712	6.24415	1
77153	cg13860006	TRIP10	19	6741178	0.00115398	0.303409	0.00115398	-3.73305	-1.08883	GDM down vs non-GDM	-0.0495732	GDM down vs non-GDM	13.9356	7.11335	11.2297	1
79612	cg02571816	PPP1R14A	19	38747378	0.00117887	0.303409	0.00117887	-3.72424	-0.743905	GDM down vs non-GDM	-0.0295345	GDM down vs non-GDM	13.8699	3.32037	5.26665	1
82783	cg17444479	INPP5A	10	134429869	0.00118418	0.303409	0.00118418	3.72238	0.618959	GDM up vs non-GDM	0.0424112	GDM up vs non-GDM	13.8561	2.29866	3.6497	1
749185	cg10768391	GMPR	6	16239574	0.0011853	0.303409	0.0011853	-3.72199	-0.669982	GDM down vs non-GDM	-0.0581126	GDM down vs non-GDM	13.8532	2.69326	4.27712	1
69744	cg18525352	NUAK1	12	106533867	0.00118788	0.303409	0.00118788	-3.72109	-0.693589	GDM down vs non-GDM	-0.0258191	GDM down vs non-GDM	13.8465	2.8864	4.58605	1
54293	cg27342273	C2orf40	2	106682003	0.00120266	0.303699	0.00120266	-3.71598	-0.869395	GDM down vs non-GDM	-0.0194102	GDM down vs non-GDM	13.8085	4.53508	7.22539	1
213776	cg19057882	RALGAPB	20	37101373	0.00120932	0.303699	0.00120932	3.7137	0.632391	GDM up vs non-GDM	0.024869	GDM up vs non-GDM	13.7915	2.39951	3.82765	1
456327	cg07151973	LINC00299	2	8198935	0.00121157	0.303699	0.00121157	-3.71293	-0.665591	GDM down vs non-GDM	-0.0454399	GDM down vs non-GDM	13.7859	2.65806	4.24184	1
26698	cg22657780	ZNF385B;MIR1258;ZNF385B	2	180725907	0.0012207	0.304007	0.0012207	-3.70983	-0.800368	GDM down vs non-GDM	-0.0231547	GDM down vs non-GDM	13.7628	3.84353	6.14393	1
50601	cg11252555	RPL13AP5;SNORD35A;SNORD33;SNORD34;RPL13A	19	49993865	0.00123534	0.304294	0.00123534	3.7049	0.867487	GDM up vs non-GDM	0.040906	GDM up vs non-GDM	13.7263	4.5152	7.2368	1
131705	cg00452561	SLC24A4;SLC24A4;SLC24A4	14	92790074	0.00125543	0.306073	0.00125543	-3.69823	-0.732428	GDM down vs non-GDM	-0.0142367	GDM down vs non-GDM	13.6769	3.2187	5.17744	1
53615	cg09809932	ESPN	1	6515597	0.00125662	0.306073	0.00125662	-3.69784	-1.42184	GDM down vs non-GDM	-0.0700374	GDM down vs non-GDM	13.674	12.1297	19.5154	1
778787	cg01555113		21	36475414	0.00126688	0.306115	0.00126688	-3.69448	-0.665796	GDM down vs non-GDM	-0.0610714	GDM down vs non-GDM	13.6492	2.65971	4.28697	1
16422	cg27583307	SATB2	2	200320750	0.00127738	0.306247	0.00127738	-3.69107	-0.764702	GDM down vs non-GDM	-0.0309831	GDM down vs non-GDM	13.624	3.50862	5.66571	1
325907	cg16472389		18	74514291	0.00130061	0.306247	0.00130061	-3.68361	-0.660275	GDM down vs non-GDM	-0.0421211	GDM down vs non-GDM	13.569	2.61578	4.24107	1
161248	cg16269431	GLRB;GLRB;GLRB;GLRB;GLRB	4	157997367	0.00130963	0.306247	0.00130963	-3.68075	-0.623436	GDM down vs non-GDM	-0.0489538	GDM down vs non-GDM	13.548	2.33203	3.7869	1
805841	cg09362033		20	48341539	0.00133336	0.30684	0.00133336	-3.67332	-0.724035	GDM down vs non-GDM	-0.041541	GDM down vs non-GDM	13.4933	3.14536	5.12832	1
31682	cg21686890		22	35773089	0.00133504	0.30684	0.00133504	-3.6728	-0.743302	GDM down vs non-GDM	-0.0212382	GDM down vs non-GDM	13.4895	3.31499	5.40641	1
64253	cg04168675	DOCK10	2	225809655	0.00134137	0.30684	0.00134137	3.67085	0.785212	GDM up vs non-GDM	0.0501868	GDM up vs non-GDM	13.4751	3.69935	6.0397	1
71826	cg09158878		22	46465908	0.00134853	0.30684	0.00134853	-3.66865	-0.740971	GDM down vs non-GDM	-0.0403489	GDM down vs non-GDM	13.459	3.29423	5.38474	1
820830	cg22276896	CXCL17;CXCL17	19	42946985	0.00134859	0.30684	0.00134859	3.66862	0.67568	GDM up vs non-GDM	0.0834703	GDM up vs non-GDM	13.4588	2.73926	4.47765	1
815960	cg11755203	ZNF442;ZNF442	19	12476363	0.0013601	0.30684	0.0013601	-3.66511	-0.605365	GDM down vs non-GDM	-0.0195653	GDM down vs non-GDM	13.433	2.1988	3.60109	1
744045	cg04326348		10	125188817	0.00136749	0.30684	0.00136749	3.66287	0.616288	GDM up vs non-GDM	0.0577616	GDM up vs non-GDM	13.4166	2.27887	3.7368	1
93506	cg26709285	KCNB1;KCNB1	20	48099146	0.00136902	0.30684	0.00136902	-3.6624	-0.658654	GDM down vs non-GDM	-0.0338919	GDM down vs non-GDM	13.4132	2.60295	4.2693	1
53265	cg26769700	TRAPPC9;TRAPPC9	8	140945810	0.00137107	0.30684	0.00137107	-3.66178	-0.704614	GDM down vs non-GDM	-0.0689455	GDM down vs non-GDM	13.4087	2.97888	4.88755	1
811006	cg22747207		6	143042529	0.00137741	0.30684	0.00137741	-3.65987	-0.828498	GDM down vs non-GDM	-0.10935	GDM down vs non-GDM	13.3947	4.11845	6.76433	1
45878	cg27005749	EIF2C2;EIF2C2	8	141608646	0.00138206	0.30684	0.00138206	-3.65848	-0.945359	GDM down vs non-GDM	-0.0820526	GDM down vs non-GDM	13.3845	5.36222	8.81387	1
9001	cg15995296	CORO1B;CORO1B	11	67210812	0.00138678	0.30684	0.00138678	-3.65707	-0.63706	GDM down vs non-GDM	-0.054639	GDM down vs non-GDM	13.3741	2.43507	4.00561	1
517302	cg18200223		14	104346508	0.00138745	0.30684	0.00138745	-3.65687	-0.601428	GDM down vs non-GDM	-0.0672785	GDM down vs non-GDM	13.3727	2.1703	3.57046	1
660970	cg06348804	MYO6;MYO6	6	76458067	0.00139569	0.30684	0.00139569	-3.65442	-0.688737	GDM down vs non-GDM	-0.0303622	GDM down vs non-GDM	13.3548	2.84615	4.68862	1
61284	cg23546474	PAX3;PAX3;PAX3;CCDC140;CCDC140;PAX3;PAX3;PAX3;PAX3;PAX3	2	223163033	0.00141043	0.30684	0.00141043	-3.65006	-0.612342	GDM down vs non-GDM	-0.0554592	GDM down vs non-GDM	13.323	2.24978	3.71502	1
74509	cg03499808	ARHGEF17	11	73020459	0.0014254	0.30684	0.0014254	-3.64569	-0.921846	GDM down vs non-GDM	-0.053563	GDM down vs non-GDM	13.2911	5.0988	8.43977	1
819882	cg16912848		10	3250774	0.00142848	0.30684	0.00142848	-3.6448	-1.2556	GDM down vs non-GDM	-0.0915964	GDM down vs non-GDM	13.2845	9.45921	15.665	1
71076	cg26966828	MSRA;MSRA;MSRA	8	10208257	0.00144248	0.30684	0.00144248	-3.64076	-0.625768	GDM down vs non-GDM	-0.0505825	GDM down vs non-GDM	13.2551	2.34951	3.89958	1
47559	cg26375057	ZIC1;ZIC1	3	147127898	0.00144597	0.30684	0.00144597	-3.63976	-0.930492	GDM down vs non-GDM	-0.0333264	GDM down vs non-GDM	13.2478	5.19489	8.62689	1
8353	cg17928584	STK32A;STK32A	5	146614457	0.00144636	0.30684	0.00144636	-3.63964	-0.718284	GDM down vs non-GDM	-0.0287775	GDM down vs non-GDM	13.247	3.09559	5.14101	1
27804	cg11956953		17	27347092	0.00144822	0.30684	0.00144822	-3.63911	-1.09411	GDM down vs non-GDM	-0.0385057	GDM down vs non-GDM	13.2431	7.18244	11.9317	1
270389	cg15014164		9	2251185	0.00145326	0.30684	0.00145326	3.63767	0.62335	GDM up vs non-GDM	0.0688636	GDM up vs non-GDM	13.2326	2.33139	3.87607	1
735562	cg05518705	PXDN	2	1748675	0.00145783	0.30684	0.00145783	-3.63637	-0.62794	GDM down vs non-GDM	-0.0537277	GDM down vs non-GDM	13.2232	2.36585	3.93617	1
492176	cg26394940	C22orf26;LOC150381	22	46449461	0.00146404	0.30684	0.00146404	-3.63461	-0.951351	GDM down vs non-GDM	-0.0427439	GDM down vs non-GDM	13.2104	5.43041	9.04357	1
207414	cg01851399	PKP2;PKP2	12	33050217	0.00146489	0.30684	0.00146489	-3.63437	-0.618335	GDM down vs non-GDM	-0.0360002	GDM down vs non-GDM	13.2086	2.29403	3.82088	1
18369	cg04872593		1	208097138	0.00146875	0.30684	0.00146875	-3.63328	-0.640692	GDM down vs non-GDM	-0.0204543	GDM down vs non-GDM	13.2007	2.46292	4.10464	1
53190	cg08550314		13	98197847	0.00148027	0.30684	0.00148027	3.63004	0.927736	GDM up vs non-GDM	0.0523568	GDM up vs non-GDM	13.1772	5.16416	8.62183	1
36632	cg04813880	TMEM159;DNAH3	16	21171067	0.00148268	0.30684	0.00148268	-3.62937	-0.793386	GDM down vs non-GDM	-0.0850212	GDM down vs non-GDM	13.1723	3.77677	6.30785	1
14756	cg12121660	HOXB2	17	46621709	0.00149057	0.30684	0.00149057	-3.62717	-0.786583	GDM down vs non-GDM	-0.0368326	GDM down vs non-GDM	13.1563	3.71228	6.20766	1
108305	cg15050390	DIXDC1;DIXDC1	11	111847984	0.00149479	0.30684	0.00149479	-3.626	-0.993469	GDM down vs non-GDM	-0.0506525	GDM down vs non-GDM	13.1478	5.92189	9.90897	1
638265	cg10003932	DDX6;DDX6	11	118642568	0.00149631	0.30684	0.00149631	-3.62557	-0.777178	GDM down vs non-GDM	-0.0986434	GDM down vs non-GDM	13.1448	3.62403	6.06543	1
100653	cg03809622	ASPG	14	104552016	0.00151292	0.30684	0.00151292	-3.621	-0.736461	GDM down vs non-GDM	-0.0399749	GDM down vs non-GDM	13.1116	3.25425	5.4603	1
228903	cg27132471	SLCO3A1;SLCO3A1	15	92613280	0.00151382	0.30684	0.00151382	-3.62075	-0.622571	GDM down vs non-GDM	-0.0324899	GDM down vs non-GDM	13.1098	2.32557	3.9026	1
74624	cg21117476	CYP2S1	19	41698918	0.00151411	0.30684	0.00151411	-3.62067	-0.86438	GDM down vs non-GDM	-0.0279909	GDM down vs non-GDM	13.1093	4.48291	7.52323	1
26832	cg11331678	PLTP;PLTP	20	44540794	0.00151878	0.30684	0.00151878	-3.61939	-0.73184	GDM down vs non-GDM	-0.0104891	GDM down vs non-GDM	13.1	3.21354	5.39677	1
800985	cg02912291	SNORD17;SNX5;SNX5	20	17944845	0.00154793	0.306885	0.00154793	3.61151	0.611435	GDM up vs non-GDM	0.0331651	GDM up vs non-GDM	13.043	2.24312	3.78353	1
50534	cg13300273	GPR25	1	200842890	0.00154801	0.306885	0.00154801	-3.61149	-0.724384	GDM down vs non-GDM	-0.0849609	GDM down vs non-GDM	13.0428	3.14839	5.31054	1
439528	cg07812827		8	74282708	0.00156386	0.308199	0.00156386	-3.60726	-0.782708	GDM down vs non-GDM	-0.126257	GDM down vs non-GDM	13.0124	3.6758	6.21467	1
30434	cg07176264	SCTR;SCTR	2	120281999	0.00157055	0.308464	0.00157055	-3.60549	-1.02445	GDM down vs non-GDM	-0.0445719	GDM down vs non-GDM	12.9996	6.29698	10.6568	1
789784	cg07925274	LPP;LPP;LPP	3	188225454	0.00157494	0.308819	0.00157494	-3.60434	-0.729687	GDM down vs non-GDM	-0.0743807	GDM down vs non-GDM	12.9912	3.19466	5.41	1
42599	cg07564962		5	139076670	0.00157702	0.308819	0.00157702	-3.60379	-0.992107	GDM down vs non-GDM	-0.0607965	GDM down vs non-GDM	12.9873	5.90566	10.004	1
148741	cg20490392	ANGPT2;ANGPT2;ANGPT2;MCPH1	8	6419438	0.00158826	0.308819	0.00158826	-3.60084	-0.907796	GDM down vs non-GDM	-0.136674	GDM down vs non-GDM	12.9661	4.94456	8.38962	1
888	cg24663256	KCNIP4;KCNIP4	4	21950307	0.00158937	0.308819	0.00158937	-3.60055	-0.645215	GDM down vs non-GDM	-0.0125901	GDM down vs non-GDM	12.964	2.49782	4.23883	1
67128	cg12844912	ZNF471	19	57019060	0.00159624	0.308819	0.00159624	-3.59876	-1.00019	GDM down vs non-GDM	-0.0344022	GDM down vs non-GDM	12.9511	6.00231	10.1961	1
51249	cg14369648	PRSS3	9	33750687	0.0016012	0.308819	0.0016012	-3.59747	-0.789219	GDM down vs non-GDM	-0.11376	GDM down vs non-GDM	12.9418	3.7372	6.35293	1
674483	cg22294671		5	159882630	0.00160778	0.308819	0.00160778	-3.59577	-0.648953	GDM down vs non-GDM	-0.100665	GDM down vs non-GDM	12.9296	2.52684	4.29949	1
69966	cg23398076	MEIS1	2	66664960	0.00161247	0.308819	0.00161247	-3.59456	-0.721867	GDM down vs non-GDM	-0.0243738	GDM down vs non-GDM	12.9209	3.12656	5.32349	1
304612	cg02706658	KL	13	33607403	0.00161849	0.308819	0.00161849	-3.59302	-1.01255	GDM down vs non-GDM	-0.0798887	GDM down vs non-GDM	12.9098	6.15152	10.483	1
300522	cg05215063		11	82462000	0.00162207	0.308819	0.00162207	-3.5921	-0.670398	GDM down vs non-GDM	-0.0320514	GDM down vs non-GDM	12.9032	2.6966	4.59773	1
76922	cg16503753	SYNE2;SYNE2	14	64319245	0.00162389	0.308819	0.00162389	-3.59163	-0.641705	GDM down vs non-GDM	-0.061038	GDM down vs non-GDM	12.8998	2.47071	4.21368	1
110418	cg22164250	HIPK2;HIPK2	7	139256604	0.00162438	0.308819	0.00162438	-3.59151	-1.40968	GDM down vs non-GDM	-0.0411001	GDM down vs non-GDM	12.8989	11.9231	20.3357	1
478753	cg04943986	NR2F2;NR2F2	15	96873868	0.00163564	0.30889	0.00163564	-3.58864	-0.638607	GDM down vs non-GDM	-0.0203665	GDM down vs non-GDM	12.8783	2.44691	4.18005	1
79583	cg08417692	MFSD7;MFSD7;MFSD7;MFSD7;MFSD7;MFSD7	4	683046	0.00163687	0.30889	0.00163687	-3.58833	-0.792538	GDM down vs non-GDM	-0.0460327	GDM down vs non-GDM	12.8761	3.7687	6.43917	1
12742	cg12673726	ABCC2	10	101606026	0.00163852	0.30889	0.00163852	-3.58791	-0.65462	GDM down vs non-GDM	-0.0171541	GDM down vs non-GDM	12.8731	2.57116	4.39409	1
413155	cg25485720		2	46726005	0.00164058	0.30889	0.00164058	-3.58739	-0.994083	GDM down vs non-GDM	-0.0833919	GDM down vs non-GDM	12.8694	5.9292	10.1359	1
26880	cg20982046		8	74282931	0.00164586	0.30889	0.00164586	-3.58605	-0.682532	GDM down vs non-GDM	-0.105376	GDM down vs non-GDM	12.8598	2.7951	4.78174	1
130040	cg07972805		11	133916608	0.00164964	0.30889	0.00164964	3.5851	0.607814	GDM up vs non-GDM	0.0268813	GDM up vs non-GDM	12.8529	2.21663	3.79413	1
697195	cg11302791	PINX1	8	10635419	0.00165231	0.30889	0.00165231	-3.58443	-0.692236	GDM down vs non-GDM	-0.0567307	GDM down vs non-GDM	12.8481	2.87515	4.92314	1
32618	cg27540865		1	243053934	0.00166149	0.30889	0.00166149	-3.58213	-0.629912	GDM down vs non-GDM	-0.0215524	GDM down vs non-GDM	12.8316	2.38074	4.0818	1
554749	cg03229930	LOC101927421	5	124687524	0.00166569	0.30889	0.00166569	-3.58108	-0.714651	GDM down vs non-GDM	-0.111354	GDM down vs non-GDM	12.8241	3.06435	5.25694	1
58747	cg16621816	KCNK12	2	47798256	0.00166776	0.30889	0.00166776	-3.58056	-0.755274	GDM down vs non-GDM	-0.0303987	GDM down vs non-GDM	12.8204	3.42263	5.87327	1
69069	cg10386483	GJD2	15	35047189	0.00170525	0.308954	0.00170525	-3.57133	-0.798306	GDM down vs non-GDM	-0.0170273	GDM down vs non-GDM	12.7544	3.82375	6.59557	1
171176	cg12940439		1	67600707	0.00171421	0.308954	0.00171421	-3.56915	-0.638683	GDM down vs non-GDM	-0.039056	GDM down vs non-GDM	12.7388	2.4475	4.22683	1
119630	cg24367628	LOC100302401;RASAL2	1	178062811	0.00171452	0.308954	0.00171452	-3.56908	-0.909431	GDM down vs non-GDM	-0.014855	GDM down vs non-GDM	12.7383	4.96238	8.57039	1
102780	cg02482218	SHISA9;SHISA9;SHISA9;SHISA9	16	12995568	0.00171532	0.308954	0.00171532	-3.56889	-0.69685	GDM down vs non-GDM	-0.0192303	GDM down vs non-GDM	12.7369	2.9136	5.03254	1
31666	cg00773902	GDF1;LASS1;LASS1	19	19007324	0.00171907	0.308954	0.00171907	-3.56798	-0.713606	GDM down vs non-GDM	-0.0511617	GDM down vs non-GDM	12.7305	3.0554	5.28015	1
87733	cg22848598	ADAM32	8	38965026	0.00172014	0.308954	0.00172014	-3.56772	-0.888774	GDM down vs non-GDM	-0.0374241	GDM down vs non-GDM	12.7286	4.73952	8.19173	1
79252	cg18124063	GPR161	1	168106719	0.00172092	0.308954	0.00172092	-3.56753	-0.720469	GDM down vs non-GDM	-0.0243876	GDM down vs non-GDM	12.7273	3.11446	5.38356	1
18262	cg01295339	LBX2;LOC151534	2	74729710	0.00174511	0.309248	0.00174511	-3.56173	-0.721632	GDM down vs non-GDM	-0.0317533	GDM down vs non-GDM	12.6859	3.12451	5.41855	1
553856	cg16552042	PKN2	1	89267793	0.00176609	0.309328	0.00176609	-3.55676	-0.638621	GDM down vs non-GDM	-0.104447	GDM down vs non-GDM	12.6505	2.44702	4.25551	1
132694	cg03389653	CBLN1	16	49316197	0.00176745	0.309328	0.00176745	-3.55644	-0.951081	GDM down vs non-GDM	-0.0216097	GDM down vs non-GDM	12.6483	5.42732	9.44011	1
79867	cg04940570	TEAD1	11	12696758	0.00177347	0.309328	0.00177347	-3.55503	-0.754397	GDM down vs non-GDM	-0.0328678	GDM down vs non-GDM	12.6382	3.41469	5.94412	1
700015	cg06793562		6	85482570	0.00178353	0.309328	0.00178353	-3.55268	-0.633686	GDM down vs non-GDM	-0.0424054	GDM down vs non-GDM	12.6215	2.40935	4.19963	1
63814	cg09785344		15	101389974	0.00179937	0.309328	0.00179937	-3.549	-1.41057	GDM down vs non-GDM	-0.0445586	GDM down vs non-GDM	12.5954	11.9382	20.852	1
466851	cg26301565	GP5	3	194117261	0.00180008	0.309328	0.00180008	-3.54884	-0.763218	GDM down vs non-GDM	-0.0306734	GDM down vs non-GDM	12.5942	3.49501	6.10519	1
1910	cg24239148	C10orf107;C10orf107	10	63422841	0.0018037	0.309328	0.0018037	-3.548	-0.68633	GDM down vs non-GDM	-0.0317654	GDM down vs non-GDM	12.5883	2.82629	4.93938	1
821116	cg07502444		19	57682795	0.00181719	0.309328	0.00181719	-3.5449	-0.639491	GDM down vs non-GDM	-0.107505	GDM down vs non-GDM	12.5663	2.45369	4.29571	1
763169	cg01366419	WBSCR17	7	70597091	0.00181882	0.309328	0.00181882	-3.54453	-0.606692	GDM down vs non-GDM	-0.0409647	GDM down vs non-GDM	12.5637	2.20845	3.86718	1
143466	cg03129384	FAM196A;DOCK1	10	128994644	0.00181944	0.309328	0.00181944	-3.54439	-0.739384	GDM down vs non-GDM	-0.0692749	GDM down vs non-GDM	12.5627	3.28013	5.74423	1
25601	cg18413131	NUDT16P;NUDT16P	3	131080697	0.00183119	0.309328	0.00183119	-3.54171	-0.83942	GDM down vs non-GDM	-0.0268136	GDM down vs non-GDM	12.5437	4.22775	7.41493	1
176073	cg20320111		3	90079269	0.00183439	0.309328	0.00183439	-3.54098	-0.931605	GDM down vs non-GDM	-0.0933612	GDM down vs non-GDM	12.5385	5.20733	9.13673	1
347754	cg00325390	TNRC18	7	5458847	0.0018378	0.309328	0.0018378	-3.54021	-0.608343	GDM down vs non-GDM	-0.0262285	GDM down vs non-GDM	12.5331	2.22048	3.89774	1
259754	cg08087737	LOC100507006	2	64455215	0.00183918	0.30934	0.00183918	-3.5399	-0.648391	GDM down vs non-GDM	-0.0431588	GDM down vs non-GDM	12.5309	2.52247	4.42861	1
1128	cg25436375		22	23877425	0.00185189	0.309934	0.00185189	3.53703	0.698884	GDM up vs non-GDM	0.018479	GDM up vs non-GDM	12.5106	2.93063	5.15354	1
105022	cg00989492		1	70033219	0.0018529	0.309934	0.0018529	-3.5368	-0.750197	GDM down vs non-GDM	-0.0124984	GDM down vs non-GDM	12.509	3.37677	5.93885	1
52910	cg06179765	GPNMB;GPNMB	7	23287352	0.00185887	0.309934	0.00185887	-3.53547	-0.842759	GDM down vs non-GDM	-0.0281379	GDM down vs non-GDM	12.4995	4.26145	7.50045	1
15781	cg00172603	SSBP3;SSBP3;SSBP3	1	54822031	0.00186018	0.309934	0.00186018	-3.53517	-0.778709	GDM down vs non-GDM	-0.0413367	GDM down vs non-GDM	12.4974	3.63833	6.40477	1
38878	cg25537993	ZSCAN1	19	58545182	0.00188088	0.309934	0.00188088	-3.53057	-0.808961	GDM down vs non-GDM	-0.0682139	GDM down vs non-GDM	12.4649	3.92651	6.93011	1
81777	cg11518509		1	114525428	0.00188816	0.31014	0.00188816	-3.52896	-0.611478	GDM down vs non-GDM	-0.0679625	GDM down vs non-GDM	12.4536	2.24343	3.96317	1
11146	cg22583148	LOC404266;LOC404266;LOC404266;LOC404266;HOXB6;LOC404266	17	46674041	0.00190112	0.310738	0.00190112	-3.52611	-0.712451	GDM down vs non-GDM	-0.0304135	GDM down vs non-GDM	12.4335	3.04552	5.38879	1
105089	cg25350011	ANGPT2;ANGPT2;ANGPT2;MCPH1	8	6419483	0.00190643	0.31104	0.00190643	-3.52495	-0.949392	GDM down vs non-GDM	-0.145164	GDM down vs non-GDM	12.4253	5.40807	9.57545	1
113919	cg16073378		2	468413	0.00193206	0.311593	0.00193206	-3.51939	-0.694184	GDM down vs non-GDM	-0.0203902	GDM down vs non-GDM	12.3861	2.89135	5.13557	1
72939	cg21344746	ZMIZ1	10	80831230	0.00193567	0.311652	0.00193567	-3.51861	-0.639364	GDM down vs non-GDM	-0.0346826	GDM down vs non-GDM	12.3806	2.45272	4.3584	1
134158	cg25437259	NUDT16	3	131100661	0.00195633	0.311652	0.00195633	-3.51419	-0.807464	GDM down vs non-GDM	-0.0198468	GDM down vs non-GDM	12.3495	3.91199	6.96898	1
127919	cg03094519	NEUROD2	17	37761662	0.00195731	0.311652	0.00195731	3.51398	0.649556	GDM up vs non-GDM	0.0160981	GDM up vs non-GDM	12.3481	2.53154	4.51033	1
46427	cg08420572	NFIX	19	13124604	0.00196713	0.311652	0.00196713	-3.5119	-0.889574	GDM down vs non-GDM	-0.0298484	GDM down vs non-GDM	12.3334	4.74805	8.46944	1
639610	cg10467015	RERE;RERE	1	8762949	0.00196989	0.311652	0.00196989	-3.51131	-0.645867	GDM down vs non-GDM	-0.041977	GDM down vs non-GDM	12.3293	2.50287	4.46603	1
31456	cg11497957	ZNF572	8	125985846	0.00197582	0.311652	0.00197582	-3.51006	-0.780332	GDM down vs non-GDM	-0.0672542	GDM down vs non-GDM	12.3205	3.65351	6.52384	1
440473	cg19210276	CTNND1;CTNND1;CTNND1;CTNND1;CTNND1;CTNND1;CTNND1;CTNND1;CTNND1;CTNND1;CTNND1;CTNND1;CTN	11	57529465	0.00197988	0.311744	0.00197988	-3.50921	-0.603742	GDM down vs non-GDM	-0.074647	GDM down vs non-GDM	12.3145	2.18703	3.90714	1
184847	cg18806561		3	23803797	0.00200738	0.311768	0.00200738	3.50346	0.629284	GDM up vs non-GDM	0.0504006	GDM up vs non-GDM	12.2742	2.37599	4.25866	1
21937	cg13449257		9	137355128	0.00201091	0.311768	0.00201091	3.50273	0.74107	GDM up vs non-GDM	0.0367885	GDM up vs non-GDM	12.2691	3.29511	5.90854	1
392160	cg23816247	BAALC;BAALC;C8orf56	8	104153827	0.00201647	0.311768	0.00201647	-3.50157	-0.710345	GDM down vs non-GDM	-0.0643518	GDM down vs non-GDM	12.261	3.02754	5.43233	1
262043	cg08852622		20	17897255	0.00202124	0.311768	0.00202124	-3.50059	-0.659204	GDM down vs non-GDM	-0.0888161	GDM down vs non-GDM	12.2541	2.6073	4.68092	1
40472	cg08355260	LOC151534;LBX2	2	74729429	0.00202472	0.311768	0.00202472	-3.49987	-0.601168	GDM down vs non-GDM	-0.0616616	GDM down vs non-GDM	12.2491	2.16842	3.89459	1
15360	cg26333652	IRX2;IRX2	5	2750758	0.00203348	0.311768	0.00203348	-3.49807	-0.613489	GDM down vs non-GDM	-0.0795463	GDM down vs non-GDM	12.2365	2.25821	4.06004	1
449803	cg00343312		7	84816338	0.00204214	0.311991	0.00204214	-3.4963	-0.643831	GDM down vs non-GDM	-0.0307718	GDM down vs non-GDM	12.2241	2.48711	4.4761	1
218785	cg21831512	RPTOR;RPTOR	17	78926091	0.0020435	0.311991	0.0020435	-3.49602	-0.61527	GDM down vs non-GDM	-0.0405701	GDM down vs non-GDM	12.2222	2.27134	4.08843	1
594471	cg25461762		2	240884646	0.0020441	0.311991	0.0020441	-3.4959	-0.600977	GDM down vs non-GDM	-0.0402157	GDM down vs non-GDM	12.2213	2.16704	3.90095	1
84422	cg09671951	C10orf26;C10orf26	10	104556332	0.00204715	0.312075	0.00204715	-3.49528	-0.624178	GDM down vs non-GDM	-0.0186451	GDM down vs non-GDM	12.217	2.33759	4.20946	1
28908	cg13854227	GUCY1B3;GUCY1B3;GUCY1B3;GUCY1B3;GUCY1B3;GUCY1B3;GUCY1B3;GUCY1B3;GUCY1B3;GUCY1B3;GUCY1B3	4	156680182	0.00208136	0.312992	0.00208136	-3.48837	-0.699216	GDM down vs non-GDM	-0.030326	GDM down vs non-GDM	12.1687	2.93341	5.30336	1
77520	cg07219542	GSTM2;GSTM2	1	110210770	0.00208562	0.312992	0.00208562	-3.48752	-0.661984	GDM down vs non-GDM	-0.0128446	GDM down vs non-GDM	12.1628	2.62934	4.75595	1
725539	cg01339881	SHANK2	11	70914825	0.00209531	0.31318	0.00209531	3.48558	1.53242	GDM up vs non-GDM	0.207442	GDM up vs non-GDM	12.1493	14.0899	25.5142	1
411153	cg05062679	CPEB3	10	94000186	0.00209858	0.31318	0.00209858	3.48493	0.621767	GDM up vs non-GDM	0.0632788	GDM up vs non-GDM	12.1447	2.31957	4.20185	1
106327	cg20734421	PLBD1	12	14720805	0.00210234	0.31318	0.00210234	-3.48419	-0.667238	GDM down vs non-GDM	-0.0174408	GDM down vs non-GDM	12.1395	2.67124	4.84098	1
78160	cg26544277	ABCB6	2	220083865	0.00214123	0.31318	0.00214123	-3.47654	-0.642392	GDM down vs non-GDM	-0.0233261	GDM down vs non-GDM	12.0863	2.476	4.50692	1
71629	cg07060551	SHANK1	19	51198381	0.00214189	0.31318	0.00214189	-3.47641	-0.826439	GDM down vs non-GDM	-0.0499163	GDM down vs non-GDM	12.0854	4.098	7.45991	1
220150	cg03547517		8	103819572	0.002156	0.31318	0.002156	3.47367	0.733772	GDM up vs non-GDM	0.092847	GDM up vs non-GDM	12.0664	3.23053	5.89005	1
96027	cg04640675		16	30572739	0.00216001	0.31318	0.00216001	-3.47289	-0.755726	GDM down vs non-GDM	-0.0225243	GDM down vs non-GDM	12.061	3.42673	6.25056	1
809281	cg19719042		10	65480632	0.00216669	0.31318	0.00216669	3.4716	0.658337	GDM up vs non-GDM	0.100973	GDM up vs non-GDM	12.052	2.60045	4.7469	1
267906	cg07541559	ABTB2	11	34288225	0.00217642	0.313292	0.00217642	-3.46973	-0.718287	GDM down vs non-GDM	-0.0498513	GDM down vs non-GDM	12.039	3.09562	5.65689	1
15406	cg07323141	LOC151174;LOC643387;LOC151174	2	239140169	0.00218578	0.313523	0.00218578	-3.46794	-0.641795	GDM down vs non-GDM	-0.0138912	GDM down vs non-GDM	12.0266	2.4714	4.52088	1
463356	cg12408621	KBTBD11-OT1	8	1919501	0.00219503	0.313523	0.00219503	-3.46618	-0.62029	GDM down vs non-GDM	-0.0675214	GDM down vs non-GDM	12.0144	2.30856	4.22729	1
506069	cg04585318		4	124426384	0.00219589	0.313523	0.00219589	-3.46601	-0.703004	GDM down vs non-GDM	-0.107395	GDM down vs non-GDM	12.0133	2.96529	5.43037	1
221779	cg06147173	PHACTR2;PHACTR2;PHACTR2;PHACTR2	6	144018187	0.00220449	0.313523	0.00220449	-3.46438	-0.603692	GDM down vs non-GDM	-0.102284	GDM down vs non-GDM	12.0019	2.18666	4.00823	1
572064	cg16130000	UBE2F;UBE2F;UBE2F;UBE2F;UBE2F;UBE2F;UBE2F;UBE2F;UBE2F-SCLY;UBE2F	2	238877458	0.00220462	0.313523	0.00220462	-3.46436	-0.849588	GDM down vs non-GDM	-0.0507936	GDM down vs non-GDM	12.0018	4.33079	7.93861	1
90548	cg22016202	NRG1;NRG1;NRG1;NRG1;NRG1;NRG1;NRG1;NRG1;NRG1;NRG1;NRG1;NRG1;NRG1;NRG1;NRG1;NRG1;NRG1;NR	8	32405944	0.00220686	0.313558	0.00220686	-3.46393	-0.800856	GDM down vs non-GDM	-0.0200956	GDM down vs non-GDM	11.9988	3.84822	7.05575	1
358159	cg03204322	SAMD13;SAMD13;SAMD13	1	84767878	0.00221244	0.313661	0.00221244	-3.46288	-0.65042	GDM down vs non-GDM	-0.0542264	GDM down vs non-GDM	11.9915	2.53827	4.65679	1
805131	cg07971231	FAM167A-AS1	8	11246552	0.00221486	0.313661	0.00221486	3.46242	3.19663	GDM up vs non-GDM	0.399566	GDM up vs non-GDM	11.9884	61.3107	112.512	1
62702	cg15689410	LBX2;LBX2	2	74727000	0.00221916	0.313661	0.00221916	-3.46161	-0.965108	GDM down vs non-GDM	-0.107165	GDM down vs non-GDM	11.9828	5.5886	10.2605	1
23692	cg12624721		8	143511575	0.00222064	0.313661	0.00222064	3.46134	0.750572	GDM up vs non-GDM	0.0294666	GDM up vs non-GDM	11.9808	3.38015	6.20685	1
10933	cg22300839	COL16A1	1	32169770	0.00222437	0.313715	0.00222437	-3.46063	-0.744779	GDM down vs non-GDM	-0.0723106	GDM down vs non-GDM	11.976	3.32817	6.11388	1
38326	cg20478129	NOVA1;NOVA1;NOVA1	14	27067372	0.00223036	0.313716	0.00223036	-3.45951	-1.0332	GDM down vs non-GDM	-0.0374543	GDM down vs non-GDM	11.9682	6.40506	11.7738	1
618778	cg18076218	C5AR2;C5AR2	19	47838767	0.00224156	0.313716	0.00224156	-3.45742	-0.691872	GDM down vs non-GDM	-0.10048	GDM down vs non-GDM	11.9537	2.87212	5.28593	1
329141	cg25638993	KCNQ2;KCNQ2;KCNQ2;KCNQ2;KCNQ2	20	62085629	0.00224546	0.313716	0.00224546	-3.45669	-0.791549	GDM down vs non-GDM	-0.0620153	GDM down vs non-GDM	11.9487	3.7593	6.92163	1
318475	cg13063157		2	231915808	0.00225183	0.313716	0.00225183	3.45551	1.26734	GDM up vs non-GDM	0.168681	GDM up vs non-GDM	11.9405	9.63692	17.7557	1
257206	cg15547825		16	85519178	0.00225395	0.313716	0.00225395	-3.45512	-0.648641	GDM down vs non-GDM	-0.0534605	GDM down vs non-GDM	11.9378	2.52441	4.65219	1
552781	cg25838818	SULT1C2;SULT1C2;SULT1C2;SULT1C2	2	108905173	0.00225435	0.313716	0.00225435	-3.45504	-0.867376	GDM down vs non-GDM	-0.128651	GDM down vs non-GDM	11.9373	4.51405	8.31921	1
289181	cg23525853	PRTN3	19	843541	0.00226605	0.313716	0.00226605	-3.45288	-0.607213	GDM down vs non-GDM	-0.035937	GDM down vs non-GDM	11.9224	2.21224	4.08219	1
111326	cg03536474	HOXC11	12	54367460	0.00228104	0.313716	0.00228104	-3.45012	-0.833671	GDM down vs non-GDM	-0.0242698	GDM down vs non-GDM	11.9034	4.17005	7.70716	1
5244	cg08668199		3	127795571	0.00228639	0.313805	0.00228639	-3.44914	-0.986041	GDM down vs non-GDM	-0.0395761	GDM down vs non-GDM	11.8966	5.83366	10.788	1
78101	cg19640303	GRIK3	1	37271960	0.00228812	0.313805	0.00228812	-3.44883	-0.803932	GDM down vs non-GDM	-0.0156033	GDM down vs non-GDM	11.8944	3.87784	7.17248	1
96761	cg16088539		6	44044443	0.00229079	0.313814	0.00229079	-3.44834	-0.968914	GDM down vs non-GDM	-0.0393416	GDM down vs non-GDM	11.8911	5.63277	10.4214	1
253630	cg04739200	MYB;MYB;MYB;MYB;MYB;MYB;MYB;MYB	6	135517046	0.00231385	0.313916	0.00231385	-3.44415	-0.636383	GDM down vs non-GDM	-0.106967	GDM down vs non-GDM	11.8622	2.4299	4.50656	1
508164	cg10077746	DUSP6;DUSP6	12	89743788	0.0023282	0.313916	0.0023282	-3.44157	-0.680312	GDM down vs non-GDM	-0.0469233	GDM down vs non-GDM	11.8444	2.77694	5.15794	1
60305	cg07676859	SSTR4	20	23015932	0.00233563	0.313916	0.00233563	-3.44024	-0.728225	GDM down vs non-GDM	-0.0794081	GDM down vs non-GDM	11.8352	3.18187	5.91465	1
12456	cg20017123		6	2763919	0.00234777	0.313916	0.00234777	-3.43807	-0.68129	GDM down vs non-GDM	-0.110407	GDM down vs non-GDM	11.8203	2.78494	5.18333	1
58667	cg16664405		10	111216962	0.00234997	0.313916	0.00234997	-3.43768	-0.91494	GDM down vs non-GDM	-0.054599	GDM down vs non-GDM	11.8176	5.02269	9.35038	1
99321	cg02174680	RGS7;RGS7;RGS7;RGS7	1	241520607	0.00236481	0.313916	0.00236481	-3.43505	-0.61663	GDM down vs non-GDM	-0.00826044	GDM down vs non-GDM	11.7995	2.2814	4.25362	1
67818	cg26086288	SLC9A3	5	504360	0.00236616	0.313916	0.00236616	3.43481	0.785313	GDM up vs non-GDM	0.0177003	GDM up vs non-GDM	11.7979	3.7003	6.90009	1
7859	cg24152605	ZFP28;ZFP28	19	57050359	0.00237376	0.313916	0.00237376	-3.43347	-0.81502	GDM down vs non-GDM	-0.0342957	GDM down vs non-GDM	11.7887	3.98554	7.43781	1
81908	cg02874376	DLK1;DLK1	14	101193397	0.00237453	0.313916	0.00237453	-3.43333	-0.851044	GDM down vs non-GDM	-0.0234063	GDM down vs non-GDM	11.7878	4.34565	8.11048	1
71173	cg14273450	C2orf39	2	26624934	0.00239022	0.313916	0.00239022	-3.43058	-0.643836	GDM down vs non-GDM	-0.0614481	GDM down vs non-GDM	11.7689	2.48715	4.64933	1
60204	cg21899310	SERPING1;SERPING1;SERPING1	11	57365725	0.00239421	0.313916	0.00239421	-3.42988	-0.85202	GDM down vs non-GDM	-0.0248802	GDM down vs non-GDM	11.7641	4.35563	8.14548	1
173642	cg13487614		6	42192461	0.00240387	0.313916	0.00240387	3.42819	0.602603	GDM up vs non-GDM	0.0665631	GDM up vs non-GDM	11.7525	2.17878	4.07855	1
89200	cg01630130	FUT6;FUT6	19	5831614	0.00241003	0.313916	0.00241003	3.42712	0.619019	GDM up vs non-GDM	0.0111443	GDM up vs non-GDM	11.7452	2.29911	4.30649	1
25923	cg25557432	MACROD2	20	13976117	0.00242171	0.313916	0.00242171	-3.4251	-0.886673	GDM down vs non-GDM	-0.0444083	GDM down vs non-GDM	11.7313	4.71713	8.84616	1
64323	cg09422450		16	79623618	0.00242624	0.313916	0.00242624	-3.42432	-0.62525	GDM down vs non-GDM	-0.0230835	GDM down vs non-GDM	11.726	2.34562	4.40081	1
62550	cg18322569	BARHL2;BARHL2	1	91182777	0.00244227	0.313916	0.00244227	-3.42156	-0.684426	GDM down vs non-GDM	-0.0434254	GDM down vs non-GDM	11.7071	2.81063	5.28175	1
526834	cg04523261	KCNC2;KCNC2;KCNC2;KCNC2;KCNC2;KCNC2	12	75603857	0.00245095	0.313916	0.00245095	3.42008	0.665484	GDM up vs non-GDM	0.0644501	GDM up vs non-GDM	11.6969	2.65721	4.99778	1
378147	cg11441416	SNORD115-41	15	25489229	0.00247228	0.313916	0.00247228	3.41645	0.656569	GDM up vs non-GDM	0.0563019	GDM up vs non-GDM	11.6721	2.5865	4.87511	1
96640	cg19517718	PXDN	2	1747082	0.00247282	0.313916	0.00247282	-3.41636	-0.613891	GDM down vs non-GDM	-0.0369197	GDM down vs non-GDM	11.6715	2.26117	4.26216	1
517607	cg10215401		8	131058332	0.00247823	0.313916	0.00247823	-3.41544	-0.692142	GDM down vs non-GDM	-0.0523354	GDM down vs non-GDM	11.6653	2.87436	5.42088	1
450356	cg15050111	GRHL3	1	24645850	0.00247995	0.313916	0.00247995	-3.41515	-0.634084	GDM down vs non-GDM	-0.0385527	GDM down vs non-GDM	11.6633	2.41238	4.55038	1
617156	cg20918537	DMXL2	15	51913620	0.00248818	0.313984	0.00248818	-3.41377	-1.01145	GDM down vs non-GDM	-0.102138	GDM down vs non-GDM	11.6538	6.13823	11.5877	1
28853	cg26296488	DRD5	4	9783192	0.00249154	0.313984	0.00249154	-3.4132	-1.06041	GDM down vs non-GDM	-0.0686053	GDM down vs non-GDM	11.6499	6.74688	12.741	1
822956	cg04588336	WNT11	11	75916460	0.00250166	0.313984	0.00250166	-3.4115	-0.996495	GDM down vs non-GDM	-0.137153	GDM down vs non-GDM	11.6384	5.95802	11.2624	1
43824	cg08465346	HOXC4	12	54441458	0.00250556	0.313984	0.00250556	-3.41085	-0.767156	GDM down vs non-GDM	-0.0650344	GDM down vs non-GDM	11.6339	3.53117	6.67753	1
460370	cg00228017		18	53447841	0.00250616	0.313984	0.00250616	-3.41075	-0.689918	GDM down vs non-GDM	-0.0376144	GDM down vs non-GDM	11.6332	2.85592	5.40093	1
85856	cg13454700		19	36748597	0.00250844	0.313984	0.00250844	-3.41037	-0.630426	GDM down vs non-GDM	-0.0407339	GDM down vs non-GDM	11.6306	2.38462	4.51065	1
35036	cg06705862		3	128151236	0.00251925	0.313984	0.00251925	-3.40857	-0.75021	GDM down vs non-GDM	-0.115467	GDM down vs non-GDM	11.6183	3.37689	6.39434	1
376493	cg13674437	ADAM12;ADAM12;ADAM12;ADAM12;ADAM12	10	127823118	0.00251931	0.313984	0.00251931	-3.40856	-0.935164	GDM down vs non-GDM	-0.15317	GDM down vs non-GDM	11.6183	5.24719	9.9359	1
134782	cg24766821		2	186603639	0.00253377	0.313984	0.00253377	-3.40616	-0.870418	GDM down vs non-GDM	-0.0575022	GDM down vs non-GDM	11.6019	4.54577	8.61984	1
614810	cg08753407	AREL1	14	75151317	0.00254356	0.31406	0.00254356	-3.40455	-0.666779	GDM down vs non-GDM	-0.0795011	GDM down vs non-GDM	11.5909	2.66756	5.06312	1
73985	cg18602114	C10orf116	10	88728572	0.00257688	0.314563	0.00257688	-3.39909	-0.646633	GDM down vs non-GDM	-0.0969471	GDM down vs non-GDM	11.5538	2.50881	4.77709	1
66568	cg12686881	RNH1;RNH1;RNH1;RNH1;RNH1;RNH1;RNH1;RNH1	11	504562	0.00257808	0.314563	0.00257808	-3.3989	-0.823431	GDM down vs non-GDM	-0.0351014	GDM down vs non-GDM	11.5525	4.06823	7.74732	1
54828	cg03781505		17	16310359	0.00258286	0.314563	0.00258286	-3.39812	-0.905229	GDM down vs non-GDM	-0.0256371	GDM down vs non-GDM	11.5472	4.91664	9.36726	1
642587	cg17982102	RAB31	18	9707896	0.00258741	0.314563	0.00258741	-3.39738	-0.72401	GDM down vs non-GDM	-0.0813127	GDM down vs non-GDM	11.5422	3.14515	5.99479	1
207212	cg02253142	TMOD2;TMOD2	15	52048211	0.00258807	0.314563	0.00258807	-3.39728	-0.614657	GDM down vs non-GDM	-0.0852374	GDM down vs non-GDM	11.5415	2.26682	4.32093	1
80992	cg19505136	CHL1	3	239506	0.00259725	0.314563	0.00259725	-3.39579	-0.694651	GDM down vs non-GDM	-0.0723696	GDM down vs non-GDM	11.5314	2.89524	5.52363	1
1879	cg20071624	WIPI2;WIPI2;WIPI2;WIPI2;WIPI2	7	5258357	0.00259747	0.314563	0.00259747	-3.39576	-0.629683	GDM down vs non-GDM	-0.0521715	GDM down vs non-GDM	11.5312	2.37901	4.53884	1
20066	cg04327181	CST6	11	65779526	0.00261749	0.314599	0.00261749	-3.39254	-0.647998	GDM down vs non-GDM	-0.0244773	GDM down vs non-GDM	11.5093	2.51941	4.81583	1
170830	cg14996263	ATN1;ATN1	12	7046277	0.00261874	0.314599	0.00261874	3.39234	1.13596	GDM up vs non-GDM	0.0864365	GDM up vs non-GDM	11.508	7.74242	14.8013	1
820640	cg01362383	CCDC9	19	47760943	0.00261929	0.314599	0.00261929	-3.39225	-0.602132	GDM down vs non-GDM	-0.0347618	GDM down vs non-GDM	11.5074	2.17538	4.15893	1
352423	cg09384196		3	126946312	0.00262554	0.314599	0.00262554	-3.39125	-0.62582	GDM down vs non-GDM	-0.0944312	GDM down vs non-GDM	11.5006	2.3499	4.49523	1
10752	cg02305850	TIRAP;TIRAP	11	126152462	0.00262623	0.314599	0.00262623	-3.39114	-0.920598	GDM down vs non-GDM	-0.0473373	GDM down vs non-GDM	11.4998	5.085	9.72796	1
196084	cg01080924	C22orf26;LOC150381	22	46449550	0.00263331	0.314599	0.00263331	-3.39001	-0.772284	GDM down vs non-GDM	-0.0535876	GDM down vs non-GDM	11.4922	3.57853	6.85054	1
51900	cg15975806		13	110319607	0.00264259	0.31464	0.00264259	-3.38854	-0.852005	GDM down vs non-GDM	-0.139805	GDM down vs non-GDM	11.4822	4.35547	8.34513	1
106161	cg17496659	TP73	1	3568245	0.00264727	0.31476	0.00264727	-3.3878	-0.617632	GDM down vs non-GDM	-0.059469	GDM down vs non-GDM	11.4772	2.28882	4.38732	1
658213	cg22158547	SUSD4;SUSD4	1	223472245	0.0026712	0.314921	0.0026712	-3.38402	-0.638036	GDM down vs non-GDM	-0.0593235	GDM down vs non-GDM	11.4516	2.44254	4.69243	1
755330	cg14250124		16	52948598	0.00268235	0.314921	0.00268235	3.38228	0.624789	GDM up vs non-GDM	0.059512	GDM up vs non-GDM	11.4398	2.34217	4.50425	1
34074	cg20527270		8	49468688	0.00268602	0.314921	0.00268602	-3.3817	-0.600762	GDM down vs non-GDM	-0.024058	GDM down vs non-GDM	11.4359	2.16549	4.16589	1
3133	cg07600533	KLHDC7B	22	50986031	0.00269322	0.315077	0.00269322	-3.38058	-1.73987	GDM down vs non-GDM	-0.152821	GDM down vs non-GDM	11.4283	18.1629	34.9644	1
309214	cg06150151		10	3282783	0.00269726	0.31517	0.00269726	-3.37995	-0.852436	GDM down vs non-GDM	-0.130872	GDM down vs non-GDM	11.4241	4.35989	8.39609	1
101655	cg12088314		6	168501956	0.00269904	0.31517	0.00269904	-3.37967	-0.6132	GDM down vs non-GDM	-0.073442	GDM down vs non-GDM	11.4222	2.25609	4.34539	1
183149	cg24719399	ILDR1;ILDR1;ILDR1	3	121722023	0.00270424	0.31517	0.00270424	-3.37887	-0.770956	GDM down vs non-GDM	-0.0911861	GDM down vs non-GDM	11.4167	3.56624	6.87213	1
8690	cg07729130	PRDM11	11	45167493	0.00270467	0.31517	0.00270467	-3.3788	-0.612823	GDM down vs non-GDM	-0.036801	GDM down vs non-GDM	11.4163	2.25332	4.3423	1
116654	cg22084258	GRIK4;GRIK4;GRIK4;GRIK4;GRIK4	11	120435389	0.00270787	0.31517	0.00270787	-3.3783	-0.909338	GDM down vs non-GDM	-0.0173771	GDM down vs non-GDM	11.4129	4.96137	9.56372	1
125734	cg27553162	XKR7	20	30582980	0.00270805	0.31517	0.00270805	-3.37828	-0.787648	GDM down vs non-GDM	-0.0157351	GDM down vs non-GDM	11.4128	3.72233	7.17542	1
72495	cg13808071	GREB1;GREB1	2	11679872	0.0027156	0.31517	0.0027156	3.37711	0.625611	GDM up vs non-GDM	0.0372447	GDM up vs non-GDM	11.4049	2.34833	4.52994	1
23638	cg05702092	LBX2;LBX2	2	74726710	0.00274057	0.31517	0.00274057	-3.37327	-1.06429	GDM down vs non-GDM	-0.0466726	GDM down vs non-GDM	11.3789	6.79633	13.14	1
130545	cg17000356	PTPRB;PTPRB;PTPRB;PTPRB	12	71003679	0.00274118	0.31517	0.00274118	-3.37317	-0.764792	GDM down vs non-GDM	-0.0365328	GDM down vs non-GDM	11.3783	3.50944	6.78553	1
49698	cg18041884		12	109162555	0.00274795	0.31517	0.00274795	-3.37214	-0.668375	GDM down vs non-GDM	-0.0214312	GDM down vs non-GDM	11.3713	2.68035	5.18565	1
186274	cg05116454		17	1235989	0.00275251	0.31517	0.00275251	3.37144	0.725341	GDM up vs non-GDM	0.0398147	GDM up vs non-GDM	11.3666	3.15672	6.1098	1
28561	cg09370867	FGR;FGR	1	27961680	0.00275334	0.31517	0.00275334	-3.37132	-0.690899	GDM down vs non-GDM	-0.0992583	GDM down vs non-GDM	11.3658	2.86405	5.54376	1
726366	cg21550804		8	74282865	0.00275431	0.31517	0.00275431	-3.37117	-0.648015	GDM down vs non-GDM	-0.105043	GDM down vs non-GDM	11.3648	2.51954	4.87735	1
608511	cg13068698	DPY19L1	7	35078082	0.00275871	0.31517	0.00275871	-3.3705	-1.24597	GDM down vs non-GDM	-0.191309	GDM down vs non-GDM	11.3603	9.31459	18.0384	1
24030	cg14001023	PGLYRP1;PGLYRP1	19	46526321	0.00276589	0.31517	0.00276589	-3.36941	-0.665865	GDM down vs non-GDM	-0.046164	GDM down vs non-GDM	11.3529	2.66026	5.15513	1
9140	cg04624110	MACROD2	20	13976093	0.00276775	0.31517	0.00276775	-3.36913	-0.690127	GDM down vs non-GDM	-0.0748304	GDM down vs non-GDM	11.351	2.85765	5.53857	1
822395	cg20403911		15	91373563	0.00278295	0.31517	0.00278295	-3.36683	-0.790275	GDM down vs non-GDM	-0.0431139	GDM down vs non-GDM	11.3355	3.74721	7.27259	1
243314	cg02062218	GFRA2;GFRA2;GFRA2	8	21630394	0.00278633	0.31517	0.00278633	3.36632	1.88277	GDM up vs non-GDM	0.215131	GDM up vs non-GDM	11.3321	21.2689	41.2913	1
564067	cg25480102	CYP27A1	2	219646269	0.00278783	0.31517	0.00278783	-3.36609	-0.605561	GDM down vs non-GDM	-0.0681933	GDM down vs non-GDM	11.3306	2.20023	4.27207	1
86069	cg01682504		12	57620607	0.00279438	0.31517	0.00279438	-3.36511	-0.87953	GDM down vs non-GDM	-0.0446234	GDM down vs non-GDM	11.3239	4.64144	9.01734	1
30256	cg24349631	C22orf26;LOC150381	22	46449752	0.00279548	0.31517	0.00279548	-3.36494	-0.77696	GDM down vs non-GDM	-0.0536767	GDM down vs non-GDM	11.3228	3.622	7.03747	1
640096	cg01753208		5	172666071	0.00279604	0.31517	0.00279604	-3.36485	-0.61514	GDM down vs non-GDM	-0.0189666	GDM down vs non-GDM	11.3222	2.27038	4.41153	1
76054	cg21887193	AGAP3;AGAP3	7	150786082	0.00279766	0.31517	0.00279766	-3.36461	-0.734092	GDM down vs non-GDM	-0.0774024	GDM down vs non-GDM	11.3206	3.23335	6.28355	1
61412	cg07780095	ALX1	12	85674296	0.00280881	0.315191	0.00280881	-3.36294	-0.958611	GDM down vs non-GDM	-0.0447483	GDM down vs non-GDM	11.3094	5.51361	10.7256	1
306861	cg05562282	MATK;MIR1268A	19	3801818	0.0028121	0.315403	0.0028121	-3.36245	-0.629086	GDM down vs non-GDM	-0.049684	GDM down vs non-GDM	11.3061	2.3745	4.62043	1
692488	cg01181259		5	1856259	0.00281784	0.315517	0.00281784	-3.36159	-0.759902	GDM down vs non-GDM	-0.0858518	GDM down vs non-GDM	11.3003	3.4647	6.74525	1
123984	cg24487549		14	95852182	0.00281859	0.315517	0.00281859	3.36148	0.6627	GDM up vs non-GDM	0.0301936	GDM up vs non-GDM	11.2996	2.63503	5.13034	1
784327	cg06182811		8	58118711	0.00281992	0.315517	0.00281992	-3.36128	-0.670877	GDM down vs non-GDM	-0.06095	GDM down vs non-GDM	11.2982	2.70046	5.25836	1
396273	cg13690593	RREB1;RREB1;RREB1;RREB1	6	7113051	0.00284995	0.316431	0.00284995	-3.35684	-0.708995	GDM down vs non-GDM	-0.0812963	GDM down vs non-GDM	11.2683	3.01604	5.88843	1
49667	cg22438763	FOXD2;MGC12982	1	47900256	0.00285293	0.316531	0.00285293	-3.3564	-0.643449	GDM down vs non-GDM	-0.0679093	GDM down vs non-GDM	11.2654	2.48416	4.85128	1
33960	cg12162377	B3GNT7	2	232261007	0.00285736	0.316639	0.00285736	-3.35574	-0.650283	GDM down vs non-GDM	-0.0229102	GDM down vs non-GDM	11.261	2.5372	4.95679	1
331210	cg18897479		5	153866216	0.00285894	0.316661	0.00285894	-3.35551	-0.624766	GDM down vs non-GDM	-0.0341465	GDM down vs non-GDM	11.2595	2.342	4.57606	1
646400	cg23039189	PPFIBP2	11	7534028	0.00286212	0.316819	0.00286212	-3.35505	-0.624148	GDM down vs non-GDM	-0.0350326	GDM down vs non-GDM	11.2563	2.33736	4.56827	1
316434	cg14758875	GLDC	9	6566638	0.00288237	0.317555	0.00288237	3.35208	0.927965	GDM up vs non-GDM	0.132345	GDM up vs non-GDM	11.2365	5.16671	10.116	1
270272	cg05187965	TMEM72;TMEM72	10	45406764	0.00289955	0.317675	0.00289955	3.34959	0.85517	GDM up vs non-GDM	0.128166	GDM up vs non-GDM	11.2197	4.3879	8.60394	1
707446	cg17394983		10	124128071	0.00290222	0.317675	0.00290222	-3.3492	-0.713786	GDM down vs non-GDM	-0.0659331	GDM down vs non-GDM	11.2171	3.05695	5.99554	1
397697	cg27470087	RPS6KA4;RPS6KA4	11	64127816	0.00292085	0.317904	0.00292085	-3.34651	-0.637981	GDM down vs non-GDM	-0.063157	GDM down vs non-GDM	11.1991	2.44212	4.79739	1
310853	cg25311780	LOC100129940;LOC100129940;LOC100129940;LOC100129940;LOC100129940;HMGA2;HMGA2;HMGA2;HMGA	12	66275865	0.002921	0.317904	0.002921	-3.34649	-0.615068	GDM down vs non-GDM	-0.0474674	GDM down vs non-GDM	11.199	2.26985	4.45905	1
623377	cg00090182	TRAK1;TRAK1;TRAK1;TRAK1	3	42190162	0.00296719	0.31839	0.00296719	-3.33989	-0.641047	GDM down vs non-GDM	-0.0866679	GDM down vs non-GDM	11.1549	2.46565	4.86284	1
86311	cg07603330		11	91957992	0.0029801	0.318492	0.0029801	-3.33807	-0.805001	GDM down vs non-GDM	-0.0196376	GDM down vs non-GDM	11.1427	3.88816	7.67675	1
14536	cg26897744	RARRES1;RARRES1;RARRES1;RARRES1	3	158450246	0.00299236	0.318781	0.00299236	-3.33634	-0.956042	GDM down vs non-GDM	-0.0293462	GDM down vs non-GDM	11.1312	5.48409	10.8389	1
8560	cg15316206	SORBS3;SORBS3	8	22422678	0.00300399	0.318781	0.00300399	-3.33471	-0.954799	GDM down vs non-GDM	-0.0408929	GDM down vs non-GDM	11.1203	5.46985	10.8214	1
45559	cg11717189	INS-IGF2;IGF2;IGF2;IGF2	11	2154132	0.00300678	0.318781	0.00300678	3.33432	0.770152	GDM up vs non-GDM	0.122561	GDM up vs non-GDM	11.1177	3.55881	7.04227	1
237541	cg16831185	ATAD5	17	29158530	0.00301415	0.318781	0.00301415	-3.33329	-0.635432	GDM down vs non-GDM	-0.0595905	GDM down vs non-GDM	11.1108	2.42264	4.79697	1
29205	cg13868216	BAIAP2L2	22	38484884	0.0030145	0.318781	0.0030145	3.33324	0.797942	GDM up vs non-GDM	0.0154983	GDM up vs non-GDM	11.1105	3.82026	7.56455	1
48482	cg10303487	DPYS	8	105479058	0.0030157	0.318781	0.0030157	-3.33307	-0.965111	GDM down vs non-GDM	-0.0211551	GDM down vs non-GDM	11.1094	5.58863	11.0672	1
58421	cg27363829	SLITRK3	3	164914614	0.00302083	0.318911	0.00302083	-3.33236	-0.860475	GDM down vs non-GDM	-0.0546162	GDM down vs non-GDM	11.1046	4.4425	8.80131	1
10277	cg08518667		12	58290447	0.00303588	0.318959	0.00303588	-3.33026	-1.08315	GDM down vs non-GDM	-0.0721245	GDM down vs non-GDM	11.0907	7.03927	13.9635	1
57518	cg24915592		13	110319578	0.00305698	0.319641	0.00305698	-3.32735	-0.670807	GDM down vs non-GDM	-0.107724	GDM down vs non-GDM	11.0713	2.69989	5.36503	1
529082	cg08072659		17	8103635	0.00305866	0.319641	0.00305866	-3.32712	-0.755031	GDM down vs non-GDM	-0.0300692	GDM down vs non-GDM	11.0697	3.42043	6.79777	1
77966	cg02286091	BHMT;BHMT	5	78407678	0.00307008	0.319698	0.00307008	-3.32555	-0.62569	GDM down vs non-GDM	-0.0496839	GDM down vs non-GDM	11.0593	2.34893	4.67267	1
75054	cg18733255	JUP;JUP	17	39942970	0.00307408	0.319698	0.00307408	-3.325	-0.654512	GDM down vs non-GDM	-0.0125009	GDM down vs non-GDM	11.0556	2.57031	5.11475	1
110622	cg21464303	SNHG7;SNHG7;SNHG7;SNORA43	9	139620953	0.00307577	0.319709	0.00307577	3.32477	0.661623	GDM up vs non-GDM	0.0109475	GDM up vs non-GDM	11.0541	2.62647	5.22723	1
167772	cg00217293	ATP8B4;ATP8B4;ATP8B4;ATP8B4	15	50200296	0.00309118	0.320082	0.00309118	-3.32267	-0.618732	GDM down vs non-GDM	-0.0675852	GDM down vs non-GDM	11.0401	2.29697	4.57725	1
2771	cg16704678	BAI2	1	32230177	0.0031154	0.320221	0.0031154	-3.31938	-0.66061	GDM down vs non-GDM	-0.0151752	GDM down vs non-GDM	11.0183	2.61844	5.22818	1
128587	cg19937061		13	25320133	0.00313157	0.320576	0.00313157	-3.3172	-0.724957	GDM down vs non-GDM	-0.0137402	GDM down vs non-GDM	11.0038	3.15337	6.30455	1
463349	cg17349999	ASXL3	18	31158825	0.00313624	0.320576	0.00313624	-3.31657	-0.671392	GDM down vs non-GDM	-0.054235	GDM down vs non-GDM	10.9997	2.7046	5.40937	1
152931	cg06497424	PLEKHG1	6	151005999	0.00314462	0.320712	0.00314462	-3.31545	-0.656457	GDM down vs non-GDM	-0.0851201	GDM down vs non-GDM	10.9922	2.58561	5.17489	1
83809	cg27328797		3	75668035	0.00314863	0.320712	0.00314863	-3.31491	-0.81146	GDM down vs non-GDM	-0.0212896	GDM down vs non-GDM	10.9887	3.9508	7.90977	1
604519	cg19753209		16	4211240	0.00315516	0.320712	0.00315516	-3.31404	-1.26437	GDM down vs non-GDM	-0.200398	GDM down vs non-GDM	10.9829	9.59185	19.2136	1
12653	cg07972762	SYN3;TIMP3;SYN3;SYN3	22	33196384	0.00315671	0.320712	0.00315671	3.31383	1.26457	GDM up vs non-GDM	0.182603	GDM up vs non-GDM	10.9815	9.59476	19.2219	1
12415	cg04867257		16	1158497	0.00315832	0.320712	0.00315832	-3.31362	-0.652917	GDM down vs non-GDM	-0.0325296	GDM down vs non-GDM	10.9801	2.55781	5.1249	1
12998	cg17426273	NEBL	10	21462441	0.00316418	0.320718	0.00316418	-3.31284	-0.851379	GDM down vs non-GDM	-0.0326374	GDM down vs non-GDM	10.9749	4.34908	8.71805	1
405299	cg01760846	PSMC1	14	90722706	0.00317465	0.320843	0.00317465	3.31145	0.810813	GDM up vs non-GDM	0.0274462	GDM up vs non-GDM	10.9657	3.94451	7.9137	1
26761	cg23944804	BTBD3	20	11871384	0.00317726	0.320937	0.00317726	-3.3111	-1.0227	GDM down vs non-GDM	-0.0563323	GDM down vs non-GDM	10.9634	6.2755	12.5929	1
26838	cg18430478	RAB13;RAB13;RAB13;RAB13	1	153958792	0.00321426	0.321471	0.00321426	-3.30622	-0.854678	GDM down vs non-GDM	-0.0801192	GDM down vs non-GDM	10.9311	4.38284	8.82093	1
17512	cg14805347	ALDH1A2;ALDH1A2;ALDH1A2;ALDH1A2	15	58357879	0.00321595	0.321471	0.00321595	-3.306	-0.768505	GDM down vs non-GDM	-0.0179562	GDM down vs non-GDM	10.9296	3.5436	7.13282	1
426337	cg07317452	FBXW7;FBXW7	4	153385784	0.00323026	0.321471	0.00323026	-3.30413	-0.637544	GDM down vs non-GDM	-0.0260513	GDM down vs non-GDM	10.9173	2.43877	4.9145	1
297866	cg07151596		6	208610	0.00323883	0.321725	0.00323883	-3.30301	-0.758844	GDM down vs non-GDM	-0.108984	GDM down vs non-GDM	10.9099	3.45506	6.96719	1
7622	cg09489306		19	44203913	0.00324124	0.321725	0.00324124	-3.3027	-0.682803	GDM down vs non-GDM	-0.0156563	GDM down vs non-GDM	10.9078	2.79732	5.64191	1
119887	cg00865356	FAM190A	4	91048559	0.00324445	0.321725	0.00324445	-3.30228	-0.649843	GDM down vs non-GDM	-0.0152232	GDM down vs non-GDM	10.9051	2.53377	5.11166	1
203537	cg06981636	SENP6;SENP6;SENP6	6	76383833	0.00324605	0.321725	0.00324605	-3.30208	-0.717214	GDM down vs non-GDM	-0.119018	GDM down vs non-GDM	10.9037	3.08638	6.22727	1
23516	cg16822939	MATN4;MATN4;MATN4	20	43922174	0.00325366	0.321725	0.00325366	-3.30109	-0.769669	GDM down vs non-GDM	-0.0289991	GDM down vs non-GDM	10.8972	3.55435	7.17576	1
45006	cg15162392	QPCT	2	37571729	0.00327358	0.321725	0.00327358	-3.29852	-0.737634	GDM down vs non-GDM	-0.0263032	GDM down vs non-GDM	10.8802	3.26463	6.60114	1
689233	cg06974143	IGSF9;IGSF9	1	159907515	0.00327468	0.321725	0.00327468	-3.29837	-0.797292	GDM down vs non-GDM	-0.0902666	GDM down vs non-GDM	10.8793	3.81404	7.71274	1
59192	cg04600466		5	139076830	0.00329854	0.321737	0.00329854	-3.29531	-0.652756	GDM down vs non-GDM	-0.0200196	GDM down vs non-GDM	10.8591	2.55654	5.17944	1
93434	cg08795962	PANX1	11	93862716	0.00330643	0.321956	0.00330643	3.29431	0.723269	GDM up vs non-GDM	0.019972	GDM up vs non-GDM	10.8524	3.1387	6.36276	1
124071	cg23509641	XKR7	20	30583001	0.0033079	0.321956	0.0033079	-3.29412	-0.63913	GDM down vs non-GDM	-0.0377438	GDM down vs non-GDM	10.8512	2.45093	4.96906	1
792806	cg17603206	PLXDC2	10	20104935	0.0033095	0.321956	0.0033095	-3.29391	-0.603809	GDM down vs non-GDM	-0.0320438	GDM down vs non-GDM	10.8499	2.18751	4.43556	1
416363	cg05417950	NUDT6;NUDT6;SPATA5	4	123843025	0.00334825	0.322064	0.00334825	-3.289	-0.633351	GDM down vs non-GDM	-0.0532165	GDM down vs non-GDM	10.8176	2.4068	4.89479	1
722171	cg18400281	KIAA1217;KIAA1217;KIAA1217	10	24633303	0.00335555	0.322064	0.00335555	-3.28809	-0.823416	GDM down vs non-GDM	-0.0763045	GDM down vs non-GDM	10.8115	4.06808	8.27802	1
207213	cg18457179	C2orf27A	2	132496513	0.00335702	0.322064	0.00335702	-3.2879	-0.913808	GDM down vs non-GDM	-0.115793	GDM down vs non-GDM	10.8103	5.01027	10.1964	1
325542	cg16606320	LOC644145	4	56685972	0.00336344	0.322064	0.00336344	-3.28709	-0.605714	GDM down vs non-GDM	-0.0613672	GDM down vs non-GDM	10.805	2.20134	4.48213	1
73112	cg14089876	GHR;GHR;GHR;GHR	5	42423739	0.00336628	0.322064	0.00336628	-3.28674	-0.644312	GDM down vs non-GDM	-0.0118922	GDM down vs non-GDM	10.8026	2.49083	5.07267	1
566023	cg00898147	SALL2	14	21994785	0.00336992	0.322064	0.00336992	-3.28628	-0.623341	GDM down vs non-GDM	-0.0249371	GDM down vs non-GDM	10.7996	2.33132	4.74914	1
20164	cg16655240	ASIP	20	32857072	0.00337505	0.322112	0.00337505	-3.28564	-0.770775	GDM down vs non-GDM	-0.0559726	GDM down vs non-GDM	10.7954	3.56456	7.26422	1
32012	cg05306472		16	73517129	0.00339189	0.322306	0.00339189	-3.28354	-0.627639	GDM down vs non-GDM	-0.0575453	GDM down vs non-GDM	10.7816	2.36358	4.82291	1
3032	cg19863592	GLT1D1	12	129338841	0.00339916	0.322527	0.00339916	-3.28264	-1.03877	GDM down vs non-GDM	-0.0549908	GDM down vs non-GDM	10.7757	6.47429	13.2181	1
64113	cg18235050		12	126676048	0.00341705	0.323005	0.00341705	-3.28042	-0.807299	GDM down vs non-GDM	-0.0607823	GDM down vs non-GDM	10.7612	3.91039	7.99435	1
309252	cg22862121		10	89826893	0.00341807	0.323024	0.00341807	-3.28029	-0.605303	GDM down vs non-GDM	-0.0540485	GDM down vs non-GDM	10.7603	2.19835	4.49464	1
92337	cg06196334	MYOD1	11	17741102	0.00341886	0.323047	0.00341886	-3.2802	-0.627274	GDM down vs non-GDM	-0.0181246	GDM down vs non-GDM	10.7597	2.36084	4.82713	1
525269	cg11143953	FIP1L1;FIP1L1;FIP1L1	4	54243152	0.00342577	0.323306	0.00342577	-3.27935	-0.639721	GDM down vs non-GDM	-0.0742995	GDM down vs non-GDM	10.7541	2.45546	5.02321	1
47657	cg06970884	MNT	17	2300100	0.0034275	0.323355	0.0034275	-3.27913	-1.25511	GDM down vs non-GDM	-0.076585	GDM down vs non-GDM	10.7527	9.45179	19.3383	1
55122	cg01547338	PAPSS2;PAPSS2	10	89419380	0.00345199	0.323777	0.00345199	-3.27613	-0.690267	GDM down vs non-GDM	-0.0211141	GDM down vs non-GDM	10.733	2.85881	5.85985	1
273200	cg17741809	LIPA;LIPA	10	90985055	0.00345492	0.323792	0.00345492	-3.27577	-0.708572	GDM down vs non-GDM	-0.118467	GDM down vs non-GDM	10.7307	3.01245	6.17612	1
508650	cg09705622	SENP6;SENP6;SENP6	6	76356880	0.00346247	0.32391	0.00346247	3.27485	1.58763	GDM up vs non-GDM	0.0848085	GDM up vs non-GDM	10.7246	15.1233	31.0233	1
94684	cg25397945	ZNF529;ZNF529;ZNF529;ZNF382;ZNF529;ZNF529	19	37096148	0.00346545	0.32391	0.00346545	-3.27448	-1.07843	GDM down vs non-GDM	-0.0327618	GDM down vs non-GDM	10.7222	6.97805	14.3176	1
201051	cg17666576		16	54970504	0.00346555	0.32391	0.00346555	-3.27447	-0.613277	GDM down vs non-GDM	-0.0237626	GDM down vs non-GDM	10.7222	2.25665	4.63026	1
21293	cg24267283	SOX2OT	3	181414021	0.00347259	0.32391	0.00347259	-3.27361	-0.740851	GDM down vs non-GDM	-0.0230073	GDM down vs non-GDM	10.7166	3.29316	6.76052	1
512468	cg25306132		1	90265031	0.00348023	0.323925	0.00348023	-3.27269	-1.04062	GDM down vs non-GDM	-0.162653	GDM down vs non-GDM	10.7105	6.49737	13.346	1
61369	cg06410591	TRIP10	19	6741181	0.00348804	0.324103	0.00348804	-3.27174	-0.841616	GDM down vs non-GDM	-0.0451812	GDM down vs non-GDM	10.7043	4.24991	8.73463	1
233129	cg27628315	SH3RF3	2	109765835	0.00349192	0.3242	0.00349192	3.27127	0.663258	GDM up vs non-GDM	0.0460655	GDM up vs non-GDM	10.7012	2.63947	5.42634	1
101760	cg22389950		15	47476370	0.00349766	0.3242	0.00349766	-3.27058	-0.615007	GDM down vs non-GDM	-0.0209822	GDM down vs non-GDM	10.6967	2.2694	4.66752	1
20346	cg10383019	TUB;TUB	11	8103101	0.00350592	0.324218	0.00350592	-3.26958	-0.87205	GDM down vs non-GDM	-0.0489349	GDM down vs non-GDM	10.6902	4.56282	9.39015	1
674442	cg12727605	DAXX;DAXX;DAXX;DAXX	6	33292029	0.00350855	0.324218	0.00350855	-3.26926	-0.669266	GDM down vs non-GDM	-0.0603029	GDM down vs non-GDM	10.6881	2.6875	5.53187	1
142226	cg27256074	LOC100288798;LOC100288798;LOC100288798;LOC100288798;LOC100288798	12	46780872	0.00351583	0.324218	0.00351583	-3.26839	-0.686783	GDM down vs non-GDM	-0.105884	GDM down vs non-GDM	10.6824	2.83003	5.82836	1
124633	cg15073853	ISYNA1;ISYNA1;ISYNA1	19	18549131	0.00352586	0.324396	0.00352586	-3.26718	-0.890427	GDM down vs non-GDM	-0.0215268	GDM down vs non-GDM	10.6745	4.75716	9.80445	1
193772	cg14220170	TRANK1	3	36966224	0.00353341	0.324458	0.00353341	-3.26628	-0.641893	GDM down vs non-GDM	-0.107437	GDM down vs non-GDM	10.6686	2.47216	5.09791	1
28220	cg05361559	EGR3	8	22549103	0.0035359	0.324458	0.0035359	-3.26598	-0.701166	GDM down vs non-GDM	-0.0340397	GDM down vs non-GDM	10.6666	2.9498	6.08399	1
78093	cg23363971	IKZF4;IKZF4	12	56415271	0.00353613	0.324458	0.00353613	-3.26596	-0.671316	GDM down vs non-GDM	-0.0199462	GDM down vs non-GDM	10.6665	2.70399	5.57709	1
70468	cg25444386	KDR	4	55990944	0.00354506	0.324589	0.00354506	-3.26489	-0.647706	GDM down vs non-GDM	-0.0307668	GDM down vs non-GDM	10.6595	2.51714	5.19509	1
368015	cg21377026	C22orf34;C22orf34	22	49915303	0.00356335	0.324589	0.00356335	3.26271	0.686942	GDM up vs non-GDM	0.0408969	GDM up vs non-GDM	10.6453	2.83134	5.85135	1
270259	cg20001829	TMEM25;TMEM25;TMEM25;TMEM25;TMEM25;TMEM25	11	118402342	0.00356603	0.324589	0.00356603	-3.2624	-0.630587	GDM down vs non-GDM	-0.0325128	GDM down vs non-GDM	10.6432	2.38584	4.93162	1
244550	cg05197431		14	30766301	0.00357949	0.324589	0.00357949	-3.2608	-0.628439	GDM down vs non-GDM	-0.0829554	GDM down vs non-GDM	10.6328	2.36961	4.90287	1
32924	cg11722699	DSC3;DSC3	18	28622813	0.00358029	0.324589	0.00358029	-3.26071	-0.795489	GDM down vs non-GDM	-0.0285074	GDM down vs non-GDM	10.6322	3.79682	7.8563	1
81678	cg08979515	ABHD10	3	111697575	0.00358596	0.324589	0.00358596	-3.26004	-0.940264	GDM down vs non-GDM	-0.15162	GDM down vs non-GDM	10.6279	5.30458	10.9806	1
52596	cg11574975	ADORA3	1	112058304	0.00358853	0.324589	0.00358853	-3.25974	-0.668768	GDM down vs non-GDM	-0.0738665	GDM down vs non-GDM	10.6259	2.6835	5.55596	1
3273	cg03247049	AXL;AXL	19	41724898	0.00359599	0.324589	0.00359599	-3.25886	-0.658652	GDM down vs non-GDM	-0.0535817	GDM down vs non-GDM	10.6202	2.60293	5.39205	1
57699	cg11642106		3	27772805	0.00360062	0.324589	0.00360062	-3.25832	-0.652731	GDM down vs non-GDM	-0.064321	GDM down vs non-GDM	10.6166	2.55635	5.29731	1
78415	cg09169255	SPR	2	73114256	0.00360578	0.324589	0.00360578	-3.25771	-0.745421	GDM down vs non-GDM	-0.0249158	GDM down vs non-GDM	10.6127	3.33392	6.91119	1
453171	cg26248284	LIMCH1;LIMCH1;LIMCH1;LIMCH1;LIMCH1;LIMCH1	4	41362853	0.00360811	0.3246	0.00360811	-3.25744	-0.602777	GDM down vs non-GDM	-0.0610248	GDM down vs non-GDM	10.6109	2.18004	4.51996	1
86656	cg11457267	PLOD1	1	11994251	0.00363257	0.32464	0.00363257	-3.25458	-0.660321	GDM down vs non-GDM	-0.0261158	GDM down vs non-GDM	10.5923	2.61614	5.43368	1
383182	cg21916108	ZFPM2	8	106330559	0.00364106	0.32464	0.00364106	-3.25359	-0.639445	GDM down vs non-GDM	-0.0349481	GDM down vs non-GDM	10.5859	2.45334	5.09864	1
57135	cg25011475	BMPR1A	10	88517608	0.00365174	0.32464	0.00365174	-3.25236	-0.622242	GDM down vs non-GDM	-0.0325139	GDM down vs non-GDM	10.5778	2.32311	4.83166	1
120981	cg14081465	ASTN2;ASTN2;ASTN2	9	119722239	0.00365783	0.32464	0.00365783	-3.25165	-0.878473	GDM down vs non-GDM	-0.0253514	GDM down vs non-GDM	10.5732	4.63029	9.63436	1
165070	cg13836518	CORO2A;CORO2A	9	100883593	0.0036664	0.32464	0.0036664	-3.25066	-0.625542	GDM down vs non-GDM	-0.0455479	GDM down vs non-GDM	10.5668	2.34781	4.88813	1
105134	cg00851389		16	56669681	0.0036667	0.32464	0.0036667	-3.25063	-0.642209	GDM down vs non-GDM	-0.0216931	GDM down vs non-GDM	10.5666	2.47459	5.1522	1
95115	cg10761315	ASPG	14	104552034	0.00366935	0.32464	0.00366935	-3.25032	-0.829806	GDM down vs non-GDM	-0.085417	GDM down vs non-GDM	10.5646	4.13147	8.60349	1
109037	cg16985632	FOXS1	20	30432938	0.00367106	0.32464	0.00367106	3.25012	0.644468	GDM up vs non-GDM	0.0229935	GDM up vs non-GDM	10.5633	2.49203	5.19011	1
36307	cg02287710	DIO3;MIR1247	14	102027660	0.00368651	0.32464	0.00368651	-3.24835	-0.670121	GDM down vs non-GDM	-0.0680921	GDM down vs non-GDM	10.5518	2.69437	5.61766	1
35277	cg13793788	GRIA2;GRIA2;GRIA2	4	158141565	0.00369813	0.324891	0.00369813	-3.24702	-0.884419	GDM down vs non-GDM	-0.0289392	GDM down vs non-GDM	10.5431	4.69318	9.79311	1
81652	cg18954504		17	34819740	0.00369928	0.324897	0.00369928	-3.24689	-0.651754	GDM down vs non-GDM	-0.100011	GDM down vs non-GDM	10.5423	2.5487	5.31872	1
448118	cg21453422	TBC1D14;TBC1D14	4	6919718	0.0036998	0.324897	0.0036998	-3.24683	-0.61007	GDM down vs non-GDM	-0.0548817	GDM down vs non-GDM	10.5419	2.23312	4.66032	1
144088	cg11167508		6	159342273	0.00371011	0.325195	0.00371011	-3.24565	-0.64428	GDM down vs non-GDM	-0.0604075	GDM down vs non-GDM	10.5342	2.49058	5.2014	1
40549	cg04100532	UNC80;UNC80	2	210636560	0.00371116	0.325195	0.00371116	-3.24553	-0.745151	GDM down vs non-GDM	-0.0347367	GDM down vs non-GDM	10.5335	3.3315	6.95812	1
782567	cg00400614	LOC285954;LOC285954	7	41745354	0.00372434	0.325195	0.00372434	-3.24403	-0.665935	GDM down vs non-GDM	-0.0180742	GDM down vs non-GDM	10.5237	2.66082	5.56248	1
569747	cg15003615		6	27870978	0.00372566	0.325195	0.00372566	-3.24388	-0.666198	GDM down vs non-GDM	-0.0225854	GDM down vs non-GDM	10.5227	2.66292	5.56738	1
4657	cg07613752		3	27756421	0.00372663	0.325195	0.00372663	-3.24377	-0.637249	GDM down vs non-GDM	-0.0329469	GDM down vs non-GDM	10.522	2.43652	5.0944	1
727889	cg27176729	IER5	1	181056650	0.0037289	0.325195	0.0037289	-3.24351	-0.68683	GDM down vs non-GDM	-0.112969	GDM down vs non-GDM	10.5204	2.83041	5.91891	1
93921	cg00426310	CXXC5	5	139030390	0.00376829	0.325469	0.00376829	-3.23906	-0.637319	GDM down vs non-GDM	-0.0371712	GDM down vs non-GDM	10.4915	2.43705	5.11032	1
150344	cg18070959	LOC101929034	5	1856726	0.00381042	0.325469	0.00381042	-3.23436	-0.987166	GDM down vs non-GDM	-0.147718	GDM down vs non-GDM	10.4611	5.84698	12.2964	1
19219	cg19451167		7	96655981	0.00381304	0.325469	0.00381304	-3.23407	-0.621461	GDM down vs non-GDM	-0.0136546	GDM down vs non-GDM	10.4592	2.31729	4.87421	1
240338	cg15343023		17	35078091	0.00381429	0.325469	0.00381429	-3.23393	-0.62274	GDM down vs non-GDM	-0.0693114	GDM down vs non-GDM	10.4583	2.32683	4.89471	1
20280	cg16272981	LPCAT1	5	1489889	0.00382483	0.325473	0.00382483	3.23276	0.707178	GDM up vs non-GDM	0.0775686	GDM up vs non-GDM	10.4507	3.0006	6.31661	1
82155	cg04850765		15	67135479	0.00382707	0.325473	0.00382707	-3.23251	-0.763066	GDM down vs non-GDM	-0.0292353	GDM down vs non-GDM	10.4491	3.49362	7.35561	1
188416	cg27365701	DUSP6;DUSP6	12	89744150	0.00383111	0.325473	0.00383111	-3.23206	-0.616714	GDM down vs non-GDM	-0.0740741	GDM down vs non-GDM	10.4462	2.28202	4.80598	1
69953	cg04635642	SNX29	16	12183938	0.00385975	0.325858	0.00385975	-3.22891	-0.642791	GDM down vs non-GDM	-0.0681146	GDM down vs non-GDM	10.4259	2.47908	5.2312	1
83864	cg16651537	CLEC11A	19	51226536	0.00386008	0.325858	0.00386008	-3.22887	-0.689276	GDM down vs non-GDM	-0.111159	GDM down vs non-GDM	10.4256	2.85061	6.01532	1
553497	cg06422108	ZEB1;ZEB1;ZEB1;ZEB1;ZEB1;ZEB1	10	31610399	0.00387598	0.325913	0.00387598	-3.22713	-0.674894	GDM down vs non-GDM	-0.0322641	GDM down vs non-GDM	10.4144	2.7329	5.77314	1
122864	cg04194073		22	50064930	0.00387776	0.325913	0.00387776	-3.22694	-0.652652	GDM down vs non-GDM	-0.0431672	GDM down vs non-GDM	10.4131	2.55573	5.39954	1
70140	cg09024340	WNT5A	3	55520476	0.00388047	0.325913	0.00388047	-3.22664	-0.677287	GDM down vs non-GDM	-0.0116975	GDM down vs non-GDM	10.4112	2.75231	5.81591	1
319107	cg11189349		13	97765891	0.00390426	0.326241	0.00390426	-3.22405	-0.636225	GDM down vs non-GDM	-0.0902666	GDM down vs non-GDM	10.3945	2.42869	5.14034	1
484471	cg03562414	ZNF577;ZNF577;ZNF577	19	52391078	0.00390808	0.326241	0.00390808	-3.22364	-0.791047	GDM down vs non-GDM	-0.109373	GDM down vs non-GDM	10.3918	3.75453	7.94852	1
610849	cg22919868	IRF8	16	85947610	0.00392917	0.326501	0.00392917	-3.22136	-0.658208	GDM down vs non-GDM	-0.047551	GDM down vs non-GDM	10.3771	2.59943	5.51091	1
3217	cg25643154	SYTL3;SYTL3;SYTL3;SYTL3	6	159084057	0.00393586	0.326613	0.00393586	-3.22064	-0.612246	GDM down vs non-GDM	-0.0364018	GDM down vs non-GDM	10.3725	2.24907	4.77027	1
551475	cg13916469	SUSD3	9	95834820	0.00394353	0.326828	0.00394353	-3.21981	-0.837079	GDM down vs non-GDM	-0.110496	GDM down vs non-GDM	10.3672	4.2042	8.92166	1
37635	cg23954153	ARTN;ARTN;ARTN;ARTN;ARTN	1	44402353	0.00395213	0.326959	0.00395213	-3.21889	-0.63234	GDM down vs non-GDM	-0.0477518	GDM down vs non-GDM	10.3612	2.39913	5.09406	1
429297	cg09060654	LIPA;LIPA	10	90985062	0.00395641	0.326959	0.00395641	-3.21843	-0.636684	GDM down vs non-GDM	-0.106748	GDM down vs non-GDM	10.3583	2.4322	5.16576	1
115681	cg17651317	LRP5	11	68080928	0.0040067	0.327112	0.0040067	-3.21307	-0.961316	GDM down vs non-GDM	-0.0215144	GDM down vs non-GDM	10.3238	5.54477	11.8158	1
773149	cg04338652		18	13136597	0.00401443	0.32719	0.00401443	-3.21226	-0.705039	GDM down vs non-GDM	-0.0436604	GDM down vs non-GDM	10.3186	2.98248	6.35887	1
118513	cg22882523	OPLAH	8	145107012	0.00402442	0.32719	0.00402442	-3.2112	-0.876302	GDM down vs non-GDM	-0.0532867	GDM down vs non-GDM	10.3118	4.60744	9.82985	1
646373	cg10575367	LOC100128788;SRRM2	16	2801914	0.00402447	0.32719	0.00402447	3.2112	0.624694	GDM up vs non-GDM	0.0428072	GDM up vs non-GDM	10.3118	2.34145	4.99545	1
24299	cg08294662	MEG3;MEG3;MEG3	14	101311834	0.00402837	0.32719	0.00402837	3.21079	0.651952	GDM up vs non-GDM	0.0506234	GDM up vs non-GDM	10.3091	2.55025	5.4423	1
665101	cg23151444	RFTN1	3	16482976	0.00403721	0.32719	0.00403721	-3.20986	-0.726044	GDM down vs non-GDM	-0.115137	GDM down vs non-GDM	10.3032	3.16284	6.7535	1
43208	cg06830360		8	142413013	0.00403892	0.32719	0.00403892	-3.20968	-0.990272	GDM down vs non-GDM	-0.0221836	GDM down vs non-GDM	10.302	5.88383	12.5649	1
92366	cg24728018	CLVS2;CLVS2	6	123317875	0.00405041	0.327604	0.00405041	-3.20847	-0.778548	GDM down vs non-GDM	-0.0217674	GDM down vs non-GDM	10.2943	3.63683	7.77229	1
123477	cg20019985		11	32008961	0.00405713	0.327604	0.00405713	-3.20777	-0.700846	GDM down vs non-GDM	-0.085479	GDM down vs non-GDM	10.2898	2.94711	6.30106	1
294036	cg01337772		1	40283127	0.00405918	0.327604	0.00405918	3.20755	1.35731	GDM up vs non-GDM	0.0832119	GDM up vs non-GDM	10.2884	11.0537	23.6365	1
14534	cg03841028	C1orf106	1	200860378	0.00406284	0.327604	0.00406284	-3.20717	-0.846296	GDM down vs non-GDM	-0.0385261	GDM down vs non-GDM	10.2859	4.29731	9.19125	1
196377	cg20687242	CBX5;CBX5;CBX5	12	54653427	0.00406595	0.327604	0.00406595	-3.20685	-0.609128	GDM down vs non-GDM	-0.0466207	GDM down vs non-GDM	10.2839	2.22622	4.7625	1
508815	cg09155362		15	33487289	0.00407192	0.327604	0.00407192	-3.20622	-0.684783	GDM down vs non-GDM	-0.0413216	GDM down vs non-GDM	10.2799	2.81357	6.02133	1
635458	cg00463901		6	163752570	0.00407985	0.327604	0.00407985	-3.2054	-1.35412	GDM down vs non-GDM	-0.128841	GDM down vs non-GDM	10.2746	11.0019	23.5573	1
44199	cg01557411	SESN2	1	28587248	0.00408559	0.327604	0.00408559	-3.2048	-0.702762	GDM down vs non-GDM	-0.066157	GDM down vs non-GDM	10.2708	2.96325	6.3473	1
503851	cg01554437		14	21091422	0.00408861	0.327604	0.00408861	-3.20449	-0.921941	GDM down vs non-GDM	-0.0774345	GDM down vs non-GDM	10.2687	5.09985	10.926	1
234355	cg03351487	STK39	2	169003820	0.00410886	0.327604	0.00410886	-3.20239	-0.610154	GDM down vs non-GDM	-0.101272	GDM down vs non-GDM	10.2553	2.23373	4.79186	1
36896	cg06748831	ZNF492	19	22817096	0.00411087	0.327604	0.00411087	-3.20218	-0.68554	GDM down vs non-GDM	-0.0243262	GDM down vs non-GDM	10.254	2.81979	6.04989	1
277127	cg15304125	TMEM30A;TMEM30A	6	75990769	0.0041237	0.327604	0.0041237	3.20086	0.693869	GDM up vs non-GDM	0.107744	GDM up vs non-GDM	10.2455	2.88873	6.20291	1
79308	cg26884773		1	235256863	0.00413512	0.327604	0.00413512	-3.19969	-0.699584	GDM down vs non-GDM	-0.065942	GDM down vs non-GDM	10.238	2.93651	6.31014	1
782537	cg15721238	PAK2	3	196520408	0.0041357	0.327604	0.0041357	3.19963	1.07853	GDM up vs non-GDM	0.126724	GDM up vs non-GDM	10.2376	6.9794	14.9983	1
24544	cg12744859	LOC404266;HOXB5;LOC404266;LOC404266;LOC404266	17	46669492	0.00414332	0.327604	0.00414332	-3.19885	-0.690871	GDM down vs non-GDM	-0.0696982	GDM down vs non-GDM	10.2326	2.86382	6.15718	1
452254	cg02768583	TCN2;TCN2;TCN2;TCN2;PES1;PES1	22	31003227	0.0041501	0.327604	0.0041501	-3.19815	-0.604973	GDM down vs non-GDM	-0.0206662	GDM down vs non-GDM	10.2282	2.19595	4.72331	1
730769	cg24065504	ANKRD22	10	90613015	0.00416001	0.327604	0.00416001	-3.19714	-0.872449	GDM down vs non-GDM	-0.11344	GDM down vs non-GDM	10.2217	4.567	9.82948	1
468921	cg24294755		12	46028329	0.00416007	0.327604	0.00416007	3.19713	0.606042	GDM up vs non-GDM	0.0452555	GDM up vs non-GDM	10.2217	2.20372	4.74305	1
125712	cg11727383	LBX1;FLJ41350	10	102988389	0.00418783	0.327604	0.00418783	-3.19431	-0.698286	GDM down vs non-GDM	-0.0388284	GDM down vs non-GDM	10.2036	2.92562	6.30793	1
563193	cg03683199	SDCCAG8	1	243636778	0.00419869	0.327604	0.00419869	-3.19321	-0.612635	GDM down vs non-GDM	-0.104453	GDM down vs non-GDM	10.1966	2.25193	4.85872	1
6966	cg00657200	GRM7;GRM7;GRM7;GRM7	3	6902995	0.00420778	0.327604	0.00420778	-3.19229	-1.05983	GDM down vs non-GDM	-0.0244526	GDM down vs non-GDM	10.1907	6.73949	14.5494	1
653050	cg09646655		9	115821352	0.00422145	0.327906	0.00422145	3.19091	0.604065	GDM up vs non-GDM	0.0992036	GDM up vs non-GDM	10.1819	2.18937	4.73054	1
109438	cg11725972		7	155191845	0.00422416	0.328016	0.00422416	3.19064	0.790068	GDM up vs non-GDM	0.0367662	GDM up vs non-GDM	10.1802	3.74525	8.0937	1
602624	cg00894715	CAT	11	34489880	0.00424769	0.32807	0.00424769	-3.18828	-0.702737	GDM down vs non-GDM	-0.0485121	GDM down vs non-GDM	10.1651	2.96304	6.41278	1
707623	cg25653144	MVB12B;MVB12B	9	129138165	0.00425293	0.32807	0.00425293	-3.18776	-0.744299	GDM down vs non-GDM	-0.0987984	GDM down vs non-GDM	10.1618	3.32389	7.19612	1
92978	cg15775266	LINC00176;LINC00176	20	62669363	0.00425591	0.32807	0.00425591	-3.18746	-0.863982	GDM down vs non-GDM	-0.0264291	GDM down vs non-GDM	10.1599	4.47879	9.69825	1
2090	cg08455410	DOK3;DOK3;DOK3;DOK3;DOK3	5	176936872	0.00426894	0.32807	0.00426894	-3.18616	-0.724214	GDM down vs non-GDM	-0.0669002	GDM down vs non-GDM	10.1516	3.14691	6.81981	1
752886	cg06168539		12	53650032	0.00426998	0.32807	0.00426998	-3.18606	-0.718441	GDM down vs non-GDM	-0.0564599	GDM down vs non-GDM	10.151	3.09694	6.71194	1
774028	cg04737323		2	15780772	0.00427474	0.32807	0.00427474	-3.18559	-0.709678	GDM down vs non-GDM	-0.0760437	GDM down vs non-GDM	10.148	3.02185	6.55115	1
659625	cg19224164	GRK4;NOP14;GRK4;GRK4	4	2966384	0.00427691	0.32807	0.00427691	-3.18537	-0.642398	GDM down vs non-GDM	-0.0401898	GDM down vs non-GDM	10.1466	2.47605	5.36862	1
21621	cg11130317		14	103739856	0.00429157	0.32807	0.00429157	-3.18392	-0.839083	GDM down vs non-GDM	-0.0269861	GDM down vs non-GDM	10.1373	4.22436	9.1677	1
185396	cg05177932		16	89631655	0.00432656	0.32807	0.00432656	-3.18046	-0.649957	GDM down vs non-GDM	-0.0464331	GDM down vs non-GDM	10.1153	2.53466	5.51267	1
74203	cg03364108	C22orf45;C22orf45;UPB1	22	24890794	0.00433743	0.328205	0.00433743	-3.1794	-0.742637	GDM down vs non-GDM	-0.043497	GDM down vs non-GDM	10.1086	3.30906	7.20174	1
194566	cg11182146	MDH2;MDH2;MDH2	7	75683663	0.00435053	0.328326	0.00435053	-3.17811	-0.662278	GDM down vs non-GDM	-0.10701	GDM down vs non-GDM	10.1004	2.63167	5.73213	1
35979	cg13222752	TMEM90A	14	74892569	0.00435115	0.328326	0.00435115	-3.17805	-0.757013	GDM down vs non-GDM	-0.0262035	GDM down vs non-GDM	10.1	3.43842	7.4896	1
49849	cg26395382	C10orf116;C10orf116	10	88728235	0.00438969	0.328607	0.00438969	-3.17431	-0.678685	GDM down vs non-GDM	-0.0871011	GDM down vs non-GDM	10.0762	2.76368	6.03411	1
55345	cg12833207	STEAP4;STEAP4	7	87936190	0.00441645	0.328607	0.00441645	-3.17172	-0.724212	GDM down vs non-GDM	-0.0127612	GDM down vs non-GDM	10.0598	3.14689	6.88201	1
120506	cg24095592	HOXB3	17	46633202	0.0044207	0.328607	0.0044207	-3.17131	-0.700437	GDM down vs non-GDM	-0.0301603	GDM down vs non-GDM	10.0572	2.94367	6.43924	1
656530	cg25985066		1	158975717	0.0044287	0.328607	0.0044287	-3.17054	-0.616449	GDM down vs non-GDM	-0.100456	GDM down vs non-GDM	10.0523	2.28006	4.99001	1
330225	cg16920882	ADAMTS8	11	130282044	0.0044294	0.328607	0.0044294	-3.17047	-0.736083	GDM down vs non-GDM	-0.107135	GDM down vs non-GDM	10.0519	3.25091	7.11507	1
46625	cg10566778	ZNF835	19	57183241	0.00443328	0.328607	0.00443328	-3.1701	-0.655515	GDM down vs non-GDM	-0.0172625	GDM down vs non-GDM	10.0495	2.5782	5.64407	1
80453	cg17192454	LBX2;LBX2	2	74726651	0.00443401	0.328607	0.00443401	-3.17003	-0.843901	GDM down vs non-GDM	-0.017912	GDM down vs non-GDM	10.0491	4.27301	9.35469	1
37355	cg14226182	RARRES1;RARRES1;RARRES1;RARRES1	3	158450251	0.00443758	0.328607	0.00443758	-3.16969	-0.808407	GDM down vs non-GDM	-0.0163585	GDM down vs non-GDM	10.0469	3.92113	8.58619	1
66406	cg24513014	CAMTA1	1	7210826	0.0044377	0.328607	0.0044377	-3.16968	-0.650324	GDM down vs non-GDM	-0.0620306	GDM down vs non-GDM	10.0469	2.53753	5.55653	1
731827	cg01863006		18	74214729	0.00444245	0.328607	0.00444245	-3.16922	-0.634483	GDM down vs non-GDM	-0.107026	GDM down vs non-GDM	10.044	2.41541	5.29064	1
406981	cg12738197	ZNF572	8	125985883	0.00444324	0.328607	0.00444324	-3.16915	-0.690743	GDM down vs non-GDM	-0.0264501	GDM down vs non-GDM	10.0435	2.86276	6.27079	1
115337	cg10514658	TBC1D9	4	141676960	0.00446207	0.328607	0.00446207	-3.16735	-0.883496	GDM down vs non-GDM	-0.0194417	GDM down vs non-GDM	10.0321	4.68339	10.2705	1
642745	cg13607709	PTH1R	3	46940153	0.00446578	0.328607	0.00446578	-3.16699	-0.697514	GDM down vs non-GDM	-0.0665122	GDM down vs non-GDM	10.0298	2.91916	6.40303	1
393947	cg11015557	POLE	12	133212776	0.00447482	0.328607	0.00447482	-3.16613	-0.645796	GDM down vs non-GDM	-0.107605	GDM down vs non-GDM	10.0244	2.50232	5.49169	1
36752	cg05215127	DPP10;DPP10;DPP10-AS1;DPP10;DPP10;DPP10	2	115918775	0.00447894	0.328607	0.00447894	-3.16574	-0.831548	GDM down vs non-GDM	-0.048721	GDM down vs non-GDM	10.0219	4.14883	9.10746	1
45487	cg18961681		7	32467657	0.0044819	0.328607	0.0044819	-3.16546	-0.688119	GDM down vs non-GDM	-0.0279637	GDM down vs non-GDM	10.0201	2.84105	6.23775	1
134732	cg01134183	FAAH	1	46860260	0.00448803	0.328607	0.00448803	-3.16488	-0.832797	GDM down vs non-GDM	-0.0224726	GDM down vs non-GDM	10.0165	4.1613	9.13982	1
64837	cg12892506	ZIC4;ZIC4;ZIC4	3	147113918	0.00448805	0.328607	0.00448805	-3.16488	-0.651102	GDM down vs non-GDM	-0.0234324	GDM down vs non-GDM	10.0164	2.5436	5.58674	1
247918	cg16797824	PIK3R1	5	67557700	0.00449134	0.328607	0.00449134	-3.16457	-0.608	GDM down vs non-GDM	-0.0691631	GDM down vs non-GDM	10.0145	2.21798	4.87251	1
112760	cg21925310	SULT4A1	22	44258574	0.00450227	0.328838	0.00450227	-3.16353	-0.643908	GDM down vs non-GDM	-0.0357022	GDM down vs non-GDM	10.0079	2.48771	5.46862	1
458726	cg11950261	SNIP1	1	38019271	0.00450244	0.328838	0.00450244	3.16351	0.71217	GDM up vs non-GDM	0.0540965	GDM up vs non-GDM	10.0078	3.04312	6.68963	1
712171	cg17012682		1	91614393	0.0045084	0.328838	0.0045084	-3.16295	-0.659735	GDM down vs non-GDM	-0.0515232	GDM down vs non-GDM	10.0043	2.6115	5.74286	1
589960	cg20463151		8	11546573	0.00452222	0.328838	0.00452222	-3.16165	-0.855764	GDM down vs non-GDM	-0.136356	GDM down vs non-GDM	9.99603	4.39399	9.67062	1
99161	cg22740700	GJD2;LOC101928174	15	35047199	0.00452306	0.328838	0.00452306	-3.16157	-1.06703	GDM down vs non-GDM	-0.0272118	GDM down vs non-GDM	9.99553	6.83134	15.0357	1
20494	cg13246235	PHACTR1	6	12749978	0.00454396	0.328838	0.00454396	-3.15961	-0.669236	GDM down vs non-GDM	-0.0771712	GDM down vs non-GDM	9.98312	2.68726	5.92197	1
715668	cg15063393	RIN2;RIN2	20	19880476	0.00455945	0.329158	0.00455945	3.15816	0.877988	GDM up vs non-GDM	0.075592	GDM up vs non-GDM	9.97397	4.62517	10.2019	1
146089	cg07013955	IFT140;TMEM204	16	1595532	0.0045775	0.329283	0.0045775	-3.15648	-0.607931	GDM down vs non-GDM	-0.0594462	GDM down vs non-GDM	9.96334	2.21748	4.89641	1
786300	cg19521700	DUSP27	1	167073595	0.00457875	0.329283	0.00457875	-3.15636	-0.650469	GDM down vs non-GDM	-0.0465035	GDM down vs non-GDM	9.9626	2.53866	5.60601	1
11013	cg27360326	PCDH8;PCDH8;PCDH8;PCDH8	13	53422691	0.00459444	0.329301	0.00459444	-3.1549	-0.696642	GDM down vs non-GDM	-0.0190544	GDM down vs non-GDM	9.95341	2.91186	6.43608	1
89775	cg20088969	DDIT4	10	74032886	0.00460706	0.329301	0.00460706	-3.15373	-0.605679	GDM down vs non-GDM	-0.011719	GDM down vs non-GDM	9.94604	2.20108	4.86865	1
65218	cg21792155	PTH1R	3	46940347	0.00462269	0.329307	0.00462269	-3.15229	-0.951748	GDM down vs non-GDM	-0.0276297	GDM down vs non-GDM	9.93694	5.43494	12.0327	1
129692	cg11934695	ADRA1D	20	4230092	0.00463458	0.329545	0.00463458	-3.1512	-0.612935	GDM down vs non-GDM	-0.0143763	GDM down vs non-GDM	9.93005	2.25413	4.99403	1
2196	cg18723409	LSP1;LSP1;LSP1;LSP1	11	1911547	0.00464527	0.32971	0.00464527	-3.15022	-0.851079	GDM down vs non-GDM	-0.0736497	GDM down vs non-GDM	9.92386	4.34601	9.63458	1
67070	cg20611882	GPR177;GPR177	1	68696709	0.0046722	0.32971	0.0046722	-3.14775	-0.734747	GDM down vs non-GDM	-0.0333872	GDM down vs non-GDM	9.90835	3.23912	7.19198	1
80221	cg26008365	RAB13;RAB13	1	153958797	0.00468417	0.32971	0.00468417	-3.14666	-0.722199	GDM down vs non-GDM	-0.0924919	GDM down vs non-GDM	9.90148	3.12943	6.95325	1
1967	cg20168230	GRIK3	1	37499649	0.00470644	0.329812	0.00470644	-3.14464	-0.817417	GDM down vs non-GDM	-0.0446558	GDM down vs non-GDM	9.88876	4.00902	8.91907	1
600453	cg10281912	NDNF	4	121983930	0.00470783	0.329812	0.00470783	-3.14451	-0.64088	GDM down vs non-GDM	-0.090638	GDM down vs non-GDM	9.88797	2.46436	5.48302	1
44332	cg08621624		12	2030223	0.00471933	0.329844	0.00471933	-3.14348	-0.669793	GDM down vs non-GDM	-0.0567784	GDM down vs non-GDM	9.88144	2.69174	5.99288	1
99728	cg01131038		8	10592118	0.00475372	0.329921	0.00475372	-3.14038	-0.603965	GDM down vs non-GDM	-0.0196431	GDM down vs non-GDM	9.86198	2.18865	4.88241	1
17872	cg11410023	EPHA6	3	96533511	0.00476084	0.329921	0.00476084	-3.13974	-0.708285	GDM down vs non-GDM	-0.0325998	GDM down vs non-GDM	9.85797	3.01001	6.71742	1
53406	cg07338658	LMF1	16	979488	0.00476148	0.329921	0.00476148	-3.13968	-1.32917	GDM down vs non-GDM	-0.0598322	GDM down vs non-GDM	9.85762	10.6002	23.6572	1
315671	cg21215929	ANKH	5	14873039	0.00478797	0.330027	0.00478797	-3.13732	-0.663813	GDM down vs non-GDM	-0.0443563	GDM down vs non-GDM	9.84277	2.64389	5.90946	1
121318	cg10453719	2001-03-01	4	165305050	0.00478803	0.330027	0.00478803	-3.13731	-0.666748	GDM down vs non-GDM	-0.0689541	GDM down vs non-GDM	9.84273	2.66732	5.96185	1
175440	cg25014118	XKR6	8	10948462	0.00480928	0.330258	0.00480928	3.13542	0.619056	GDM up vs non-GDM	0.0474773	GDM up vs non-GDM	9.83088	2.29938	5.14566	1
85515	cg25218716	FOXA2;FOXA2	20	22565228	0.00481631	0.330272	0.00481631	-3.1348	-0.740978	GDM down vs non-GDM	-0.0247128	GDM down vs non-GDM	9.82698	3.29429	7.37505	1
387791	cg09678212	CTNNB1;CTNNB1;CTNNB1	3	41240163	0.00483425	0.330573	0.00483425	-3.13321	-0.686689	GDM down vs non-GDM	-0.0581936	GDM down vs non-GDM	9.81703	2.82925	6.34036	1
41802	cg15061530	LOC100128071;LOC100128071;TSSK3	1	32827834	0.00485594	0.330573	0.00485594	-3.13131	-0.818103	GDM down vs non-GDM	-0.0330278	GDM down vs non-GDM	9.80507	4.01575	9.01029	1
76867	cg10603275	CHL1	3	239665	0.00489321	0.330573	0.00489321	-3.12804	-0.875063	GDM down vs non-GDM	-0.0771806	GDM down vs non-GDM	9.78465	4.59441	10.3302	1
48704	cg08146483	LHX8	1	75602412	0.0048933	0.330573	0.0048933	-3.12803	-0.737421	GDM down vs non-GDM	-0.025751	GDM down vs non-GDM	9.7846	3.26274	7.33605	1
17647	cg07409418		4	174429649	0.00490187	0.330573	0.00490187	-3.12729	-0.642556	GDM down vs non-GDM	-0.0236471	GDM down vs non-GDM	9.77993	2.47727	5.57263	1
441770	cg04074404		10	3282585	0.00490617	0.330573	0.00490617	-3.12691	-0.748037	GDM down vs non-GDM	-0.111013	GDM down vs non-GDM	9.77758	3.35735	7.55419	1
24716	cg15925695	DIXDC1;DIXDC1	11	111847892	0.00491181	0.330573	0.00491181	-3.12642	-0.637907	GDM down vs non-GDM	-0.0205227	GDM down vs non-GDM	9.77452	2.44155	5.49532	1
489648	cg00364704	AMZ1;AMZ1	7	2750071	0.00492069	0.330573	0.00492069	3.12565	0.643032	GDM up vs non-GDM	0.0633623	GDM up vs non-GDM	9.7697	2.48094	5.58674	1
4086	cg26477488	HAND1	5	153858936	0.00493077	0.330573	0.00493077	-3.12478	-0.694361	GDM down vs non-GDM	-0.0117566	GDM down vs non-GDM	9.76424	2.89282	6.51788	1
23230	cg03031959	RASEF;RASEF	9	85677921	0.00495045	0.330593	0.00495045	-3.12308	-0.794245	GDM down vs non-GDM	-0.0185544	GDM down vs non-GDM	9.75361	3.78495	8.53725	1
127311	cg18940047	DPP6;DPP6	7	153749736	0.00495869	0.330701	0.00495869	-3.12237	-0.622326	GDM down vs non-GDM	-0.0343861	GDM down vs non-GDM	9.74917	2.32374	5.24376	1
6601	cg09760963	RNF175	4	154680808	0.00496963	0.330782	0.00496963	-3.12143	-0.616617	GDM down vs non-GDM	-0.101742	GDM down vs non-GDM	9.7433	2.2813	5.15108	1
676055	cg10868949		1	199171837	0.00498775	0.330982	0.00498775	-3.11987	-0.734334	GDM down vs non-GDM	-0.120469	GDM down vs non-GDM	9.7336	3.23548	7.31287	1
115358	cg11969556	HOXD8;HOXD8	2	176994498	0.00500101	0.331068	0.00500101	-3.11874	-0.777255	GDM down vs non-GDM	-0.0198921	GDM down vs non-GDM	9.72653	3.62475	8.19867	1
104251	cg03166566	RHOD	11	66824138	0.00504624	0.331246	0.00504624	-3.11489	-0.883888	GDM down vs non-GDM	-0.0263039	GDM down vs non-GDM	9.70255	4.68755	10.6288	1
133308	cg14925271	CTGF	6	132271987	0.00504742	0.331246	0.00504742	3.11479	0.857047	GDM up vs non-GDM	0.0441855	GDM up vs non-GDM	9.70193	4.40718	9.99368	1
86117	cg10281977	TMEM179	14	105070864	0.00505084	0.331246	0.00505084	-3.1145	-0.691358	GDM down vs non-GDM	-0.0330182	GDM down vs non-GDM	9.70012	2.86785	6.50433	1
346044	cg09352518	ZNF714	19	21265421	0.00505919	0.331246	0.00505919	3.1138	1.77705	GDM up vs non-GDM	0.199076	GDM up vs non-GDM	9.69573	18.9474	42.9923	1
354317	cg12444166		4	8359458	0.00506507	0.331246	0.00506507	3.1133	0.614659	GDM up vs non-GDM	0.0724145	GDM up vs non-GDM	9.69264	2.26684	5.14518	1
75594	cg24869601	TFAP2A;TFAP2A	6	10414350	0.0050959	0.331246	0.0050959	-3.11071	-0.655893	GDM down vs non-GDM	-0.0417775	GDM down vs non-GDM	9.6765	2.58117	5.86843	1
665854	cg20131834	CNBD1	8	87883346	0.00509935	0.331246	0.00509935	3.11042	0.682964	GDM up vs non-GDM	0.0687598	GDM up vs non-GDM	9.6747	2.79864	6.36403	1
54083	cg12085570	ADAMTS10	19	8674501	0.00510298	0.331246	0.00510298	-3.11011	-0.601836	GDM down vs non-GDM	-0.0405772	GDM down vs non-GDM	9.67281	2.17324	4.94285	1
360968	cg07508609	NUBP1	16	10838389	0.00510387	0.331246	0.00510387	3.11004	0.653247	GDM up vs non-GDM	0.0478975	GDM up vs non-GDM	9.67234	2.56039	5.82367	1
61731	cg04421271	RAB38	11	87908938	0.00510642	0.331253	0.00510642	-3.10983	-0.669954	GDM down vs non-GDM	-0.0344676	GDM down vs non-GDM	9.67101	2.69303	6.12622	1
31747	cg07683804	TRMT61B;TRMT61B	2	29093162	0.00511862	0.331327	0.00511862	-3.10881	-0.634155	GDM down vs non-GDM	-0.00818246	GDM down vs non-GDM	9.66467	2.41291	5.49259	1
87941	cg07309238		5	110229803	0.00513244	0.331499	0.00513244	-3.10765	-0.74509	GDM down vs non-GDM	-0.0242435	GDM down vs non-GDM	9.65751	3.33095	7.58798	1
97560	cg02916102	CYP11A1;CYP11A1;CYP11A1	15	74658244	0.00514017	0.331614	0.00514017	-3.10701	-0.683721	GDM down vs non-GDM	-0.0124881	GDM down vs non-GDM	9.65351	2.80485	6.39214	1
441987	cg09641202	ANGPT2;ANGPT2;ANGPT2;MCPH1	8	6419839	0.00514874	0.331669	0.00514874	-3.1063	-0.768767	GDM down vs non-GDM	-0.125552	GDM down vs non-GDM	9.64908	3.54602	8.08495	1
17345	cg20593611	FIGN	2	164593221	0.00514914	0.331669	0.00514914	-3.10626	-0.628166	GDM down vs non-GDM	-0.0242553	GDM down vs non-GDM	9.64888	2.36755	5.39816	1
134616	cg06183338	COL23A1	5	178004204	0.00515529	0.331669	0.00515529	-3.10575	-0.62942	GDM down vs non-GDM	-0.023645	GDM down vs non-GDM	9.64571	2.37702	5.42152	1
105045	cg14047094		9	137393257	0.00516188	0.331669	0.00516188	-3.10521	-0.885749	GDM down vs non-GDM	-0.05475	GDM down vs non-GDM	9.64232	4.70731	10.7402	1
79354	cg00674365	ZNF471	19	57019069	0.00518001	0.331894	0.00518001	-3.10371	-1.11334	GDM down vs non-GDM	-0.0688049	GDM down vs non-GDM	9.633	7.43715	16.9851	1
689342	cg26367799		19	16082548	0.00518312	0.33198	0.00518312	3.10345	0.710943	GDM up vs non-GDM	0.113891	GDM up vs non-GDM	9.63141	3.03264	6.92714	1
47297	cg01982002	SLC2A11;SLC2A11;SLC2A11;SLC2A11;SLC2A11;SLC2A11;SLC2A11;SLC2A11	22	24199118	0.00518945	0.332097	0.00518945	-3.10293	-0.797945	GDM down vs non-GDM	-0.0663467	GDM down vs non-GDM	9.62817	3.8203	8.72924	1
462696	cg13789303	FOXO3;FOXO3	6	108886681	0.00519195	0.332168	0.00519195	-3.10272	-0.64495	GDM down vs non-GDM	-0.025604	GDM down vs non-GDM	9.6269	2.49576	5.70347	1
415879	cg22598028	ZNF660;ZNF660	3	44626492	0.0051962	0.332234	0.0051962	-3.10237	-0.748631	GDM down vs non-GDM	-0.0373824	GDM down vs non-GDM	9.62472	3.36269	7.68637	1
359630	cg06929093	MEGF9;MEGF9	9	123421660	0.00520606	0.33232	0.00520606	-3.10156	-0.776923	GDM down vs non-GDM	-0.123624	GDM down vs non-GDM	9.61969	3.62166	8.28265	1
128275	cg11699845	DPY19L2P4	7	89748676	0.00520822	0.33232	0.00520822	-3.10139	-0.835976	GDM down vs non-GDM	-0.0900936	GDM down vs non-GDM	9.61859	4.19314	9.59071	1
193221	cg19771672	LINC00176;LINC00176	20	62669437	0.00525788	0.333023	0.00525788	-3.09733	-0.600049	GDM down vs non-GDM	-0.0514423	GDM down vs non-GDM	9.59343	2.16035	4.9542	1
9481	cg10675666	TRIM4;TRIM4	7	99517192	0.0052658	0.333183	0.0052658	-3.09668	-0.989804	GDM down vs non-GDM	-0.0268763	GDM down vs non-GDM	9.58944	5.87827	13.4859	1
496322	cg06129198	LOC101927123	3	127110143	0.0052756	0.333242	0.0052756	3.09589	1.40192	GDM up vs non-GDM	0.178138	GDM up vs non-GDM	9.58451	11.7923	27.0676	1
60633	cg22136363	LSP1;LSP1;LSP1;LSP1	11	1911511	0.00529399	0.333282	0.00529399	-3.0944	-0.724293	GDM down vs non-GDM	-0.0934002	GDM down vs non-GDM	9.57529	3.1476	7.23186	1
273772	cg02293253		10	62605980	0.00534735	0.333602	0.00534735	3.0901	0.942665	GDM up vs non-GDM	0.148191	GDM up vs non-GDM	9.54874	5.3317	12.2841	1
80673	cg15661311	RNH1;RNH1;RNH1;RNH1;RNH1;RNH1;RNH1;RNH1	11	504551	0.00535185	0.333602	0.00535185	-3.08974	-1.13506	GDM down vs non-GDM	-0.0587986	GDM down vs non-GDM	9.54652	7.73014	17.8142	1
86275	cg19796532		12	50426901	0.00535232	0.333602	0.00535232	-3.08971	-0.642844	GDM down vs non-GDM	-0.0676376	GDM down vs non-GDM	9.54628	2.47949	5.71414	1
56717	cg09887059		12	113916664	0.00535517	0.333602	0.00535517	-3.08948	-0.852886	GDM down vs non-GDM	-0.0712986	GDM down vs non-GDM	9.54488	4.36449	10.0597	1
23479	cg17397592	IQCA1	2	237416338	0.00539174	0.333816	0.00539174	-3.08656	-1.49093	GDM down vs non-GDM	-0.0538478	GDM down vs non-GDM	9.52688	13.3373	30.7992	1
20961	cg03330490	HHEX	10	94452236	0.00539473	0.333855	0.00539473	-3.08633	-0.813753	GDM down vs non-GDM	-0.0582939	GDM down vs non-GDM	9.52541	3.97316	9.17646	1
30277	cg19882830	ZNF714;ZNF714;ZNF714;ZNF714	19	21264948	0.00540227	0.333942	0.00540227	3.08573	2.34262	GDM up vs non-GDM	0.178909	GDM up vs non-GDM	9.52172	32.9271	76.0783	1
194100	cg13363438	CLDN10;CLDN10	13	96131008	0.00540717	0.334025	0.00540717	-3.08534	-0.616581	GDM down vs non-GDM	-0.0191386	GDM down vs non-GDM	9.51932	2.28103	5.27167	1
330505	cg00589371	CDH7;CDH7	18	63417783	0.00541399	0.334025	0.00541399	-3.0848	-0.623542	GDM down vs non-GDM	-0.0386476	GDM down vs non-GDM	9.516	2.33283	5.39326	1
104551	cg05181865	ZNF135;ZNF135;ZNF135;ZNF135;ZNF135;ZNF135;ZNF135;ZNF135;ZNF135;ZNF135	19	58570652	0.00542533	0.334222	0.00542533	-3.0839	-1.01722	GDM down vs non-GDM	-0.0301347	GDM down vs non-GDM	9.51046	6.20837	14.3615	1
50771	cg00049664	CMTM2	16	66613334	0.00543443	0.334275	0.00543443	-3.08319	-0.691437	GDM down vs non-GDM	-0.0343986	GDM down vs non-GDM	9.50604	2.86851	6.63864	1
209192	cg26655345	NFIB;NFIB;NFIB	9	14209709	0.00544444	0.334341	0.00544444	-3.0824	-0.814554	GDM down vs non-GDM	-0.121295	GDM down vs non-GDM	9.50118	3.98099	9.21799	1
569046	cg21834824	UROC1;UROC1	3	126209012	0.00546231	0.334754	0.00546231	-3.08099	-0.795813	GDM down vs non-GDM	-0.0740661	GDM down vs non-GDM	9.49253	3.79991	8.80672	1
282420	cg13340959	ANTXRL	10	47700976	0.00546303	0.334754	0.00546303	-3.08094	-0.682863	GDM down vs non-GDM	-0.111539	GDM down vs non-GDM	9.49218	2.79781	6.48448	1
333592	cg27478058	GNA13;GNA13	17	63016643	0.00546918	0.334754	0.00546918	-3.08046	-0.607915	GDM down vs non-GDM	-0.10014	GDM down vs non-GDM	9.48921	2.21737	5.14079	1
83717	cg02938303	CDCP1;CDCP1	3	45187333	0.0054898	0.335046	0.0054898	-3.07884	-0.611907	GDM down vs non-GDM	-0.01872	GDM down vs non-GDM	9.47928	2.24658	5.21398	1
533735	cg13269407	C22orf26;LOC150381	22	46450107	0.0054927	0.335046	0.0054927	-3.07862	-0.671211	GDM down vs non-GDM	-0.0397371	GDM down vs non-GDM	9.47788	2.70314	6.27451	1
56149	cg23558227		7	97586426	0.00552794	0.335193	0.00552794	-3.07588	-0.950236	GDM down vs non-GDM	-0.0626536	GDM down vs non-GDM	9.46101	5.41769	12.5979	1
81067	cg03730428		11	32009004	0.00553411	0.33527	0.00553411	-3.0754	-0.883373	GDM down vs non-GDM	-0.0642382	GDM down vs non-GDM	9.45807	4.68208	10.8908	1
127229	cg11183632		20	21503152	0.00555064	0.335605	0.00555064	-3.07412	-0.708794	GDM down vs non-GDM	-0.0119925	GDM down vs non-GDM	9.45021	3.01433	7.01734	1
220997	cg14104301	SSTR1	14	38676853	0.00558255	0.335996	0.00558255	-3.07166	-0.777317	GDM down vs non-GDM	-0.0592405	GDM down vs non-GDM	9.43511	3.62533	8.45325	1
331613	cg01483656	ZNF714	19	21264896	0.00562465	0.336194	0.00562465	3.06844	2.08481	GDM up vs non-GDM	0.172244	GDM up vs non-GDM	9.41532	26.0785	60.9355	1
32604	cg13400248		7	35225412	0.00565792	0.336578	0.00565792	-3.06591	-0.601257	GDM down vs non-GDM	-0.0434732	GDM down vs non-GDM	9.3998	2.16906	5.07662	1
113074	cg24154839	GABRA4	4	46995741	0.00566115	0.336649	0.00566115	-3.06567	-0.805942	GDM down vs non-GDM	-0.0317551	GDM down vs non-GDM	9.3983	3.89726	9.12289	1
64795	cg24362812	FAM38B	18	11148769	0.00569669	0.336956	0.00569669	-3.06298	-0.600511	GDM down vs non-GDM	-0.0274017	GDM down vs non-GDM	9.38185	2.16368	5.07374	1
572809	cg00563487	NPTXR	22	39239602	0.00569807	0.336956	0.00569807	3.06288	0.610972	GDM up vs non-GDM	0.0237342	GDM up vs non-GDM	9.38121	2.23972	5.2524	1
531989	cg19531075		5	1857828	0.00570169	0.336956	0.00570169	-3.0626	-0.758916	GDM down vs non-GDM	-0.0549182	GDM down vs non-GDM	9.37954	3.45572	8.1055	1
79528	cg03062944		10	6183455	0.00571227	0.336956	0.00571227	3.06181	0.61513	GDM up vs non-GDM	0.063378	GDM up vs non-GDM	9.37467	2.27031	5.32784	1
47079	cg08355301	CD79B;CD79B;CD79B;CD79B;CD79B;CD79B	17	62009651	0.00572549	0.336956	0.00572549	-3.06082	-0.707819	GDM down vs non-GDM	-0.0346207	GDM down vs non-GDM	9.36859	3.00605	7.05902	1
95660	cg27100436	DPY19L2P2;DPY19L2P2	7	102920978	0.00574683	0.336956	0.00574683	-3.05922	-0.960811	GDM down vs non-GDM	-0.0324437	GDM down vs non-GDM	9.35882	5.53895	13.0205	1
17010	cg13428480	VANGL2	1	160370208	0.00576436	0.336956	0.00576436	-3.05791	-0.697268	GDM down vs non-GDM	-0.0232745	GDM down vs non-GDM	9.35082	2.91709	6.86315	1
746592	cg04193644		6	2565498	0.00577877	0.336956	0.00577877	3.05684	0.83145	GDM up vs non-GDM	0.0470617	GDM up vs non-GDM	9.34427	4.14785	9.76564	1
20166	cg26578923	GNMT	6	42928546	0.00579877	0.336956	0.00579877	-3.05536	-0.683337	GDM down vs non-GDM	-0.0131254	GDM down vs non-GDM	9.3352	2.8017	6.60268	1
17731	cg27250236	C6orf138	6	48036617	0.00580237	0.336956	0.00580237	-3.05509	-0.823637	GDM down vs non-GDM	-0.0599901	GDM down vs non-GDM	9.33357	4.07027	9.59396	1
64364	cg14699728	NPAS4;NPAS4	11	66188522	0.00580867	0.337021	0.00580867	-3.05462	-0.689991	GDM down vs non-GDM	-0.0666947	GDM down vs non-GDM	9.33073	2.85653	6.73513	1
398793	cg07029460	TBC1D3P2	17	60342517	0.00584654	0.33708	0.00584654	3.05183	0.728792	GDM up vs non-GDM	0.0815171	GDM up vs non-GDM	9.31369	3.18683	7.52766	1
1263	cg07442759	PDE1B;PDE1B;PDE1B;PDE1B;PDE1B	12	54943784	0.00587013	0.33708	0.00587013	-3.0501	-0.661573	GDM down vs non-GDM	-0.0331562	GDM down vs non-GDM	9.30313	2.62607	6.21012	1
385951	cg03718013	MARK3;MARK3;MARK3;MARK3;MARK3;MARK3;MARK3;MARK3;MARK3;MARK3	14	103871417	0.00588111	0.33708	0.00588111	-3.0493	-0.611652	GDM down vs non-GDM	-0.104261	GDM down vs non-GDM	9.29823	2.24471	5.31107	1
57949	cg02798576		10	101290168	0.00589225	0.33708	0.00589225	-3.04849	-0.733339	GDM down vs non-GDM	-0.0273229	GDM down vs non-GDM	9.29328	3.22672	7.63861	1
802550	cg20217335	ERGIC1	5	172264836	0.00589634	0.337099	0.00589634	-3.04819	-0.74124	GDM down vs non-GDM	-0.0317222	GDM down vs non-GDM	9.29146	3.29662	7.80563	1
4854	cg09001226	PBX2	6	32155082	0.00590818	0.337099	0.00590818	-3.04733	-0.702255	GDM down vs non-GDM	-0.0381683	GDM down vs non-GDM	9.28621	2.95898	7.01012	1
809597	cg08320911	PTPRJ;PTPRJ	11	48065094	0.00591683	0.337099	0.00591683	-3.0467	-0.683525	GDM down vs non-GDM	-0.0572243	GDM down vs non-GDM	9.28238	2.80324	6.64391	1
8271	cg02524983	LPP;LPP;LPP	3	188012918	0.00592809	0.337213	0.00592809	3.04588	0.658842	GDM up vs non-GDM	0.0257028	GDM up vs non-GDM	9.2774	2.60443	6.17604	1
133881	cg08786077	QPCT	2	37571732	0.00593224	0.337217	0.00593224	-3.04558	-0.749082	GDM down vs non-GDM	-0.0279051	GDM down vs non-GDM	9.27556	3.36674	7.98531	1
134320	cg14451382		5	1876397	0.0059333	0.337217	0.0059333	-3.0455	-0.798318	GDM down vs non-GDM	-0.0495957	GDM down vs non-GDM	9.2751	3.82387	9.07	1
302798	cg17198320	DIP2C;C10orf108;C10orf108	10	695877	0.00594003	0.337276	0.00594003	-3.04502	-0.639156	GDM down vs non-GDM	-0.0510166	GDM down vs non-GDM	9.27213	2.45112	5.81578	1
48699	cg21441748	LOC100505841	5	121517083	0.00594241	0.337276	0.00594241	3.04485	0.623356	GDM up vs non-GDM	0.0539708	GDM up vs non-GDM	9.27108	2.33144	5.53243	1
403153	cg00945666	F11R	1	160990265	0.0059483	0.337276	0.0059483	-3.04442	-0.683806	GDM down vs non-GDM	-0.0524648	GDM down vs non-GDM	9.26849	2.80555	6.65934	1
465774	cg22045478	SLC7A6;SLC7A6	16	68318859	0.00596147	0.337375	0.00596147	-3.04347	-0.66679	GDM down vs non-GDM	-0.0260686	GDM down vs non-GDM	9.2627	2.66765	6.33599	1
124681	cg25331703	LRRK1	15	101459283	0.00597628	0.337375	0.00597628	-3.0424	-0.803019	GDM down vs non-GDM	-0.0171089	GDM down vs non-GDM	9.25621	3.86904	9.19586	1
80000	cg04422168	PTPRN;PTPRN;PTPRN;PTPRN;PTPRN	2	220174282	0.00598708	0.337375	0.00598708	-3.04163	-0.674801	GDM down vs non-GDM	-0.0290716	GDM down vs non-GDM	9.25149	2.73213	6.497	1
185624	cg02554138	SMAD2;SMAD2;SMAD2	18	45455184	0.00598839	0.337375	0.00598839	-3.04153	-0.66075	GDM down vs non-GDM	-0.105354	GDM down vs non-GDM	9.25092	2.61954	6.22965	1
367162	cg11975774	ATP10B	5	160270445	0.00599325	0.337375	0.00599325	3.04118	0.604557	GDM up vs non-GDM	0.101611	GDM up vs non-GDM	9.2488	2.19293	5.2163	1
552808	cg00770861	PPP1R16B;PPP1R16B	20	37491866	0.00599849	0.337375	0.00599849	3.04081	0.673083	GDM up vs non-GDM	0.0325474	GDM up vs non-GDM	9.24651	2.71824	6.46745	1
346192	cg07405182		1	40598455	0.00600715	0.337375	0.00600715	-3.04019	-0.658484	GDM down vs non-GDM	-0.0934192	GDM down vs non-GDM	9.24274	2.60161	6.19247	1
2623	cg15278374	GPR133	12	131576088	0.00601141	0.337375	0.00601141	3.03988	0.695231	GDM up vs non-GDM	0.0653473	GDM up vs non-GDM	9.24089	2.90007	6.90428	1
151319	cg21591141	ARHGAP26;ARHGAP26	5	142562531	0.0060505	0.337584	0.0060505	3.0371	0.666402	GDM up vs non-GDM	0.0794937	GDM up vs non-GDM	9.22395	2.66455	6.35521	1
435155	cg21573025	USP32	17	58467774	0.00605768	0.337601	0.00605768	-3.03659	-0.704508	GDM down vs non-GDM	-0.105228	GDM down vs non-GDM	9.22085	2.97799	7.10517	1
104492	cg05435090	HOXA7	7	27195773	0.00605916	0.337601	0.00605916	-3.03648	-0.784804	GDM down vs non-GDM	-0.0198594	GDM down vs non-GDM	9.22021	3.69551	8.81771	1
133952	cg09595163	WNT5A	3	55515541	0.00606475	0.337601	0.00606475	-3.03608	-0.946287	GDM down vs non-GDM	-0.0207981	GDM down vs non-GDM	9.2178	5.37276	12.8231	1
68114	cg03506640	FLRT2	14	85997753	0.00607672	0.337604	0.00607672	-3.03524	-0.88454	GDM down vs non-GDM	-0.0264081	GDM down vs non-GDM	9.21266	4.69446	11.2105	1
87096	cg17233202	MEX3B	15	82338518	0.0060879	0.337778	0.0060879	3.03444	0.604448	GDM up vs non-GDM	0.0328921	GDM up vs non-GDM	9.20786	2.19214	5.23761	1
521586	cg16928427	PI15	8	75765824	0.00609392	0.33778	0.00609392	3.03402	1.25463	GDM up vs non-GDM	0.0390416	GDM up vs non-GDM	9.20528	9.44452	22.5718	1
604850	cg04605532		1	234843592	0.00612996	0.33778	0.00612996	-3.03148	-0.622541	GDM down vs non-GDM	-0.103924	GDM down vs non-GDM	9.18989	2.32534	5.56672	1
684676	cg06388647		2	121467863	0.00614727	0.33799	0.00614727	3.03027	0.69572	GDM up vs non-GDM	0.0532673	GDM up vs non-GDM	9.18253	2.90415	6.95793	1
677740	cg01397619		5	146606681	0.00616705	0.338218	0.00616705	-3.02889	-1.53999	GDM down vs non-GDM	-0.193473	GDM down vs non-GDM	9.17416	14.2294	34.1227	1
484060	cg05198359	LOC100129461;LOC100129461;LOC100129461	6	5026559	0.00617702	0.33826	0.00617702	-3.02819	-0.646997	GDM down vs non-GDM	-0.0292162	GDM down vs non-GDM	9.16994	2.51163	6.02577	1
212542	cg12607287		1	247670081	0.00618566	0.33826	0.00618566	3.02759	0.602543	GDM up vs non-GDM	0.0557553	GDM up vs non-GDM	9.1663	2.17835	5.22824	1
779834	cg03940650	GALNT2;GALNT2	1	230312724	0.00618566	0.33826	0.00618566	-3.02759	-0.950877	GDM down vs non-GDM	-0.153898	GDM down vs non-GDM	9.1663	5.42501	13.0205	1
23671	cg18238374		14	89507124	0.00618739	0.33826	0.00618739	-3.02747	-0.783535	GDM down vs non-GDM	-0.0442355	GDM down vs non-GDM	9.16557	3.68356	8.8416	1
38364	cg21664636		3	70432664	0.00619924	0.33826	0.00619924	3.02665	0.64434	GDM up vs non-GDM	0.0460786	GDM up vs non-GDM	9.16059	2.49104	5.98247	1
765838	cg16848754	PDE4DIP;PDE4DIP;PDE4DIP;PDE4DIP;PDE4DIP;NBPF20;NBPF9	1	144910362	0.00620192	0.33826	0.00620192	3.02646	1.08112	GDM up vs non-GDM	0.166357	GDM up vs non-GDM	9.15946	7.01295	16.8443	1
388908	cg00547103	FAM198B;FAM198B;FAM198B	4	159092089	0.00620729	0.33826	0.00620729	-3.02609	-0.680088	GDM down vs non-GDM	-0.0698381	GDM down vs non-GDM	9.15721	2.77512	6.66717	1
84101	cg02662277	PHYHIPL;PHYHIPL;PHYHIPL	10	60936383	0.00621438	0.33826	0.00621438	-3.0256	-0.66761	GDM down vs non-GDM	-0.040043	GDM down vs non-GDM	9.15423	2.67422	6.42683	1
87123	cg23153680	ABCB6	2	220083916	0.00623298	0.3383	0.00623298	-3.02431	-0.695564	GDM down vs non-GDM	-0.065776	GDM down vs non-GDM	9.14645	2.90286	6.98226	1
114810	cg05681859	FLOT1	6	30698734	0.00624084	0.338312	0.00624084	-3.02377	-0.732915	GDM down vs non-GDM	-0.0550485	GDM down vs non-GDM	9.14317	3.22298	7.75504	1
132477	cg08859095	LOC100128071;LOC100128071;TSSK3	1	32827824	0.00624419	0.338312	0.00624419	-3.02354	-0.704889	GDM down vs non-GDM	-0.0397418	GDM down vs non-GDM	9.14177	2.98121	7.17439	1
58918	cg19388776	PROK2;PROK2	3	71835112	0.00631847	0.33837	0.00631847	-3.01844	-0.832608	GDM down vs non-GDM	-0.063835	GDM down vs non-GDM	9.111	4.15942	10.0436	1
213832	cg21322043	PROSER2;PROSER2-AS1	10	11905941	0.00632154	0.33837	0.00632154	3.01823	2.62185	GDM up vs non-GDM	0.249073	GDM up vs non-GDM	9.10973	41.2447	99.6058	1
67165	cg10796899	DIP2C	10	735041	0.00634391	0.338574	0.00634391	-3.01671	-0.676021	GDM down vs non-GDM	-0.0223868	GDM down vs non-GDM	9.10055	2.74203	6.62867	1
38984	cg27618240	SP8;SP8	7	20824770	0.00634412	0.338574	0.00634412	-3.0167	-0.649976	GDM down vs non-GDM	-0.0223818	GDM down vs non-GDM	9.10046	2.53482	6.12782	1
187588	cg20913894	HECW2	2	197280311	0.00634998	0.338602	0.00634998	-3.0163	-0.832694	GDM down vs non-GDM	-0.13184	GDM down vs non-GDM	9.09807	4.16027	10.0599	1
250947	cg21210555		14	69287543	0.00635799	0.338616	0.00635799	3.01576	1.60037	GDM up vs non-GDM	0.214484	GDM up vs non-GDM	9.09479	15.3671	37.1726	1
644835	cg06331306		6	99812233	0.006362	0.338616	0.006362	3.01548	0.789848	GDM up vs non-GDM	0.0813119	GDM up vs non-GDM	9.09315	3.74316	9.05622	1
116917	cg06918474	2003-03-01	5	126205081	0.00638403	0.338745	0.00638403	-3.014	-0.776781	GDM down vs non-GDM	-0.0668653	GDM down vs non-GDM	9.08417	3.62033	8.7677	1
53565	cg09748853	LMX1A;LMX1A;LMX1A	1	165325413	0.00639364	0.338745	0.00639364	-3.01335	-0.678255	GDM down vs non-GDM	-0.022843	GDM down vs non-GDM	9.08026	2.76018	6.68747	1
583828	cg14346243	SNCA;SNCA;SNCA;SNCA	4	90757452	0.00642379	0.33896	0.00642379	-3.01132	-0.726281	GDM down vs non-GDM	-0.0424465	GDM down vs non-GDM	9.06804	3.16491	7.67838	1
130724	cg17929951	CD40;CD40	20	44746681	0.00643079	0.33896	0.00643079	-3.01085	-0.693486	GDM down vs non-GDM	-0.0277453	GDM down vs non-GDM	9.06522	2.88554	7.00279	1
94836	cg24633978	HOXD11	2	176972581	0.00643288	0.33896	0.00643288	-3.01071	-1.00294	GDM down vs non-GDM	-0.0522419	GDM down vs non-GDM	9.06437	6.03535	14.6483	1
211908	cg09941713	CHD7	8	61705332	0.006473	0.339476	0.006473	-3.00803	-0.60698	GDM down vs non-GDM	-0.041342	GDM down vs non-GDM	9.04824	2.21055	5.37475	1
3959	cg12232731	LOC150381;C22orf26	22	46451518	0.00647515	0.339476	0.00647515	3.00789	0.737715	GDM up vs non-GDM	0.0897572	GDM up vs non-GDM	9.04738	3.26534	7.94014	1
71852	cg10163338		16	85519308	0.00648266	0.339476	0.00648266	-3.00739	-0.61306	GDM down vs non-GDM	-0.03482	GDM down vs non-GDM	9.04437	2.25506	5.48532	1
110819	cg00911794	HIC1;HIC1	17	1962132	0.0064933	0.339572	0.0064933	-3.00668	-0.612424	GDM down vs non-GDM	-0.0630929	GDM down vs non-GDM	9.04012	2.25038	5.47651	1
9801	cg17502037		17	3289666	0.00650663	0.339712	0.00650663	-3.00579	-0.64958	GDM down vs non-GDM	-0.0939494	GDM down vs non-GDM	9.0348	2.53172	6.16482	1
44299	cg08758174	SLC9A3	5	476646	0.00651401	0.339752	0.00651401	3.00531	0.611496	GDM up vs non-GDM	0.0132537	GDM up vs non-GDM	9.03186	2.24356	5.46491	1
7400	cg05003599	FBXO24;FBXO24;FBXO24	7	100187399	0.00652253	0.339752	0.00652253	-3.00474	-0.728855	GDM down vs non-GDM	-0.0651695	GDM down vs non-GDM	9.02847	3.18738	7.7668	1
381704	cg08313420	DAGLB;DAGLB	7	6476110	0.00653277	0.339834	0.00653277	-3.00406	-0.658762	GDM down vs non-GDM	-0.0456826	GDM down vs non-GDM	9.02441	2.60381	6.34764	1
18599	cg11711420	ISL1;ISL1	5	50679290	0.00653359	0.339834	0.00653359	-3.00401	-0.621533	GDM down vs non-GDM	-0.0519342	GDM down vs non-GDM	9.02408	2.31782	5.65066	1
36620	cg11796827	RAC1;RAC1	7	6435978	0.00654783	0.33993	0.00654783	-3.00307	-0.628514	GDM down vs non-GDM	-0.0654792	GDM down vs non-GDM	9.01844	2.37018	5.78192	1
16424	cg13486641	NINL	20	25479848	0.00656319	0.340016	0.00656319	3.00206	0.659216	GDM up vs non-GDM	0.0209298	GDM up vs non-GDM	9.01237	2.60739	6.36487	1
53051	cg17176573	POU2F3	11	120110887	0.00657123	0.340016	0.00657123	-3.00153	-0.855609	GDM down vs non-GDM	-0.0475128	GDM down vs non-GDM	9.0092	4.3924	10.726	1
16363	cg02155398		2	45160490	0.00657185	0.340016	0.00657185	-3.00149	-0.921025	GDM down vs non-GDM	-0.0548055	GDM down vs non-GDM	9.00896	5.08972	12.4292	1
62242	cg15451980	RORA	15	60959637	0.00657275	0.340016	0.00657275	3.00143	0.671741	GDM up vs non-GDM	0.0624517	GDM up vs non-GDM	9.0086	2.70742	6.61181	1
35262	cg09440788	RAB11FIP1;RAB11FIP1	8	37757401	0.00659131	0.34018	0.00659131	-3.00022	-0.603329	GDM down vs non-GDM	-0.0130596	GDM down vs non-GDM	9.0013	2.18404	5.33798	1
686836	cg19704755		1	10965094	0.00660014	0.340228	0.00660014	-2.99964	-0.762147	GDM down vs non-GDM	-0.0706787	GDM down vs non-GDM	8.99783	3.48521	8.52145	1
297236	cg25307074	ASPG	14	104551867	0.00660023	0.340228	0.00660023	-2.99963	-0.650724	GDM down vs non-GDM	-0.0378911	GDM down vs non-GDM	8.9978	2.54065	6.212	1
15085	cg06599543	PDE10A;PDE10A	6	165749446	0.00661542	0.340228	0.00661542	2.99864	0.678806	GDM up vs non-GDM	0.110393	GDM up vs non-GDM	8.99185	2.76467	6.7642	1
552230	cg05922501		11	3636101	0.00662194	0.340268	0.00662194	-2.99822	-0.604325	GDM down vs non-GDM	-0.0220756	GDM down vs non-GDM	8.9893	2.19125	5.36276	1
653370	cg18538426	RAET1E-AS1;RAET1E-AS1	6	150231004	0.00664845	0.340594	0.00664845	2.99649	0.720704	GDM up vs non-GDM	0.107272	GDM up vs non-GDM	8.97896	3.11648	7.63592	1
946	cg15085899	NCOR2;NCOR2	12	125003064	0.00667215	0.340889	0.00667215	-2.99496	-0.612086	GDM down vs non-GDM	-0.0523309	GDM down vs non-GDM	8.96976	2.2479	5.51339	1
558018	cg25463863		3	140947861	0.00667561	0.340889	0.00667561	-2.99473	-1.3167	GDM down vs non-GDM	-0.174942	GDM down vs non-GDM	8.96842	10.4022	25.5171	1
68160	cg20029347	DGKZ;DGKZ	11	46366877	0.00668066	0.340889	0.00668066	-2.99441	-0.644557	GDM down vs non-GDM	-0.0617279	GDM down vs non-GDM	8.96646	2.49273	6.11612	1
262107	cg09652526	ZNF831	20	57833352	0.00668091	0.340889	0.00668091	-2.99439	-0.663061	GDM down vs non-GDM	-0.0309473	GDM down vs non-GDM	8.96637	2.6379	6.47238	1
31305	cg11773346		19	11750910	0.00668458	0.340914	0.00668458	-2.99415	-0.732188	GDM down vs non-GDM	-0.0303679	GDM down vs non-GDM	8.96495	3.2166	7.89354	1
650828	cg06024105	TXLNB	6	139600997	0.00669962	0.341058	0.00669962	-2.99318	-0.659847	GDM down vs non-GDM	-0.0330206	GDM down vs non-GDM	8.95914	2.61239	6.41496	1
26181	cg03686593	FAM38B	18	11149470	0.00671209	0.341194	0.00671209	-2.99238	-0.648239	GDM down vs non-GDM	-0.0307144	GDM down vs non-GDM	8.95433	2.52128	6.19457	1
166088	cg17688971	SLC52A3	20	750698	0.00675243	0.341431	0.00675243	-2.98979	-0.733674	GDM down vs non-GDM	-0.0600792	GDM down vs non-GDM	8.93885	3.22967	7.94875	1
106674	cg14625938	IGFBP3;IGFBP3;IGFBP3;IGFBP3	7	45960806	0.00679842	0.341829	0.00679842	-2.98686	-1.12264	GDM down vs non-GDM	-0.0285315	GDM down vs non-GDM	8.92133	7.56191	18.6477	1
406609	cg13638427		6	29617320	0.00680382	0.341951	0.00680382	-2.98652	-0.614719	GDM down vs non-GDM	-0.0722851	GDM down vs non-GDM	8.91928	2.26728	5.59239	1
727957	cg12349623	NCOR2;NCOR2;NCOR2	12	124876070	0.00684346	0.342009	0.00684346	-2.98401	-0.684283	GDM down vs non-GDM	-0.0420291	GDM down vs non-GDM	8.90429	2.80946	6.94139	1
93923	cg14463292	FGF12	3	192289252	0.00685074	0.342009	0.00685074	-2.98355	-0.611589	GDM down vs non-GDM	-0.0984466	GDM down vs non-GDM	8.90155	2.24425	5.54662	1
15033	cg18134734	STARD10	11	72492305	0.00687638	0.34217	0.00687638	-2.98193	-0.615778	GDM down vs non-GDM	-0.0470347	GDM down vs non-GDM	8.89192	2.27509	5.62894	1
123751	cg18343437		8	142528415	0.00687808	0.34217	0.00687808	-2.98182	-0.658568	GDM down vs non-GDM	-0.0523792	GDM down vs non-GDM	8.89128	2.60227	6.43889	1
140601	cg24287362	OPCML;OPCML	11	132662772	0.00688105	0.34217	0.00688105	2.98164	0.699531	GDM up vs non-GDM	0.110608	GDM up vs non-GDM	8.89017	2.93606	7.2657	1
786178	cg24094343	TMEM247	2	46705706	0.00689621	0.34217	0.00689621	-2.98069	-1.63757	GDM down vs non-GDM	-0.189468	GDM down vs non-GDM	8.88449	16.0898	39.842	1
261331	cg20432810	LPAR6;RB1	13	49008488	0.00689656	0.34217	0.00689656	-2.98066	-0.852136	GDM down vs non-GDM	-0.0427616	GDM down vs non-GDM	8.88436	4.35682	10.7886	1
4014	cg01939453		6	166077483	0.00694134	0.342323	0.00694134	-2.97787	-0.987722	GDM down vs non-GDM	-0.0366403	GDM down vs non-GDM	8.86769	5.85356	14.5222	1
726264	cg01763410	CCDC178;CCDC178;CCDC178	18	31020209	0.00695269	0.342323	0.00695269	-2.97716	-0.618084	GDM down vs non-GDM	-0.0405966	GDM down vs non-GDM	8.86348	2.29217	5.68937	1
36123	cg04392469	MOSC2	1	220921432	0.00695662	0.342323	0.00695662	-2.97692	-0.667481	GDM down vs non-GDM	-0.0449729	GDM down vs non-GDM	8.86203	2.67318	6.63618	1
361528	cg17204113		6	8108669	0.00695731	0.342323	0.00695731	-2.97687	-0.658253	GDM down vs non-GDM	-0.0980781	GDM down vs non-GDM	8.86177	2.59978	6.45414	1
71756	cg25260426	LHPP;LHPP	10	126222996	0.00695884	0.342323	0.00695884	-2.97678	-0.745574	GDM down vs non-GDM	-0.0695018	GDM down vs non-GDM	8.86121	3.33529	8.28062	1
114713	cg18031307	LBX2;LBX2	2	74726649	0.00699345	0.342669	0.00699345	-2.97463	-0.891696	GDM down vs non-GDM	-0.0444716	GDM down vs non-GDM	8.84844	4.77073	11.8615	1
23724	cg22784954	ADAMTS16	5	5140646	0.00700368	0.342731	0.00700368	-2.974	-0.753273	GDM down vs non-GDM	-0.019433	GDM down vs non-GDM	8.84468	3.40452	8.46831	1
129856	cg26813646	SLC18A3;CHAT	10	50817651	0.00702592	0.342731	0.00702592	-2.97263	-0.643626	GDM down vs non-GDM	-0.0258284	GDM down vs non-GDM	8.83652	2.48553	6.18813	1
813427	cg23983141	TRAPPC9;TRAPPC9	8	140989917	0.00703527	0.34289	0.00703527	-2.97205	-1.4843	GDM down vs non-GDM	-0.187224	GDM down vs non-GDM	8.8331	13.2189	32.9235	1
580869	cg13266327	ROCK2	2	11485561	0.00704573	0.34289	0.00704573	-2.97141	-0.627686	GDM down vs non-GDM	-0.0771508	GDM down vs non-GDM	8.82928	2.36394	5.89024	1
82487	cg14654533	NUDT16P;NUDT16P	3	131080755	0.00707588	0.34289	0.00707588	-2.96956	-0.851341	GDM down vs non-GDM	-0.0547167	GDM down vs non-GDM	8.8183	4.34869	10.8492	1
35216	cg23278196	ATP5G2;ATP5G2	12	54071111	0.00707787	0.34289	0.00707787	-2.96944	-0.764494	GDM down vs non-GDM	-0.0193799	GDM down vs non-GDM	8.81758	3.50671	8.74929	1
220636	cg19528610	MAK16	8	33342193	0.00708528	0.343027	0.00708528	2.96899	1.70176	GDM up vs non-GDM	0.104242	GDM up vs non-GDM	8.81489	17.376	43.3666	1
133463	cg08264835		1	20716191	0.00709538	0.343168	0.00709538	2.96837	0.645306	GDM up vs non-GDM	0.0185135	GDM up vs non-GDM	8.81123	2.49852	6.23834	1
135109	cg24937747	IRX4	5	1882902	0.00711603	0.343296	0.00711603	-2.96711	-0.61671	GDM down vs non-GDM	-0.0253922	GDM down vs non-GDM	8.80377	2.28199	5.70252	1
113956	cg06653045	KCNJ2	17	68165064	0.00713108	0.343388	0.00713108	-2.9662	-1.06679	GDM down vs non-GDM	-0.0381676	GDM down vs non-GDM	8.79834	6.82826	17.0739	1
113136	cg06660550	CD226;CD226;CD226	18	67563048	0.00713423	0.343388	0.00713423	2.96601	0.821993	GDM up vs non-GDM	0.0487506	GDM up vs non-GDM	8.79721	4.05403	10.1383	1
92417	cg19940537	BICC1	10	60272938	0.00714365	0.343388	0.00714365	-2.96544	-0.621399	GDM down vs non-GDM	-0.0091013	GDM down vs non-GDM	8.79382	2.31682	5.79612	1
20065	cg24540732	HIPK2;HIPK2	7	139256534	0.00719453	0.343388	0.00719453	-2.96236	-1.02995	GDM down vs non-GDM	-0.0219982	GDM down vs non-GDM	8.7756	6.3648	15.9562	1
131493	cg04392554	TTC38	22	46685472	0.0071977	0.343388	0.0071977	2.96217	0.830323	GDM up vs non-GDM	0.0410303	GDM up vs non-GDM	8.77447	4.13662	10.3716	1
86688	cg21565130	FEZ1;FEZ1	11	125365004	0.00719987	0.343388	0.00719987	-2.96204	-0.706981	GDM down vs non-GDM	-0.0180245	GDM down vs non-GDM	8.7737	2.99893	7.5198	1
300654	cg21196991		22	29209991	0.00720276	0.343388	0.00720276	-2.96187	-0.672034	GDM down vs non-GDM	-0.111119	GDM down vs non-GDM	8.77267	2.70978	6.79555	1
5417	cg07075026	IGF2BP1;IGF2BP1	17	47091521	0.00721216	0.343388	0.00721216	-2.9613	-1.03643	GDM down vs non-GDM	-0.132689	GDM down vs non-GDM	8.76933	6.44511	16.1691	1
117223	cg12630082	PKDCC	2	42275740	0.00721894	0.34339	0.00721894	-2.9609	-0.7762	GDM down vs non-GDM	-0.0579348	GDM down vs non-GDM	8.76692	3.61492	9.07141	1
392181	cg14339974	FKBP5	6	35687310	0.00721989	0.34339	0.00721989	-2.96084	-0.600082	GDM down vs non-GDM	-0.0514346	GDM down vs non-GDM	8.76658	2.16059	5.42206	1
47403	cg21573200		5	2739602	0.00722166	0.34339	0.00722166	-2.96074	-0.758694	GDM down vs non-GDM	-0.0509293	GDM down vs non-GDM	8.76595	3.4537	8.66779	1
343199	cg00396101	SMIM8;SMIM8;SMIM8;GJB7	6	88033562	0.00722364	0.34339	0.00722364	2.96062	1.07371	GDM up vs non-GDM	0.160276	GDM up vs non-GDM	8.76525	6.91709	17.3613	1
119044	cg26894523	ZNF718	4	107725	0.0072442	0.343442	0.0072442	-2.95939	-0.721201	GDM down vs non-GDM	-0.0404117	GDM down vs non-GDM	8.75796	3.12079	7.83941	1
125523	cg07584767	NEBL-AS1;NEBL-AS1;NEBL;NEBL;NEBL;NEBL	10	21462766	0.00724429	0.343442	0.00724429	-2.95938	-0.698648	GDM down vs non-GDM	-0.0208223	GDM down vs non-GDM	8.75793	2.92865	7.35681	1
51321	cg23710960		4	4855629	0.00724759	0.343442	0.00724759	-2.95918	-0.6505	GDM down vs non-GDM	-0.0316929	GDM down vs non-GDM	8.75676	2.5389	6.37859	1
99407	cg02427230	ZNF486	19	20278013	0.00727846	0.343467	0.00727846	-2.95734	-0.767	GDM down vs non-GDM	-0.0256847	GDM down vs non-GDM	8.74587	3.52973	8.87895	1
785745	cg24430580	PITX2;PITX2;PITX2;PITX2	4	111544235	0.00728435	0.343467	0.00728435	-2.95699	-0.611524	GDM down vs non-GDM	-0.0214951	GDM down vs non-GDM	8.74379	2.24377	5.64548	1
813571	cg21470589	SPOCD1;SPOCD1;SPOCD1	1	32282693	0.0072883	0.343467	0.0072883	-2.95676	-1.34242	GDM down vs non-GDM	-0.186834	GDM down vs non-GDM	8.74241	10.8125	27.2093	1
677605	cg01485075	ZNF492	19	22817371	0.00729122	0.343467	0.00729122	-2.95658	-0.647674	GDM down vs non-GDM	-0.0499632	GDM down vs non-GDM	8.74138	2.51689	6.33442	1
29511	cg11097433	SORCS1;SORCS1	10	108924557	0.00729627	0.34352	0.00729627	-2.95628	-0.746596	GDM down vs non-GDM	-0.0219082	GDM down vs non-GDM	8.7396	3.34444	8.41887	1
544361	cg10841988	PRKCE	2	46395494	0.0073014	0.343563	0.0073014	2.95598	0.629312	GDM up vs non-GDM	0.0532433	GDM up vs non-GDM	8.7378	2.3762	5.98278	1
21482	cg27391934	VWA1;VWA1	1	1369948	0.00730781	0.343592	0.00730781	-2.9556	-0.717273	GDM down vs non-GDM	-0.0229511	GDM down vs non-GDM	8.73556	3.08688	7.77413	1
92486	cg00856839	PALM2;PALM2-AKAP2;PALM2-AKAP2;PALM2	9	112542443	0.00731568	0.343592	0.00731568	-2.95513	-0.748873	GDM down vs non-GDM	-0.011678	GDM down vs non-GDM	8.7328	3.36486	8.47689	1
61103	cg12167830	PRKAA2	1	57111108	0.00734104	0.343592	0.00734104	-2.95363	-0.807058	GDM down vs non-GDM	-0.0150748	GDM down vs non-GDM	8.72394	3.90806	9.85533	1
56805	cg19503640	LPCAT1	5	1503763	0.00734421	0.343592	0.00734421	-2.95344	-0.752417	GDM down vs non-GDM	-0.0452764	GDM down vs non-GDM	8.72284	3.39679	8.5671	1
68240	cg02852791	WDR90	16	710674	0.00734482	0.343592	0.00734482	-2.95341	-0.634437	GDM down vs non-GDM	-0.0933104	GDM down vs non-GDM	8.72262	2.41506	6.09122	1
21880	cg10698097	TRIM42	3	140401765	0.00735501	0.343592	0.00735501	2.95281	0.662157	GDM up vs non-GDM	0.0257369	GDM up vs non-GDM	8.71907	2.63071	6.63782	1
68859	cg23906738	NKX2-1;NKX2-1	14	36987301	0.00735644	0.343592	0.00735644	-2.95272	-0.654904	GDM down vs non-GDM	-0.0435678	GDM down vs non-GDM	8.71857	2.57339	6.49357	1
133631	cg13557773	RASA3	13	114814114	0.00736528	0.343592	0.00736528	-2.9522	-0.777496	GDM down vs non-GDM	-0.0993992	GDM down vs non-GDM	8.7155	3.627	9.15542	1
66354	cg03323696	PDE4D;PDE4D	5	59189120	0.00736669	0.343592	0.00736669	-2.95212	-0.645563	GDM down vs non-GDM	-0.0591756	GDM down vs non-GDM	8.71501	2.50051	6.31224	1
762364	cg00136902	TSHZ3	19	31810147	0.00738094	0.343592	0.00738094	-2.95128	-0.60661	GDM down vs non-GDM	-0.101727	GDM down vs non-GDM	8.71007	2.20786	5.57663	1
637284	cg11932091		12	8717391	0.00738576	0.343592	0.00738576	2.951	0.893344	GDM up vs non-GDM	0.0834091	GDM up vs non-GDM	8.7084	4.78838	12.0969	1
124496	cg09084391	AHRR	5	346247	0.00738933	0.343592	0.00738933	2.95079	0.601007	GDM up vs non-GDM	0.0135078	GDM up vs non-GDM	8.70716	2.16726	5.47592	1
1165	cg11908751	SYT12	11	66790671	0.0074162	0.343592	0.0074162	-2.94922	-0.608236	GDM down vs non-GDM	-0.0242542	GDM down vs non-GDM	8.69787	2.2197	5.61442	1
37940	cg19989295	REC8;REC8	14	24641077	0.00742028	0.343592	0.00742028	-2.94898	-0.628611	GDM down vs non-GDM	-0.01878	GDM down vs non-GDM	8.69647	2.37091	5.99783	1
723523	cg17860544	APH1A;APH1A;APH1A;APH1A;APH1A;APH1A;APH1A	1	150242125	0.00742587	0.343592	0.00742587	-2.94865	-0.601252	GDM down vs non-GDM	-0.036284	GDM down vs non-GDM	8.69454	2.16902	5.48833	1
292772	cg15168376		11	130405517	0.00743506	0.343592	0.00743506	-2.94812	-0.982714	GDM down vs non-GDM	-0.162848	GDM down vs non-GDM	8.69138	5.79436	14.6669	1
733913	cg13246026	TAS1R3	1	1267193	0.00745851	0.343592	0.00745851	-2.94675	-1.55732	GDM down vs non-GDM	-0.218556	GDM down vs non-GDM	8.68333	14.5516	36.8677	1
29491	cg11428724	PAX7;PAX7;PAX7;PAX7;PAX7;PAX7	1	18957632	0.00746149	0.343592	0.00746149	-2.94658	-0.624431	GDM down vs non-GDM	-0.019948	GDM down vs non-GDM	8.68231	2.33949	5.928	1
323380	cg00767010		9	99482094	0.00746161	0.343592	0.00746161	-2.94657	-0.755778	GDM down vs non-GDM	-0.0472159	GDM down vs non-GDM	8.68227	3.4272	8.68418	1
668242	cg07185983		6	139012860	0.00746619	0.343592	0.00746619	-2.9463	-0.660728	GDM down vs non-GDM	-0.0908047	GDM down vs non-GDM	8.6807	2.61937	6.63842	1
39970	cg23804054	CFLAR;CFLAR;CFLAR;CFLAR;CFLAR;CFLAR	2	201980467	0.00746895	0.343592	0.00746895	2.94614	0.618979	GDM up vs non-GDM	0.0769688	GDM up vs non-GDM	8.67976	2.29881	5.82664	1
134749	cg00699993	GRIA2;GRIA2;GRIA2	4	158141570	0.00749112	0.343592	0.00749112	-2.94486	-0.854234	GDM down vs non-GDM	-0.0307826	GDM down vs non-GDM	8.67218	4.37829	11.1071	1
32667	cg25784220	ZSCAN18;ZSCAN18;ZSCAN18;ZSCAN18;ZSCAN18;ZSCAN18;ZSCAN18	19	58609602	0.00749239	0.343592	0.00749239	-2.94478	-0.941791	GDM down vs non-GDM	-0.0435024	GDM down vs non-GDM	8.67175	5.32183	13.5013	1
317881	cg03900255	ERVK13-1	16	2710864	0.00750082	0.343592	0.00750082	2.9443	1.06909	GDM up vs non-GDM	0.172105	GDM up vs non-GDM	8.66888	6.85776	17.4037	1
72751	cg18357048		6	125684780	0.0075165	0.343651	0.0075165	-2.94339	-0.638807	GDM down vs non-GDM	-0.0228505	GDM down vs non-GDM	8.66354	2.44844	6.21752	1
100055	cg22790377	C1orf35	1	228291668	0.0075598	0.343723	0.0075598	2.9409	0.664445	GDM up vs non-GDM	0.100567	GDM up vs non-GDM	8.64888	2.64892	6.73801	1
318043	cg04769830		8	1319015	0.00757245	0.343764	0.00757245	2.94017	0.788344	GDM up vs non-GDM	0.0633773	GDM up vs non-GDM	8.64461	3.72891	9.48985	1
454005	cg18137347	PPP3CC;PPP3CC;PPP3CC	8	22300500	0.00757962	0.343842	0.00757962	2.93976	0.930912	GDM up vs non-GDM	0.0782477	GDM up vs non-GDM	8.6422	5.19958	13.2363	1
287781	cg12859802	RASA3	13	114809092	0.00759601	0.344046	0.00759601	-2.93882	-0.64961	GDM down vs non-GDM	-0.0957621	GDM down vs non-GDM	8.63669	2.53196	6.44959	1
104256	cg04992127	IRX2;IRX2;C5orf38	5	2751854	0.00765431	0.34457	0.00765431	-2.93551	-0.831449	GDM down vs non-GDM	-0.0250175	GDM down vs non-GDM	8.61719	4.14784	10.5896	1
52262	cg04929759		12	133016214	0.00767619	0.344614	0.00767619	-2.93427	-0.608322	GDM down vs non-GDM	-0.0450005	GDM down vs non-GDM	8.60991	2.22033	5.67338	1
145190	cg00919591	BCR;BCR	22	23524136	0.00768175	0.34465	0.00768175	-2.93395	-0.605175	GDM down vs non-GDM	-0.0474454	GDM down vs non-GDM	8.60807	2.19742	5.61603	1
77457	cg09510077		11	68722976	0.00770683	0.344671	0.00770683	-2.93254	-0.632229	GDM down vs non-GDM	-0.0266279	GDM down vs non-GDM	8.59977	2.39828	6.13531	1
390612	cg21872327	NBAS;NBAS	2	15451590	0.00773371	0.344823	0.00773371	-2.93102	-0.647277	GDM down vs non-GDM	-0.0367355	GDM down vs non-GDM	8.5909	2.51381	6.43748	1
276853	cg02270332		6	106475062	0.007734	0.344823	0.007734	-2.93101	-1.27349	GDM down vs non-GDM	-0.195533	GDM down vs non-GDM	8.59081	9.7306	24.9189	1
495921	cg00487142	DPPA4	3	109056357	0.00774209	0.344864	0.00774209	-2.93055	-0.66144	GDM down vs non-GDM	-0.106641	GDM down vs non-GDM	8.58814	2.62502	6.72443	1
111553	cg15110403	ANKLE1	19	17392923	0.0077767	0.344914	0.0077767	-2.92862	-0.619681	GDM down vs non-GDM	-0.00944671	GDM down vs non-GDM	8.57679	2.30403	5.90997	1
113816	cg12204732	DOCK1;FAM196A	10	128994605	0.00777881	0.344914	0.00777881	-2.9285	-0.9487	GDM down vs non-GDM	-0.0695496	GDM down vs non-GDM	8.5761	5.40019	13.8529	1
569945	cg21513088		2	585365	0.00778584	0.344972	0.00778584	-2.92811	-0.813958	GDM down vs non-GDM	-0.130513	GDM down vs non-GDM	8.5738	3.97516	10.2001	1
150062	cg04177826	KLHDC7B	22	50985681	0.00780665	0.345002	0.00780665	-2.92695	-0.75035	GDM down vs non-GDM	-0.12138	GDM down vs non-GDM	8.56701	3.37816	8.67507	1
43211	cg10218876	TNNT1;TNNT1;TNNT1	19	55660625	0.00784641	0.345257	0.00784641	-2.92474	-0.92086	GDM down vs non-GDM	-0.138425	GDM down vs non-GDM	8.55409	5.08789	13.0854	1
513275	cg11151405	RARB;RARB	3	25634257	0.00787789	0.345257	0.00787789	-2.923	-0.615521	GDM down vs non-GDM	-0.0977204	GDM down vs non-GDM	8.54392	2.2732	5.85333	1
126710	cg24374738	CRYBA2;CRYBA2;CRYBA2	2	219858146	0.00788217	0.345257	0.00788217	-2.92276	-0.727708	GDM down vs non-GDM	-0.0122187	GDM down vs non-GDM	8.54254	3.17735	8.18278	1
571873	cg22022799		6	108455338	0.00788761	0.345257	0.00788761	-2.92246	-0.62218	GDM down vs non-GDM	-0.0211589	GDM down vs non-GDM	8.54078	2.32265	5.98286	1
134825	cg17440907	NPAS2	2	101437415	0.00789534	0.345257	0.00789534	-2.92204	-0.796546	GDM down vs non-GDM	-0.0330681	GDM down vs non-GDM	8.53829	3.80692	9.80901	1
110546	cg03611452	ZNF781	19	38183253	0.00792818	0.345257	0.00792818	-2.92023	-0.662415	GDM down vs non-GDM	-0.0242096	GDM down vs non-GDM	8.52775	2.63276	6.79202	1
17926	cg05768427		3	127634188	0.00795298	0.345401	0.00795298	-2.91887	-0.641294	GDM down vs non-GDM	-0.0577503	GDM down vs non-GDM	8.51982	2.46755	6.37174	1
51013	cg25416153		18	43355414	0.00795484	0.345405	0.00795484	-2.91877	-0.642216	GDM down vs non-GDM	-0.0159927	GDM down vs non-GDM	8.51923	2.47465	6.39052	1
619326	cg11652636	C2orf63;C2orf63	2	55450823	0.00795952	0.345438	0.00795952	-2.91852	-1.54298	GDM down vs non-GDM	-0.0924161	GDM down vs non-GDM	8.51773	14.2848	36.8954	1
637620	cg21804649	DNM3;DNM3;DNM3	1	171847010	0.00798786	0.345553	0.00798786	2.91697	0.678018	GDM up vs non-GDM	0.0983471	GDM up vs non-GDM	8.50871	2.75825	7.13169	1
115817	cg19594305	CHST8;CHST8;CHST8;CHST8	19	34112991	0.00799046	0.345553	0.00799046	-2.91683	-0.933257	GDM down vs non-GDM	-0.0324878	GDM down vs non-GDM	8.50789	5.22582	13.5131	1
24411	cg15726260	HLA-J;NCRNA00171	6	29974900	0.00801011	0.345578	0.00801011	-2.91576	-0.678249	GDM down vs non-GDM	-0.0262756	GDM down vs non-GDM	8.50166	2.76013	7.14247	1
26692	cg18168101	C8orf56;BAALC;BAALC	8	104153627	0.00801179	0.345578	0.00801179	-2.91567	-0.737738	GDM down vs non-GDM	-0.0276905	GDM down vs non-GDM	8.50113	3.26555	8.45089	1
130437	cg19811761	ZNF471	19	57019022	0.00801272	0.345578	0.00801272	-2.91562	-0.896938	GDM down vs non-GDM	-0.0531036	GDM down vs non-GDM	8.50083	4.82699	12.4922	1
441183	cg27435867		15	79140260	0.00803586	0.345737	0.00803586	2.91436	0.616416	GDM up vs non-GDM	0.0797995	GDM up vs non-GDM	8.49352	2.27981	5.9052	1
112818	cg03964958	HOXD12	2	176964720	0.0080382	0.345737	0.0080382	-2.91424	-0.646259	GDM down vs non-GDM	-0.049377	GDM down vs non-GDM	8.49278	2.5059	6.49138	1
372357	cg26843498		19	2361574	0.00803945	0.345737	0.00803945	-2.91417	-0.786907	GDM down vs non-GDM	-0.122358	GDM down vs non-GDM	8.49239	3.71533	9.62478	1
66632	cg26268145	PDE2A;PDE2A;PDE2A;PDE2A	11	72301724	0.00804556	0.345749	0.00804556	-2.91384	-0.611054	GDM down vs non-GDM	-0.0196061	GDM down vs non-GDM	8.49046	2.24032	5.80501	1
241217	cg20364222		8	125259763	0.00805937	0.345749	0.00805937	-2.91309	-0.644736	GDM down vs non-GDM	-0.0557803	GDM down vs non-GDM	8.48611	2.49411	6.4659	1
34028	cg13421412	STAB1;STAB1	3	52529393	0.00806604	0.345765	0.00806604	-2.91273	-0.665885	GDM down vs non-GDM	-0.0580189	GDM down vs non-GDM	8.48401	2.66042	6.89876	1
97901	cg23166865		1	63539729	0.00807916	0.345765	0.00807916	-2.91203	-0.859813	GDM down vs non-GDM	-0.051874	GDM down vs non-GDM	8.47989	4.43567	11.5078	1
588985	cg24579589		1	235256910	0.00808986	0.345765	0.00808986	-2.91145	-0.87858	GDM down vs non-GDM	-0.093031	GDM down vs non-GDM	8.47654	4.63141	12.0204	1
5914	cg22856324	CYP26B1	2	72371255	0.00809049	0.345765	0.00809049	-2.91142	-0.816594	GDM down vs non-GDM	-0.0278196	GDM down vs non-GDM	8.47634	4.00095	10.3843	1
736935	cg05210266		8	65282507	0.00810228	0.345769	0.00810228	-2.91078	-0.617411	GDM down vs non-GDM	-0.0389644	GDM down vs non-GDM	8.47265	2.28718	5.93886	1
36581	cg15092343	MSX1	4	4860061	0.00812923	0.345882	0.00812923	-2.90934	-0.750355	GDM down vs non-GDM	-0.0587042	GDM down vs non-GDM	8.46424	3.3782	8.78052	1
91884	cg18210226	CLVS2;CLVS2	6	123317714	0.00813805	0.345882	0.00813805	-2.90886	-0.71484	GDM down vs non-GDM	-0.0161973	GDM down vs non-GDM	8.46149	3.06598	7.97159	1
700363	cg21048050	DMXL2;DMXL2;DMXL2	15	51912957	0.00814983	0.345882	0.00814983	2.90824	1.371	GDM up vs non-GDM	0.215524	GDM up vs non-GDM	8.45783	11.2778	29.335	1
43774	cg06975067		13	20692525	0.00816098	0.345882	0.00816098	-2.90764	-1.00198	GDM down vs non-GDM	-0.052601	GDM down vs non-GDM	8.45437	6.02381	15.6752	1
90897	cg26091021		2	177021826	0.00817926	0.345882	0.00817926	-2.90667	-0.722986	GDM down vs non-GDM	-0.0202522	GDM down vs non-GDM	8.44871	3.13625	8.16664	1
206077	cg03704308		7	42533414	0.00818406	0.345882	0.00818406	-2.90641	-0.739382	GDM down vs non-GDM	-0.0477016	GDM down vs non-GDM	8.44722	3.28011	8.54275	1
65445	cg18249173	TBX20;TBX20;TBX20;TBX20	7	35293245	0.00819672	0.345882	0.00819672	-2.90574	-0.68546	GDM down vs non-GDM	-0.0139313	GDM down vs non-GDM	8.44331	2.81914	7.34558	1
292816	cg13581496	C3orf15	3	119470613	0.00821522	0.345882	0.00821522	-2.90476	-0.787941	GDM down vs non-GDM	-0.0951837	GDM down vs non-GDM	8.43761	3.72511	9.71276	1
54541	cg17759252	CRTC1;CRTC1	19	18888081	0.00822018	0.345882	0.00822018	-2.90449	-1.1998	GDM down vs non-GDM	-0.130047	GDM down vs non-GDM	8.43608	8.6371	22.5242	1
59425	cg02407068	UBE2K;UBE2K;UBE2K	4	39771851	0.00822323	0.345882	0.00822323	2.90433	0.863814	GDM up vs non-GDM	0.0208331	GDM up vs non-GDM	8.43514	4.47705	11.6768	1
333584	cg01326874	ZNF714;ZNF714;ZNF714;ZNF714;ZNF714	19	21264999	0.00822637	0.345882	0.00822637	2.90416	2.03835	GDM up vs non-GDM	0.263962	GDM up vs non-GDM	8.43417	24.9292	65.0263	1
722865	cg26896861	UBASH3B	11	122568671	0.00822964	0.345882	0.00822964	-2.90399	-0.616499	GDM down vs non-GDM	-0.0214072	GDM down vs non-GDM	8.43317	2.28043	5.94906	1
194832	cg12406839	ERICH1-AS1	8	992025	0.00825007	0.345893	0.00825007	-2.90291	-0.657471	GDM down vs non-GDM	-0.0572695	GDM down vs non-GDM	8.4269	2.59361	6.7711	1
133987	cg17688525	L3MBTL4	18	6414978	0.0082788	0.346284	0.0082788	-2.9014	-1.24884	GDM down vs non-GDM	-0.0447708	GDM down vs non-GDM	8.41811	9.35761	24.4553	1
587124	cg03069507		7	17810435	0.00829377	0.346386	0.00829377	-2.90061	-0.745918	GDM down vs non-GDM	-0.060298	GDM down vs non-GDM	8.41354	3.33836	8.72926	1
75662	cg21402921	GABRA5;GABRA5;GABRA5	15	27112305	0.00830926	0.346386	0.00830926	-2.8998	-1.05465	GDM down vs non-GDM	-0.0575854	GDM down vs non-GDM	8.40882	6.67366	17.4603	1
733120	cg19477247	ZNF80;ZNF80	3	113955994	0.00830955	0.346386	0.00830955	-2.89978	-0.841682	GDM down vs non-GDM	-0.0951632	GDM down vs non-GDM	8.40874	4.25057	11.1209	1
658590	cg22211917	LAIR1;LAIR1	19	54878023	0.00831346	0.346386	0.00831346	-2.89958	-0.666676	GDM down vs non-GDM	-0.0835666	GDM down vs non-GDM	8.40755	2.66674	6.97806	1
383018	cg12451751	GRIK3	1	37297010	0.00831413	0.346386	0.00831413	-2.89954	-0.640997	GDM down vs non-GDM	-0.0668892	GDM down vs non-GDM	8.40734	2.46526	6.451	1
51888	cg05783727		1	149232994	0.00833139	0.346386	0.00833139	-2.89864	-1.05783	GDM down vs non-GDM	-0.127689	GDM down vs non-GDM	8.40211	6.714	17.5799	1
560710	cg19450840	CALD1;CALD1;CALD1	7	134540954	0.00833928	0.346386	0.00833928	-2.89823	-0.686271	GDM down vs non-GDM	-0.0640321	GDM down vs non-GDM	8.39971	2.82581	7.40117	1
116394	cg19443311	DGCR5	22	18957678	0.0083447	0.346418	0.0083447	-2.89794	-0.606755	GDM down vs non-GDM	-0.0380445	GDM down vs non-GDM	8.39807	2.20891	5.78657	1
99661	cg12523932	KLB	4	39448653	0.00834562	0.346418	0.00834562	-2.89789	-0.611922	GDM down vs non-GDM	-0.0887119	GDM down vs non-GDM	8.3978	2.24669	5.88573	1
31306	cg14343017		7	1632867	0.00839395	0.346562	0.00839395	2.89538	0.60052	GDM up vs non-GDM	0.0429791	GDM up vs non-GDM	8.38321	2.16375	5.6783	1
66161	cg10387551	KCNA4	11	30038615	0.00840285	0.346622	0.00840285	-2.89492	-1.07458	GDM down vs non-GDM	-0.0532674	GDM down vs non-GDM	8.38054	6.9283	18.1877	1
39826	cg19056772	FGF11	17	7341616	0.00844914	0.346881	0.00844914	-2.89252	-0.830669	GDM down vs non-GDM	-0.0849041	GDM down vs non-GDM	8.36668	4.14007	10.8862	1
101411	cg18235937	RNF207	1	6268858	0.00844978	0.346881	0.00844978	-2.89249	-0.738571	GDM down vs non-GDM	-0.0676795	GDM down vs non-GDM	8.36649	3.27292	8.60628	1
123361	cg23279335		11	75863631	0.00845565	0.346961	0.00845565	-2.89219	-0.699384	GDM down vs non-GDM	-0.0336691	GDM down vs non-GDM	8.36474	2.93483	7.71885	1
327681	cg15691649		6	25882328	0.00848557	0.347015	0.00848557	-2.89064	-0.611011	GDM down vs non-GDM	-0.0432166	GDM down vs non-GDM	8.35583	2.24001	5.89769	1
183396	cg17528251	RPS6KA5;RPS6KA5	14	91476161	0.00849393	0.347015	0.00849393	-2.89022	-0.703568	GDM down vs non-GDM	-0.0450646	GDM down vs non-GDM	8.35335	2.97005	7.82214	1
29756	cg04819716	DPP6;DPP6;DPP6	7	153749318	0.00851099	0.347062	0.00851099	-2.88934	-0.656982	GDM down vs non-GDM	-0.0271347	GDM down vs non-GDM	8.34829	2.58976	6.82471	1
31781	cg26322285	FAM7A3;FAM7A1;FAM7A2	15	32718876	0.00851152	0.347062	0.00851152	-2.88931	-0.640919	GDM down vs non-GDM	-0.107111	GDM down vs non-GDM	8.34813	2.46466	6.49517	1
116233	cg07966372	RASA3	13	114878078	0.008539	0.347065	0.008539	-2.88791	-0.732024	GDM down vs non-GDM	-0.0147241	GDM down vs non-GDM	8.34001	3.21515	8.48121	1
283582	cg07065759	ANKRD44	2	198017462	0.00854092	0.347065	0.00854092	-2.88781	-0.659053	GDM down vs non-GDM	-0.0516074	GDM down vs non-GDM	8.33944	2.60611	6.87509	1
33852	cg16626067	CMTM2	16	66613266	0.00855515	0.347065	0.00855515	-2.88708	-0.621723	GDM down vs non-GDM	-0.0122201	GDM down vs non-GDM	8.33525	2.31923	6.12137	1
35284	cg09470983	TFRC;TFRC	3	195805948	0.00858407	0.347242	0.00858407	2.88561	0.654561	GDM up vs non-GDM	0.109079	GDM up vs non-GDM	8.32675	2.5707	6.79201	1
497656	cg16462006		14	95155784	0.00859841	0.347281	0.00859841	-2.88488	-0.727834	GDM down vs non-GDM	-0.0974408	GDM down vs non-GDM	8.32255	3.17845	8.402	1
22720	cg00239353	IL32;IL32;IL32;IL32;IL32;IL32;IL32;IL32	16	3115133	0.00860815	0.347494	0.00860815	2.88439	0.683127	GDM up vs non-GDM	0.0544723	GDM up vs non-GDM	8.31969	2.79997	7.40404	1
120239	cg24979233	FGFR3;FGFR3;FGFR3	4	1800284	0.00862741	0.347597	0.00862741	2.88341	0.606538	GDM up vs non-GDM	0.0100251	GDM up vs non-GDM	8.31407	2.20733	5.84085	1
218718	cg02512559	CFDP1	16	75414554	0.00862969	0.347597	0.00862969	-2.8833	-0.611401	GDM down vs non-GDM	-0.0629748	GDM down vs non-GDM	8.3134	2.24287	5.93537	1
722678	cg19698993	ZNF238	1	244213616	0.00863203	0.347597	0.00863203	-2.88318	-0.670192	GDM down vs non-GDM	-0.0605303	GDM down vs non-GDM	8.31272	2.69495	7.1323	1
722866	cg02075820	NUCB2	11	17300909	0.00863383	0.347597	0.00863383	-2.88309	-0.72452	GDM down vs non-GDM	-0.0677427	GDM down vs non-GDM	8.3122	3.14958	8.33602	1
122272	cg02970297	DPY19L2P2;DPY19L2P2	7	102920962	0.00866434	0.347641	0.00866434	-2.88155	-0.91586	GDM down vs non-GDM	-0.0405953	GDM down vs non-GDM	8.30332	5.0328	13.3346	1
703633	cg13582129		3	110168435	0.00870532	0.347984	0.00870532	2.87949	0.694586	GDM up vs non-GDM	0.0887189	GDM up vs non-GDM	8.29145	2.8947	7.68061	1
62055	cg22213391	C1orf106	1	200860537	0.00870777	0.348023	0.00870777	-2.87937	-1.42905	GDM down vs non-GDM	-0.0883303	GDM down vs non-GDM	8.29075	12.2532	32.5145	1
711854	cg25038311		10	104964751	0.00872981	0.348115	0.00872981	2.87826	0.860822	GDM up vs non-GDM	0.0823506	GDM up vs non-GDM	8.28439	4.44609	11.807	1
68083	cg20077028		12	52208899	0.00873783	0.348145	0.00873783	-2.87786	-0.651803	GDM down vs non-GDM	-0.108498	GDM down vs non-GDM	8.28208	2.54908	6.77122	1
66860	cg19183709	MFSD7;MFSD7;MFSD7	4	682831	0.00874238	0.348145	0.00874238	-2.87763	-0.989729	GDM down vs non-GDM	-0.0483798	GDM down vs non-GDM	8.28077	5.87738	15.6148	1
112451	cg18153977		8	144952929	0.00876329	0.348252	0.00876329	-2.87659	-0.759168	GDM down vs non-GDM	-0.0644982	GDM down vs non-GDM	8.27477	3.45802	9.19377	1
201213	cg18410078	CTSW;CTSW	11	65647288	0.00878042	0.348254	0.00878042	-2.87574	-0.703415	GDM down vs non-GDM	-0.0305288	GDM down vs non-GDM	8.26986	2.96875	7.89766	1
123077	cg03574723	GPR26	10	125425994	0.00878101	0.348254	0.00878101	-2.87571	-0.645743	GDM down vs non-GDM	-0.0505288	GDM down vs non-GDM	8.2697	2.5019	6.65585	1
69950	cg06022561	D2HGDH	2	242702553	0.00879144	0.348303	0.00879144	2.87519	0.645933	GDM up vs non-GDM	0.0692764	GDM up vs non-GDM	8.26671	2.50337	6.66216	1
73793	cg09883286	USP44;USP44	12	95943114	0.00880558	0.348453	0.00880558	-2.87449	-0.652094	GDM down vs non-GDM	-0.0957715	GDM down vs non-GDM	8.26268	2.55136	6.79318	1
511772	cg27071397	STK3;STK3;STK3	8	99478938	0.00883243	0.348666	0.00883243	-2.87316	-0.633915	GDM down vs non-GDM	-0.0778421	GDM down vs non-GDM	8.25503	2.41109	6.42566	1
534815	cg09636214	PAPLN	14	73712491	0.00886086	0.348828	0.00886086	-2.87175	-0.683551	GDM down vs non-GDM	-0.0550061	GDM down vs non-GDM	8.24697	2.80346	7.47863	1
24381	cg09854734	CMTM2	16	66613273	0.00887546	0.34886	0.00887546	-2.87103	-0.648329	GDM down vs non-GDM	-0.0152398	GDM down vs non-GDM	8.24283	2.52198	6.73113	1
275400	cg06138080	ACSS1;ACSS1;ACSS1	20	25039605	0.00888055	0.34886	0.00888055	-2.87078	-0.623342	GDM down vs non-GDM	-0.0352685	GDM down vs non-GDM	8.24139	2.33133	6.22338	1
588453	cg27614959	PDE4DIP;PDE4DIP;PDE4DIP;PDE4DIP;PDE4DIP;NBPF20;NBPF9	1	144908117	0.00888548	0.34886	0.00888548	2.87054	0.648363	GDM up vs non-GDM	0.0357964	GDM up vs non-GDM	8.24	2.52224	6.73414	1
29614	cg14625731		9	38672608	0.00889462	0.348921	0.00889462	-2.87009	-1.10691	GDM down vs non-GDM	-0.0670576	GDM down vs non-GDM	8.23742	7.35149	19.6339	1
36741	cg25470384	ZBTB12	6	31867836	0.0088975	0.348929	0.0088975	2.86995	1.13425	GDM up vs non-GDM	0.0350063	GDM up vs non-GDM	8.23661	7.7191	20.6177	1
373973	cg07959070	C22orf34	22	50026188	0.00890669	0.348929	0.00890669	2.8695	0.903518	GDM up vs non-GDM	0.0818373	GDM up vs non-GDM	8.23402	4.89807	13.0869	1
285665	cg05524489	ERVK13-1	16	2723825	0.00890947	0.348963	0.00890947	2.86936	1.33436	GDM up vs non-GDM	0.0758738	GDM up vs non-GDM	8.23324	10.6831	28.5462	1
15899	cg10485664	FEZF1;FEZF1	7	121946036	0.00891405	0.349024	0.00891405	-2.86914	-0.801361	GDM down vs non-GDM	-0.0178533	GDM down vs non-GDM	8.23195	3.85308	10.2974	1
497522	cg11887659		14	22788574	0.00893011	0.349024	0.00893011	2.86835	0.675421	GDM up vs non-GDM	0.0807474	GDM up vs non-GDM	8.22744	2.73716	7.31912	1
80347	cg24150662		1	2949673	0.00893216	0.349024	0.00893216	2.86825	0.604256	GDM up vs non-GDM	0.05349	GDM up vs non-GDM	8.22686	2.19075	5.85844	1
40030	cg06704122	EN1	2	119604702	0.00894975	0.349099	0.00894975	-2.86739	-0.824601	GDM down vs non-GDM	-0.0251506	GDM down vs non-GDM	8.22193	4.0798	10.9166	1
451209	cg03726693		19	58315178	0.0089679	0.349164	0.0089679	-2.8665	-0.672866	GDM down vs non-GDM	-0.111116	GDM down vs non-GDM	8.21685	2.71649	7.27321	1
486228	cg25291037		2	133157885	0.00896923	0.349164	0.00896923	-2.86644	-0.907411	GDM down vs non-GDM	-0.113845	GDM down vs non-GDM	8.21648	4.94037	13.2281	1
537128	cg21838488	RNF219	13	79234435	0.0089847	0.349245	0.0089847	-2.86569	-0.665563	GDM down vs non-GDM	-0.0538555	GDM down vs non-GDM	8.21216	2.65784	7.12024	1
135598	cg07078398		21	26885232	0.00899195	0.349254	0.00899195	2.86533	0.648231	GDM up vs non-GDM	0.0627789	GDM up vs non-GDM	8.21014	2.52122	6.7559	1
407744	cg23160016	GABRA2;GABRA2;GABRA2	4	46391929	0.00900164	0.349254	0.00900164	-2.86486	-0.602713	GDM down vs non-GDM	-0.057981	GDM down vs non-GDM	8.20744	2.17958	5.84236	1
21026	cg07377422	RSPH6A	19	46318633	0.00901206	0.34931	0.00901206	-2.86436	-0.769785	GDM down vs non-GDM	-0.0754787	GDM down vs non-GDM	8.20454	3.55542	9.53364	1
300868	cg19003884	PRDM13	6	100060945	0.00901889	0.34931	0.00901889	-2.86403	-0.647526	GDM down vs non-GDM	-0.0347885	GDM down vs non-GDM	8.20264	2.51574	6.74738	1
295712	cg17337807		12	52546246	0.00905271	0.34931	0.00905271	-2.86239	-0.604418	GDM down vs non-GDM	-0.0689369	GDM down vs non-GDM	8.19327	2.19193	5.88562	1
512736	cg13265789	UNC5C	4	96470584	0.00905723	0.34931	0.00905723	-2.86217	-0.673409	GDM down vs non-GDM	-0.0315384	GDM down vs non-GDM	8.19202	2.72088	7.30703	1
118921	cg06655810		7	27260102	0.00905998	0.34931	0.00905998	-2.86204	-0.700797	GDM down vs non-GDM	-0.0425542	GDM down vs non-GDM	8.19126	2.9467	7.91422	1
139981	cg11280549		11	31263585	0.0090723	0.34931	0.0090723	-2.86144	-1.16234	GDM down vs non-GDM	-0.0879787	GDM down vs non-GDM	8.18786	8.10616	21.7805	1
124874	cg18987410	HEPACAM	11	124791197	0.00908224	0.349404	0.00908224	-2.86096	-0.874728	GDM down vs non-GDM	-0.0272846	GDM down vs non-GDM	8.18511	4.59089	12.3394	1
105842	cg27458987	PKP2;PKP2	12	33050050	0.00908467	0.349404	0.00908467	-2.86085	-0.615366	GDM down vs non-GDM	-0.0140123	GDM down vs non-GDM	8.18444	2.27205	6.10734	1
67440	cg22455914	LAMA1	18	7116977	0.0090901	0.349421	0.0090901	-2.86059	-0.64749	GDM down vs non-GDM	-0.0178798	GDM down vs non-GDM	8.18295	2.51546	6.76286	1
289277	cg17395184	ZFP106	15	42750462	0.00909043	0.349421	0.00909043	-2.86057	-1.32036	GDM down vs non-GDM	-0.188896	GDM down vs non-GDM	8.18286	10.4601	28.1224	1
82353	cg13101087	GALNT13	2	154729059	0.00911298	0.349653	0.00911298	-2.85949	-0.660513	GDM down vs non-GDM	-0.0154298	GDM down vs non-GDM	8.17666	2.61766	7.04305	1
294549	cg12533745	VCL;VCL	10	75875792	0.00912618	0.349735	0.00912618	2.85885	0.606186	GDM up vs non-GDM	0.0433696	GDM up vs non-GDM	8.17304	2.20477	5.93475	1
39759	cg22249529	KLHDC7B	22	50985797	0.00915354	0.349803	0.00915354	-2.85754	-1.15664	GDM down vs non-GDM	-0.129253	GDM down vs non-GDM	8.16555	8.02685	21.6263	1
52424	cg23729107	FBXO39	17	6679264	0.00915373	0.349803	0.00915373	-2.85753	-0.689926	GDM down vs non-GDM	-0.0211331	GDM down vs non-GDM	8.1655	2.85599	7.69479	1
10159	cg16086620	CHGA;CHGA	14	93389557	0.00915379	0.349803	0.00915379	-2.85753	-0.745918	GDM down vs non-GDM	-0.0437902	GDM down vs non-GDM	8.16548	3.33837	8.99446	1
740491	cg26939168	GALNT9	12	132864668	0.00917732	0.349914	0.00917732	-2.85641	-0.674851	GDM down vs non-GDM	-0.0960228	GDM down vs non-GDM	8.15906	2.73254	7.368	1
101600	cg17497608	FZD1;FZD1	7	90896701	0.00918377	0.349916	0.00918377	2.8561	0.879256	GDM up vs non-GDM	0.0333788	GDM up vs non-GDM	8.1573	4.63854	12.51	1
84057	cg26396777		4	185220893	0.00918398	0.349916	0.00918398	2.85609	0.644427	GDM up vs non-GDM	0.0279461	GDM up vs non-GDM	8.15725	2.49171	6.72012	1
64195	cg08235864	IRX2;IRX2;C5orf38	5	2751822	0.00920377	0.349924	0.00920377	-2.85515	-0.814095	GDM down vs non-GDM	-0.0179069	GDM down vs non-GDM	8.15187	3.9765	10.7317	1
56480	cg15146813	SLC7A2;SLC7A2	8	17354712	0.00921472	0.349981	0.00921472	-2.85463	-0.868684	GDM down vs non-GDM	-0.0326871	GDM down vs non-GDM	8.14889	4.52767	12.2236	1
93435	cg27344587	LOC100132215	2	63275602	0.00921493	0.349981	0.00921493	-2.85462	-0.638545	GDM down vs non-GDM	-0.0269457	GDM down vs non-GDM	8.14884	2.44644	6.60482	1
21269	cg03507326	LOC100128788;SRRM2	16	2801952	0.00923367	0.349999	0.00923367	2.85373	0.91911	GDM up vs non-GDM	0.106603	GDM up vs non-GDM	8.14376	5.06858	13.6925	1
91320	cg10423113	DDIT4	10	74032851	0.00923772	0.349999	0.00923772	-2.85354	-0.619994	GDM down vs non-GDM	-0.0130283	GDM down vs non-GDM	8.14266	2.30636	6.23136	1
37069	cg25618573	KLC2;RAB1B;KLC2;KLC2;KLC2	11	66034896	0.00924463	0.350017	0.00924463	-2.85321	-0.636504	GDM down vs non-GDM	-0.0307562	GDM down vs non-GDM	8.14079	2.43082	6.56915	1
180249	cg11268178		14	22881422	0.00925902	0.350086	0.00925902	2.85253	0.89353	GDM up vs non-GDM	0.076335	GDM up vs non-GDM	8.13691	4.79037	12.9519	1
746335	cg22479441		12	15987616	0.00926484	0.350116	0.00926484	2.85225	0.726247	GDM up vs non-GDM	0.0542064	GDM up vs non-GDM	8.13534	3.16461	8.5579	1
53726	cg04454086	PCDHAC2;PCDHA7;PCDHA12;PCDHA6;PCDHA10;PCDHA4;PCDHA11;PCDHA8;PCDHA6;PCDHA1;PCDHA2;PCDHA1	5	140345966	0.00928523	0.350323	0.00928523	-2.85129	-0.654172	GDM down vs non-GDM	-0.033481	GDM down vs non-GDM	8.12985	2.56764	6.94824	1
743498	cg07660890	CDC42EP3;CDC42EP3;CDC42EP3;CDC42EP3	2	37881124	0.00929226	0.350412	0.00929226	-2.85096	-0.838172	GDM down vs non-GDM	-0.132379	GDM down vs non-GDM	8.12796	4.21519	11.4093	1
664939	cg15800579		17	29999233	0.00930196	0.350535	0.00930196	-2.8505	-1.32617	GDM down vs non-GDM	-0.159849	GDM down vs non-GDM	8.12535	10.5523	28.5711	1
6321	cg05835105	PITX2;PITX2;PITX2	4	111543401	0.00930588	0.350535	0.00930588	-2.85032	-0.81574	GDM down vs non-GDM	-0.0569509	GDM down vs non-GDM	8.1243	3.99259	10.8116	1
615556	cg00357532	NCKAP1;NCKAP1	2	183903743	0.00930607	0.350535	0.00930607	-2.85031	-0.684354	GDM down vs non-GDM	-0.0279877	GDM down vs non-GDM	8.12425	2.81005	7.60944	1
45854	cg20787173	EYA4;EYA4;EYA4	6	133562475	0.00930787	0.350535	0.00930787	-2.85022	-0.698444	GDM down vs non-GDM	-0.0389831	GDM down vs non-GDM	8.12377	2.92694	7.92647	1
23779	cg07540103	FBXO39	17	6679499	0.00933117	0.350622	0.00933117	-2.84913	-0.838578	GDM down vs non-GDM	-0.0478995	GDM down vs non-GDM	8.11753	4.21928	11.435	1
48340	cg14777808	BCAR1;BCAR1;BCAR1;BCAR1;BCAR1;BCAR1;BCAR1	16	75285784	0.00933121	0.350622	0.00933121	-2.84913	-0.628015	GDM down vs non-GDM	-0.0378156	GDM down vs non-GDM	8.11752	2.36642	6.41343	1
167848	cg21491765	SYN3;SYN3;SYN3	22	33179130	0.0093961	0.3509	0.0093961	2.84609	0.619151	GDM up vs non-GDM	0.0639753	GDM up vs non-GDM	8.10023	2.30009	6.24698	1
789553	cg09200260		21	36577539	0.00943557	0.351167	0.00943557	-2.84425	-0.630166	GDM down vs non-GDM	-0.0269085	GDM down vs non-GDM	8.08978	2.38266	6.47959	1
808873	cg06955432		3	108599130	0.0094431	0.351167	0.0094431	2.8439	1.24542	GDM up vs non-GDM	0.131074	GDM up vs non-GDM	8.08778	9.30647	25.315	1
98892	cg02582387	FAM43B	1	20879813	0.00946136	0.351325	0.00946136	-2.84306	-0.625411	GDM down vs non-GDM	-0.0219534	GDM down vs non-GDM	8.08297	2.34683	6.38754	1
176606	cg24722451	CUL7;CUL7;MRPL2;MRPL2	6	43021795	0.00947966	0.351557	0.00947966	2.84221	1.21697	GDM up vs non-GDM	0.0924752	GDM up vs non-GDM	8.07815	8.8861	24.2004	1
12056	cg22777062	HLCS	21	38353114	0.00949741	0.351703	0.00949741	-2.84139	-0.780885	GDM down vs non-GDM	-0.0256398	GDM down vs non-GDM	8.07349	3.65869	9.96981	1
121655	cg19707040	CTNNA2;CTNNA2;CTNNA2;CTNNA2	2	79740185	0.00950295	0.351708	0.00950295	-2.84113	-0.686088	GDM down vs non-GDM	-0.047314	GDM down vs non-GDM	8.07204	2.8243	7.6975	1
65604	cg21416529		22	49795435	0.00951007	0.351708	0.00951007	2.84081	0.784289	GDM up vs non-GDM	0.0538342	GDM up vs non-GDM	8.07018	3.69065	10.061	1
466786	cg01531806	RPH3AL	17	122803	0.00952712	0.351708	0.00952712	2.84002	0.80177	GDM up vs non-GDM	0.0890755	GDM up vs non-GDM	8.06571	3.85701	10.5204	1
14525	cg27207470	DIXDC1;DIXDC1;DIXDC1	11	111848326	0.00954252	0.351791	0.00954252	-2.83931	-0.781279	GDM down vs non-GDM	-0.0302112	GDM down vs non-GDM	8.06169	3.66238	9.99448	1
548891	cg03154391		5	16966088	0.00954884	0.351836	0.00954884	2.83902	0.695832	GDM up vs non-GDM	0.091787	GDM up vs non-GDM	8.06004	2.90509	7.92949	1
104067	cg16615900		6	27661349	0.00956668	0.352024	0.00956668	2.8382	0.763945	GDM up vs non-GDM	0.101145	GDM up vs non-GDM	8.0554	3.50168	9.56339	1
399	cg15737177		12	8717467	0.00960579	0.352372	0.00960579	2.83641	1.0822	GDM up vs non-GDM	0.0463602	GDM up vs non-GDM	8.04524	7.0269	19.2153	1
259832	cg11387340	RPS6KA2;RPS6KA2	6	166970727	0.00962021	0.352417	0.00962021	-2.83576	-0.616491	GDM down vs non-GDM	-0.0851051	GDM down vs non-GDM	8.04151	2.28037	6.23863	1
172338	cg13246206		1	40265046	0.00962385	0.35242	0.00962385	2.83559	1.31745	GDM up vs non-GDM	0.0742933	GDM up vs non-GDM	8.04057	10.4141	28.4943	1
280338	cg06912304	STIM1	11	4113452	0.00965054	0.352641	0.00965054	-2.83437	-0.606146	GDM down vs non-GDM	-0.0339733	GDM down vs non-GDM	8.03368	2.20447	6.03689	1
69693	cg08570691	RPL13AP5;SNORD35A;SNORD33;SNORD34;RPL13A	19	49993873	0.00965099	0.352641	0.00965099	2.83435	0.644408	GDM up vs non-GDM	0.0400828	GDM up vs non-GDM	8.03357	2.49157	6.82319	1
127378	cg21380181	LOC100130872;LOC100130872-SPON2	4	1198278	0.00965943	0.352641	0.00965943	2.83397	0.701635	GDM up vs non-GDM	0.0125336	GDM up vs non-GDM	8.03139	2.95375	8.09107	1
151746	cg04831900		1	94348103	0.00971124	0.352797	0.00971124	2.83162	0.751952	GDM up vs non-GDM	0.0488729	GDM up vs non-GDM	8.01809	3.39259	9.30856	1
31138	cg15201417	KLC2;RAB1B;KLC2;KLC2;KLC2	11	66034922	0.00978098	0.352854	0.00978098	-2.82848	-0.602491	GDM down vs non-GDM	-0.0228956	GDM down vs non-GDM	8.00032	2.17797	5.98918	1
628975	cg11304191	INTS8;INTS8;INTS8	8	95874874	0.00979837	0.353032	0.00979837	-2.8277	-0.618427	GDM down vs non-GDM	-0.0573639	GDM down vs non-GDM	7.99591	2.29471	6.31369	1
55365	cg16587616	KHDRBS2;KHDRBS2	6	62996022	0.00982842	0.353481	0.00982842	-2.82636	-0.756167	GDM down vs non-GDM	-0.0522547	GDM down vs non-GDM	7.9883	3.43074	9.44834	1
454786	cg22035229	MSH4;MSH4	1	76262648	0.00984975	0.353518	0.00984975	2.82541	0.789518	GDM up vs non-GDM	0.0744253	GDM up vs non-GDM	7.98292	3.74003	10.3071	1
214953	cg05040232	GP5	3	194117403	0.00985304	0.353518	0.00985304	-2.82526	-0.673899	GDM down vs non-GDM	-0.0425871	GDM down vs non-GDM	7.98209	2.72484	7.51011	1
104215	cg16610041	FAAH	1	46859860	0.00986328	0.353518	0.00986328	-2.8248	-0.83215	GDM down vs non-GDM	-0.0320214	GDM down vs non-GDM	7.97952	4.15484	11.4551	1
114144	cg02223801	PTPRN2;PTPRN2;PTPRN2	7	157366933	0.00987329	0.353518	0.00987329	2.82436	0.719764	GDM up vs non-GDM	0.0275418	GDM up vs non-GDM	7.977	3.10836	8.57264	1
283528	cg07898303	C13orf31;C13orf31;CCDC122	13	44454458	0.00987334	0.353518	0.00987334	-2.82436	-1.2672	GDM down vs non-GDM	-0.114745	GDM down vs non-GDM	7.97699	9.6347	26.5719	1
231898	cg16884555		7	157234839	0.00987414	0.353518	0.00987414	-2.82432	-0.648871	GDM down vs non-GDM	-0.0826675	GDM down vs non-GDM	7.97679	2.5262	6.96727	1
72555	cg12877723	PENK;PENK	8	57358312	0.00989234	0.353518	0.00989234	-2.82351	-0.790165	GDM down vs non-GDM	-0.0405552	GDM down vs non-GDM	7.97222	3.74617	10.3379	1
305208	cg22724434		9	88407410	0.00990819	0.353518	0.00990819	2.82281	1.88627	GDM up vs non-GDM	0.228013	GDM up vs non-GDM	7.96825	21.3481	58.9411	1
44651	cg16896868		13	110319562	0.00991637	0.353518	0.00991637	-2.82245	-1.08959	GDM down vs non-GDM	-0.177022	GDM down vs non-GDM	7.9662	7.12325	19.672	1
250409	cg25769590		7	158789503	0.00992022	0.353518	0.00992022	-2.82228	-0.641122	GDM down vs non-GDM	-0.0729112	GDM down vs non-GDM	7.96524	2.46623	6.81172	1
55231	cg23312375	RASA3	13	114814024	0.00996093	0.353518	0.00996093	-2.82048	-0.628709	GDM down vs non-GDM	-0.0704911	GDM down vs non-GDM	7.95509	2.37165	6.55887	1
222261	cg22750218	EFNA5	5	106837739	0.00996655	0.353518	0.00996655	-2.82023	-0.659124	GDM down vs non-GDM	-0.0586648	GDM down vs non-GDM	7.95369	2.60667	7.21008	1
375050	cg12732907		2	233230438	0.00997236	0.353518	0.00997236	-2.81997	-0.61205	GDM down vs non-GDM	-0.0477322	GDM down vs non-GDM	7.95224	2.24763	6.2181	1
291838	cg13198116		2	5920502	0.00997943	0.353518	0.00997943	-2.81966	-0.943894	GDM down vs non-GDM	-0.0885977	GDM down vs non-GDM	7.95049	5.34561	14.792	1
578536	cg05191364	CDYL;CDYL	6	4775696	0.00997993	0.353518	0.00997993	-2.81964	-0.605124	GDM down vs non-GDM	-0.0218817	GDM down vs non-GDM	7.95036	2.19705	6.0796	1
90217	cg07153665	CMTM2	16	66613206	0.00999422	0.353645	0.00999422	-2.81901	-0.680504	GDM down vs non-GDM	-0.0194444	GDM down vs non-GDM	7.94682	2.77851	7.69205	1
