# Supplementary material for: Altered Genome-Wide DNA Methylation in Peripheral Blood of South African Women with Gestational Diabetes Mellitus
Source: Int J Mol Sci. 2019 Nov 20;20(23):5828. doi: 10.3390/ijms20235828 (PMC6928622; doi:10.3390/ijms20235828)
Supplement: Supplementary file 1 [file ijms-20-05828-s001.zip › Supplementary Table/Table S2. GeneClassificationTable.xlsx]

## Sheet: Sheet2
Supplementary table 2. Differentially methylated CpG sites annotated to 942 unique genes
chromosome	start	stop	strand	Transcript ID	Gene Symbol	Gene Section	Probeset ID	Number of regions
1	1261726	1269727	+	NM_152228	TAS1R3	Promoter	cg13246026	1
1	1267018	1267319	+	NM_152228	TAS1R3	CDS	cg13246026	1
1	1366955	1374954	-	NR_125994	LINC01770	Promoter	cg27391934	1
1	1366955	1374954	-	NR_125995	LINC01770	Promoter	cg27391934	1
1	1366955	1374954	-	NR_125996	LINC01770	Promoter	cg27391934	1
1	1365903	1373904	+	NM_022834	VWA1	Promoter	cg27391934	1
1	1365903	1373904	+	NM_199121	VWA1	Promoter	cg27391934	1
1	3563673	3571672	-	NM_017818	WRAP73	Promoter	cg17496659	1
1	3564129	3572130	+	NM_001204184	TP73	Promoter	cg17496659	1
1	3564129	3572130	+	NM_001204185	TP73	Promoter	cg17496659	1
1	3564129	3572130	+	NM_001204186	TP73	Promoter	cg17496659	1
1	3564129	3572130	+	NM_001204187	TP73	Promoter	cg17496659	1
1	3564129	3572130	+	NM_001204188	TP73	Promoter	cg17496659	1
1	3564129	3572130	+	NM_005427	TP73	Promoter	cg17496659	1
1	4710105	4718106	+	NM_001042478	AJAP1	Promoter	cg15484532	1
1	4710105	4718106	+	NM_018836	AJAP1	Promoter	cg15484532	1
1	6262842	6270841	-	NR_125997	LOC102724450	Promoter	cg18235937	1
1	6261189	6269190	+	NM_207396	RNF207	Promoter	cg18235937	1
1	6267572	6268941	+	NM_207396	RNF207	Intron	cg18235937	1
1	6512157	6517244	+	NM_031475	ESPN	Intron	cg09809932	1
1	6520059	6521005	+	NM_031475	ESPN	CDS	cg12406391	1
1	7151432	7309551	+	NM_001349608	CAMTA1	Intron	cg24513014	1
1	7151432	7309551	+	NM_001349608	CAMTA1	Intron	cg23643951	1
1	7151432	7309551	+	NM_001349609	CAMTA1	Intron	cg24513014	1
1	7151432	7309551	+	NM_001349609	CAMTA1	Intron	cg23643951	1
1	7151432	7309551	+	NM_001349610	CAMTA1	Intron	cg24513014	1
1	7151432	7309551	+	NM_001349610	CAMTA1	Intron	cg23643951	1
1	7151432	7309551	+	NM_001349612	CAMTA1	Intron	cg24513014	1
1	7151432	7309551	+	NM_001349612	CAMTA1	Intron	cg23643951	1
1	7151432	7309551	+	NM_015215	CAMTA1	Intron	cg24513014	1
1	7151432	7309551	+	NM_015215	CAMTA1	Intron	cg23643951	1
1	8716357	8877700	-	NM_001042681	RERE	5' UTR	cg10467015	1
1	8716357	8877700	-	NM_012102	RERE	5' UTR	cg10467015	1
1	11989724	11997725	+	NM_000302	PLOD1	Promoter	cg11457267	1
1	11989724	11997725	+	NM_001316320	PLOD1	Promoter	cg11457267	1
1	18952500	18960501	+	NM_001135254	PAX7	Promoter	cg11428724	1
1	18957500	18958099	+	NM_001135254	PAX7	5' UTR	cg11428724	1
1	18952500	18960501	+	NM_002584	PAX7	Promoter	cg11428724	1
1	18957500	18958099	+	NM_002584	PAX7	5' UTR	cg11428724	1
1	18952500	18960501	+	NM_013945	PAX7	Promoter	cg11428724	1
1	18957500	18958099	+	NM_013945	PAX7	5' UTR	cg11428724	1
1	20686294	20755288	-	NR_033887	LINC01141	Non-coding	cg08264835	1
1	20873932	20881933	+	NM_207334	FAM43B	Promoter	cg02582387	1
1	20878932	20881514	+	NM_207334	FAM43B	CDS	cg02582387	1
1	24640812	24648813	+	NM_198173	GRHL3	Promoter	cg15050111	1
1	24645812	24646043	+	NM_198173	GRHL3	5' UTR	cg15050111	1
1	24640812	24648813	+	NM_198174	GRHL3	Promoter	cg15050111	1
1	24645812	24646043	+	NM_198174	GRHL3	5' UTR	cg15050111	1
1	24641056	24649057	+	NM_001195010	GRHL3	Promoter	cg15050111	1
1	24644530	24652531	+	NM_021180	GRHL3	Promoter	cg15050111	1
1	27958729	27966728	-	NM_005248	FGR	Promoter	cg09370867	1
1	27950428	27961728	-	NM_005248	FGR	5' UTR	cg09370867	1
1	28580963	28588964	+	NM_031459	SESN2	Promoter	cg01557411	1
1	28586449	28595694	+	NM_031459	SESN2	Intron	cg01557411	1
1	32166770	32174769	-	NM_001856	COL16A1	Promoter	cg22300839	1
1	32226666	32234665	-	NM_001294335	ADGRB2	Promoter	cg16704678	1
1	32226666	32234665	-	NM_001294336	ADGRB2	Promoter	cg16704678	1
1	32226653	32234652	-	NM_001364857	ADGRB2	Promoter	cg16704678	1
1	32278654	32286653	-	NM_001281987	SPOCD1	Promoter	cg21470589	1
1	32278654	32286653	-	NM_001281988	SPOCD1	Promoter	cg21470589	1
1	32278654	32286653	-	NM_144569	SPOCD1	Promoter	cg21470589	1
1	32824846	32832845	-	NM_001167676	FAM229A	Promoter	cg15061530	1
1	32827693	32827845	-	NM_001167676	FAM229A	5' UTR	cg15061530	1
1	32824846	32832845	-	NM_001167676	FAM229A	Promoter	cg08859095	1
1	32827693	32827845	-	NM_001167676	FAM229A	5' UTR	cg08859095	1
1	32822862	32830863	+	NM_052841	TSSK3	Promoter	cg15061530	1
1	32822862	32830863	+	NM_052841	TSSK3	Promoter	cg08859095	1
1	32925658	32933659	+	NM_001145720	ZBTB8B	Promoter	cg09768093	1
1	37496846	37504845	-	NM_000831	GRIK3	Promoter	cg20168230	1
1	37499595	37499845	-	NM_000831	GRIK3	CDS	cg20168230	1
1	37291428	37307337	-	NM_000831	GRIK3	Intron	cg12451751	1
1	37271928	37282661	-	NM_000831	GRIK3	Intron	cg19640303	1
1	38016947	38024946	-	NM_024700	SNIP1	Promoter	cg11950261	1
1	38018349	38019607	-	NM_024700	SNIP1	Intron	cg11950261	1
1	38017541	38025542	+	NM_003462	DNALI1	Promoter	cg11950261	1
1	44401974	44402913	+	NM_001136215	ARTN	CDS	cg23954153	1
1	44401974	44402913	+	NM_057090	ARTN	CDS	cg23954153	1
1	44401974	44402913	+	NM_057091	ARTN	CDS	cg23954153	1
1	46854939	46862940	+	NM_001441	FAAH	Promoter	cg16610041	1
1	46854939	46862940	+	NM_001441	FAAH	Promoter	cg01134183	1
1	46860216	46867763	+	NM_001441	FAAH	Intron	cg01134183	1
1	47899991	47907990	-	NR_126355	LINC01389	Promoter	cg22438763	1
1	47897315	47905314	-	NR_026878	FOXD2-AS1	Promoter	cg22438763	1
1	47896689	47904690	+	NM_004474	FOXD2	Promoter	cg22438763	1
1	54747201	54867534	-	NM_001009955	SSBP3	Intron	cg00172603	1
1	54747201	54867534	-	NM_018070	SSBP3	Intron	cg00172603	1
1	54747201	54867534	-	NM_145716	SSBP3	Intron	cg00172603	1
1	57107993	57115992	-	NR_135111	LOC101929935	Promoter	cg12167830	1
1	57105990	57113991	+	NM_006252	PRKAA2	Promoter	cg12167830	1
1	57110990	57111155	+	NM_006252	PRKAA2	CDS	cg12167830	1
1	57887595	57895594	-	NM_001353983	DAB1	Promoter	cg08458292	1
1	57887094	57895093	-	NM_001353985	DAB1	Promoter	cg08458292	1
1	57886765	57894764	-	NM_001353986	DAB1	Promoter	cg08458292	1
1	57886734	57894733	-	NM_001365792	DAB1	Promoter	cg08458292	1
1	57885786	57893785	-	NM_001365793	DAB1	Promoter	cg08458292	1
1	57885786	57893785	-	NM_001365796	DAB1	Promoter	cg08458292	1
1	57756703	58716220	-	NM_021080	DAB1	5' UTR	cg08458292	1
1	57756703	58716220	-	NM_001353980	DAB1	5' UTR	cg08458292	1
1	57886980	57894979	-	NM_001365794	DAB1	Promoter	cg08458292	1
1	57886734	57894733	-	NM_001365795	DAB1	Promoter	cg08458292	1
1	67597656	67605655	-	NM_001276351	C1orf141	Promoter	cg12940439	1
1	67597656	67605655	-	NM_001276352	C1orf141	Promoter	cg12940439	1
1	67597656	67605655	-	NR_075077	C1orf141	Promoter	cg12940439	1
1	68695231	68703230	-	NM_001002292	WLS	Promoter	cg20611882	1
1	68659905	68697877	-	NM_001002292	WLS	Intron	cg20611882	1
1	68695231	68703230	-	NM_001193334	WLS	Promoter	cg20611882	1
1	68624931	68697877	-	NM_001193334	WLS	Intron	cg20611882	1
1	68695286	68703285	-	NM_024911	WLS	Promoter	cg20611882	1
1	68659911	68697877	-	NM_024911	WLS	Intron	cg20611882	1
1	70027868	70035869	+	NM_001330635	LRRC7	Promoter	cg00989492	1
1	70032868	70181902	+	NM_001330635	LRRC7	5' UTR	cg00989492	1
1	70029437	70037438	+	NM_001350216	LRRC7	Promoter	cg00989492	1
1	75136424	75144423	-	NM_001002912	ERICH3	Promoter	cg19634242	1
1	75115000	75139181	-	NM_001002912	ERICH3	Intron	cg19634242	1
1	75602375	75602785	+	NM_001001933	LHX8	Intron	cg08146483	1
1	75595567	75603568	+	NM_001256114	LHX8	Promoter	cg08146483	1
1	75602375	75602785	+	NM_001256114	LHX8	Intron	cg08146483	1
1	76257556	76265557	+	NM_002440	MSH4	Promoter	cg22035229	1
1	76262556	76262672	+	NM_002440	MSH4	5' UTR	cg22035229	1
1	84764251	84768886	+	NM_001010971	SAMD13	Intron	cg03204322	1
1	84762289	84770290	+	NM_001134663	SAMD13	Promoter	cg03204322	1
1	84767289	84768919	+	NM_001134663	SAMD13	5' UTR	cg03204322	1
1	84763334	84771335	+	NM_001134664	SAMD13	Promoter	cg03204322	1
1	89251897	89270529	+	NM_001320707	PKN2	Intron	cg16552042	1
1	89251897	89270074	+	NM_001320708	PKN2	Intron	cg16552042	1
1	89251897	89270074	+	NM_001320709	PKN2	Intron	cg16552042	1
1	89251897	89270074	+	NM_006256	PKN2	Intron	cg16552042	1
1	91179796	91187795	-	NM_020063	BARHL2	Promoter	cg18322569	1
1	91182753	91182795	-	NM_020063	BARHL2	5' UTR	cg18322569	1
1	94341764	94349763	-	NM_014597	DNTTIP2	Promoter	cg04831900	1
1	109932981	109940980	-	NM_001205228	SORT1	Promoter	cg18974926	1
1	109937569	109945568	-	NM_002959	SORT1	Promoter	cg18974926	1
1	109912212	109940209	-	NM_002959	SORT1	Intron	cg18974926	1
1	110205644	110213645	+	NM_000848	GSTM2	Promoter	cg07219542	1
1	110210644	110210774	+	NM_000848	GSTM2	CDS	cg07219542	1
1	110205644	110213645	+	NM_001142368	GSTM2	Promoter	cg07219542	1
1	110210644	110210774	+	NM_001142368	GSTM2	CDS	cg07219542	1
1	112033385	112106468	-	NM_001081976	TMIGD3	Intron	cg11574975	1
1	112031490	112106468	-	NM_001302680	TMIGD3	Intron	cg11574975	1
1	144824757	145313334	+	NM_001278267	NBPF20	Intron	cg16848754	1
1	144824757	145313334	+	NM_001278267	NBPF20	Intron	cg27614959	1
1	144827929	145311786	+	NM_001351365.1	NBPF19	Intron	cg16848754	1
1	144827929	145311786	+	NM_001351365.1	NBPF19	Intron	cg27614959	1
1	144827929	145313334	+	NM_001277444.1	NBPF9	Intron	cg16848754	1
1	144827929	145313334	+	NM_001277444.1	NBPF9	Intron	cg27614959	1
1	144832209	145039964	-	NR_144516	LOC100996724	Non-coding	cg16848754	1
1	144832209	145039964	-	NR_144516	LOC100996724	Non-coding	cg27614959	1
1	144832209	145039964	-	NR_144517	LOC100996724	Non-coding	cg16848754	1
1	144832209	145039964	-	NR_144517	LOC100996724	Non-coding	cg27614959	1
1	144909961	144911882	-	NM_001198832	PDE4DIP	Intron	cg16848754	1
1	144906538	144909869	-	NM_001198832	PDE4DIP	Intron	cg27614959	1
1	144909961	144911882	-	NM_001198834	PDE4DIP	Intron	cg16848754	1
1	144906538	144909869	-	NM_001198834	PDE4DIP	Intron	cg27614959	1
1	144909961	144911882	-	NM_001350520	PDE4DIP	Intron	cg16848754	1
1	144906538	144909869	-	NM_001350520	PDE4DIP	Intron	cg27614959	1
1	144909961	144911882	-	NM_001350521	PDE4DIP	Intron	cg16848754	1
1	144906538	144909869	-	NM_001350521	PDE4DIP	Intron	cg27614959	1
1	144909961	144911882	-	NM_001350522	PDE4DIP	Intron	cg16848754	1
1	144906538	144909869	-	NM_001350522	PDE4DIP	Intron	cg27614959	1
1	144909961	144911882	-	NM_001350523	PDE4DIP	Intron	cg16848754	1
1	144906538	144909869	-	NM_001350523	PDE4DIP	Intron	cg27614959	1
1	144909961	144911882	-	NM_014644	PDE4DIP	Intron	cg16848754	1
1	144906538	144909869	-	NM_014644	PDE4DIP	Intron	cg27614959	1
1	144909961	144911882	-	NM_001002811	PDE4DIP	Intron	cg16848754	1
1	144906538	144909869	-	NM_001002811	PDE4DIP	Intron	cg27614959	1
1	144909961	144911882	-	NM_001002812	PDE4DIP	Intron	cg16848754	1
1	144906538	144909869	-	NM_001002812	PDE4DIP	Intron	cg27614959	1
1	150238611	150246610	-	NM_001077628	APH1A	Promoter	cg17860544	1
1	150238611	150246610	-	NM_001243771	APH1A	Promoter	cg17860544	1
1	150238611	150246610	-	NM_001243772	APH1A	Promoter	cg17860544	1
1	150238611	150246610	-	NM_016022	APH1A	Promoter	cg17860544	1
1	150238611	150246610	-	NR_045033	APH1A	Promoter	cg17860544	1
1	150238611	150246610	-	NR_045034	APH1A	Promoter	cg17860544	1
1	150238611	150246610	-	NR_045035	APH1A	Promoter	cg17860544	1
1	150239687	150247688	+	NM_001301039	C1orf54	Promoter	cg17860544	1
1	150239687	150247688	+	NM_001301040	C1orf54	Promoter	cg17860544	1
1	150240183	150248184	+	NM_024579	C1orf54	Promoter	cg17860544	1
1	150240202	150248203	+	NM_001301041	C1orf54	Promoter	cg17860544	1
1	150240202	150248203	+	NM_001301042	C1orf54	Promoter	cg17860544	1
1	150249943	150257944	+	NM_001300838	CIART	Promoter	cg24978679	1
1	150249943	150257944	+	NM_001300839	CIART	Promoter	cg24978679	1
1	150249943	150257944	+	NM_001300840	CIART	Promoter	cg24978679	1
1	150249943	150257944	+	NM_144697	CIART	Promoter	cg24978679	1
1	150250132	150258133	+	NM_001300841	CIART	Promoter	cg24978679	1
1	153954844	153962843	-	NM_001272038	RAB13	Promoter	cg18430478	1
1	153954844	153962843	-	NM_001272038	RAB13	Promoter	cg26008365	1
1	153955855	153963854	-	NM_002870	RAB13	Promoter	cg18430478	1
1	153958713	153958854	-	NM_002870	RAB13	5' UTR	cg18430478	1
1	153955855	153963854	-	NM_002870	RAB13	Promoter	cg26008365	1
1	153958713	153958854	-	NM_002870	RAB13	5' UTR	cg26008365	1
1	153955855	153963854	-	NR_073553	RAB13	Promoter	cg18430478	1
1	153955855	153963854	-	NR_073553	RAB13	Promoter	cg26008365	1
1	153958231	153966232	+	NM_001349946	RPS27	Promoter	cg18430478	1
1	153958231	153966232	+	NM_001349946	RPS27	Promoter	cg26008365	1
1	153958231	153966232	+	NM_001349947	RPS27	Promoter	cg18430478	1
1	153958231	153966232	+	NM_001349947	RPS27	Promoter	cg26008365	1
1	153958238	153966239	+	NM_001030	RPS27	Promoter	cg18430478	1
1	153958238	153966239	+	NM_001030	RPS27	Promoter	cg26008365	1
1	158969766	158984472	+	NM_001364867	IFI16	5' UTR	cg25985066	1
1	158974682	158982683	+	NM_001206567	IFI16	Promoter	cg25985066	1
1	158974682	158982683	+	NM_005531	IFI16	Promoter	cg25985066	1
1	159907476	159907629	-	NM_001135050	IGSF9	CDS	cg06974143	1
1	159907476	159907629	-	NM_020789	IGSF9	CDS	cg06974143	1
1	160365364	160373365	+	NM_020335	VANGL2	Promoter	cg13428480	1
1	160988135	160996134	-	NM_001348091	F11R	Promoter	cg11161846	1
1	160971144	160990800	-	NM_001348091	F11R	Intron	cg11161846	1
1	160988135	160996134	-	NM_001348091	F11R	Promoter	cg00945666	1
1	160971144	160990800	-	NM_001348091	F11R	Intron	cg00945666	1
1	160988135	160996134	-	NM_016946	F11R	Promoter	cg11161846	1
1	160971144	160990800	-	NM_016946	F11R	Intron	cg11161846	1
1	160988135	160996134	-	NM_016946	F11R	Promoter	cg00945666	1
1	160971144	160990800	-	NM_016946	F11R	Intron	cg00945666	1
1	165322480	165330479	-	NM_001174069	LMX1A	Promoter	cg09748853	1
1	165324797	165325479	-	NM_001174069	LMX1A	5' UTR	cg09748853	1
1	165322954	165330953	-	NM_177398	LMX1A	Promoter	cg09748853	1
1	165324797	165325953	-	NM_177398	LMX1A	5' UTR	cg09748853	1
1	167064197	167082947	+	NM_001080426	DUSP27	Intron	cg19521700	1
1	168103907	168111906	-	NM_001267609	GPR161	Promoter	cg18124063	1
1	168104160	168106906	-	NM_001267609	GPR161	5' UTR	cg18124063	1
1	168103907	168111906	-	NM_001267610	GPR161	Promoter	cg18124063	1
1	168074089	168106906	-	NM_001267610	GPR161	5' UTR	cg18124063	1
1	168103813	168111812	-	NM_001267611	GPR161	Promoter	cg18124063	1
1	168106635	168106812	-	NM_001267611	GPR161	5' UTR	cg18124063	1
1	168102676	168110675	-	NM_001267612	GPR161	Promoter	cg18124063	1
1	168102947	168110946	-	NM_001267613	GPR161	Promoter	cg18124063	1
1	168103813	168111812	-	NM_001267614	GPR161	Promoter	cg18124063	1
1	168106660	168106812	-	NM_001267614	GPR161	5' UTR	cg18124063	1
1	168103907	168111906	-	NM_001349632	GPR161	Promoter	cg18124063	1
1	168074089	168106906	-	NM_001349632	GPR161	5' UTR	cg18124063	1
1	168103907	168111906	-	NM_001349633	GPR161	Promoter	cg18124063	1
1	168074089	168106906	-	NM_001349633	GPR161	5' UTR	cg18124063	1
1	168103813	168111812	-	NM_001349634	GPR161	Promoter	cg18124063	1
1	168074089	168106812	-	NM_001349634	GPR161	5' UTR	cg18124063	1
1	168103907	168111906	-	NM_001349635	GPR161	Promoter	cg18124063	1
1	168066449	168106906	-	NM_001349635	GPR161	5' UTR	cg18124063	1
1	168102947	168110946	-	NM_153832	GPR161	Promoter	cg18124063	1
1	171810958	171890888	+	NM_001136127	DNM3	Intron	cg21804649	1
1	171810958	171890888	+	NM_001278252	DNM3	Intron	cg21804649	1
1	171810958	171890888	+	NM_001350204	DNM3	Intron	cg21804649	1
1	171810958	171890888	+	NM_001350205	DNM3	Intron	cg21804649	1
1	171810958	171890888	+	NM_001350206	DNM3	Intron	cg21804649	1
1	171810958	171890888	+	NM_015569	DNM3	Intron	cg21804649	1
1	171810618	172381858	+	NR_146559	DNM3	Non-coding	cg21804649	1
1	178060130	178068129	-	NR_027982	RASAL2-AS1	Promoter	cg24367628	1
1	178057864	178065865	+	NM_170692	RASAL2	Promoter	cg24367628	1
1	179555748	179563749	+	NM_001199085	TDRD5	Promoter	cg24969431	1
1	179560748	179561752	+	NM_001199085	TDRD5	5' UTR	cg24969431	1
1	179555748	179563749	+	NM_001199089	TDRD5	Promoter	cg24969431	1
1	179560748	179561752	+	NM_001199089	TDRD5	5' UTR	cg24969431	1
1	179555748	179563749	+	NM_001199091	TDRD5	Promoter	cg24969431	1
1	179560748	179561752	+	NM_001199091	TDRD5	5' UTR	cg24969431	1
1	179555748	179563749	+	NM_001349923	TDRD5	Promoter	cg24969431	1
1	179560748	179561752	+	NM_001349923	TDRD5	5' UTR	cg24969431	1
1	179555748	179563749	+	NM_173533	TDRD5	Promoter	cg24969431	1
1	179560748	179561752	+	NM_173533	TDRD5	5' UTR	cg24969431	1
1	181052638	181060639	+	NM_016545	IER5	Promoter	cg27176729	1
1	199117726	199362436	+	NR_147896	LOC400800	Non-coding	cg10868949	1
1	200837083	200845084	+	NM_005298	GPR25	Promoter	cg13300273	1
1	200842083	200843307	+	NM_005298	GPR25	CDS	cg13300273	1
1	200855627	200863628	+	NM_018265	INAVA	Promoter	cg22213391	1
1	200855627	200863628	+	NM_018265	INAVA	Promoter	cg03841028	1
1	200858949	200866950	+	NM_001142569	INAVA	Promoter	cg22213391	1
1	200858949	200866950	+	NM_001142569	INAVA	Promoter	cg03841028	1
1	218516022	218524021	-	NR_046268	TGFB2-AS1	Promoter	cg06674304	1
1	218513626	218521627	+	NM_001135599	TGFB2	Promoter	cg06674304	1
1	218513626	218521627	+	NM_003238	TGFB2	Promoter	cg06674304	1
1	218513626	218521627	+	NR_138148	TGFB2	Promoter	cg06674304	1
1	218513626	218521627	+	NR_138149	TGFB2	Promoter	cg06674304	1
1	220916588	220924589	+	NM_001317338	2002-03-01	Promoter	cg04392469	1
1	220916588	220924589	+	NM_001331042	2002-03-01	Promoter	cg04392469	1
1	220916588	220924589	+	NM_017898	2002-03-01	Promoter	cg04392469	1
1	223465994	223536620	-	NM_017982	SUSD4	Intron	cg22158547	1
1	223465994	223536620	-	NM_001037175	SUSD4	Intron	cg22158547	1
1	226053668	226054274	-	NM_014698	TMEM63A	Intron	cg25648622	1
1	226126194	226134193	-	NM_001172425	LEFTY2	Promoter	cg27179622	1
1	226127061	226127301	-	NM_001172425	LEFTY2	CDS	cg27179622	1
1	226126194	226134193	-	NM_003240	LEFTY2	Promoter	cg27179622	1
1	226127061	226127301	-	NM_003240	LEFTY2	CDS	cg27179622	1
1	228288165	228296164	-	NM_024319	C1orf35	Promoter	cg22790377	1
1	228288165	228296164	-	NR_130975	C1orf35	Promoter	cg22790377	1
1	230193826	230313964	+	NM_001291866	GALNT2	Intron	cg03940650	1
1	230203154	230313964	+	NM_004481	GALNT2	Intron	cg03940650	1
1	236225483	236233482	-	NM_002508	NID1	Promoter	cg00095594	1
1	241517532	241525531	-	NM_001282773	RGS7	Promoter	cg02174680	1
1	241517532	241525531	-	NM_001282775	RGS7	Promoter	cg02174680	1
1	241517532	241525531	-	NM_001282778	RGS7	Promoter	cg02174680	1
1	241517532	241525531	-	NM_001350113	RGS7	Promoter	cg02174680	1
1	241517532	241525531	-	NM_001350114	RGS7	Promoter	cg02174680	1
1	241517532	241525531	-	NM_001350115	RGS7	Promoter	cg02174680	1
1	241516128	241524127	-	NM_001350116	RGS7	Promoter	cg02174680	1
1	241517507	241525506	-	NM_001364886	RGS7	Promoter	cg02174680	1
1	241517532	241525531	-	NM_002924	RGS7	Promoter	cg02174680	1
1	243589861	243652316	+	NM_001350246	SDCCAG8	Intron	cg03683199	1
1	243589861	243652316	+	NM_001350247	SDCCAG8	Intron	cg03683199	1
1	243589861	243652316	+	NM_001350248	SDCCAG8	Intron	cg03683199	1
1	243589861	243652316	+	NM_001350249	SDCCAG8	Intron	cg03683199	1
1	243589861	243652316	+	NM_001350251	SDCCAG8	Intron	cg03683199	1
1	243589861	243652316	+	NM_006642	SDCCAG8	Intron	cg03683199	1
1	244207241	244215242	+	NM_001278196	ZBTB18	Promoter	cg19698993	1
1	244212241	244217105	+	NM_001278196	ZBTB18	5' UTR	cg19698993	1
1	244209561	244217562	+	NM_205768	ZBTB18	Promoter	cg19698993	1
1	244211507	244219508	+	NM_006352	ZBTB18	Promoter	cg19698993	1
1	247665360	247673361	+	NM_001281834	GCSAML	Promoter	cg12607287	1
1	247665360	247673361	+	NM_001281835	GCSAML	Promoter	cg12607287	1
1	247665360	247673361	+	NM_001281836	GCSAML	Promoter	cg12607287	1
1	247665360	247673361	+	NM_001281838	GCSAML	Promoter	cg12607287	1
1	247665360	247673361	+	NM_001281853	GCSAML	Promoter	cg12607287	1
10	732610	740609	-	NM_014974	DIP2C	Promoter	cg10796899	1
10	532471	735434	-	NM_014974	DIP2C	Intron	cg10796899	1
10	532471	735434	-	NM_014974	DIP2C	Intron	cg17198320	1
10	690888	698889	+	NM_001355387	PRR26	Promoter	cg17198320	1
10	690888	698889	+	NM_001355388	PRR26	Promoter	cg17198320	1
10	690888	698889	+	NM_001355389	PRR26	Promoter	cg17198320	1
10	690888	698889	+	NM_001355390	PRR26	Promoter	cg17198320	1
10	6186977	6255586	+	NM_001145443	PFKFB3	Intron	cg08994060	1
10	6181841	6189842	+	NM_001145443	PFKFB3	Promoter	cg03062944	1
10	6186977	6255586	+	NM_001145443	PFKFB3	Intron	cg05014727	1
10	6186977	6255586	+	NM_001323016	PFKFB3	Intron	cg08994060	1
10	6181841	6189842	+	NM_001323016	PFKFB3	Promoter	cg03062944	1
10	6186977	6255586	+	NM_001323016	PFKFB3	Intron	cg05014727	1
10	6186841	6277508	+	NR_136554	PFKFB3	Non-coding	cg08994060	1
10	6181841	6189842	+	NR_136554	PFKFB3	Promoter	cg03062944	1
10	6186841	6277508	+	NR_136554	PFKFB3	Non-coding	cg05014727	1
10	6188460	6255586	+	NM_001282630	PFKFB3	Intron	cg08994060	1
10	6183211	6191212	+	NM_001282630	PFKFB3	Promoter	cg03062944	1
10	6188460	6255586	+	NM_001282630	PFKFB3	Intron	cg05014727	1
10	11894215	11908530	+	NM_153256	PROSER2	Intron	cg21322043	1
10	11891607	11936710	-	NR_038222	PROSER2-AS1	Non-coding	cg21322043	1
10	13040512	13141774	-	NM_001282658	CCDC3	5' UTR	cg03098012	1
10	13040706	13048705	-	NM_031455	CCDC3	Promoter	cg03098012	1
10	20100372	20108373	+	NM_001282736	PLXDC2	Promoter	cg17603206	1
10	20100372	20108373	+	NM_032812	PLXDC2	Promoter	cg17603206	1
10	21460118	21468117	-	NM_001173484	NEBL	Promoter	cg17426273	1
10	21461407	21462694	-	NM_001173484	NEBL	Intron	cg17426273	1
10	21460118	21468117	-	NM_001173484	NEBL	Promoter	cg07584767	1
10	21462763	21463117	-	NM_001173484	NEBL	5' UTR	cg07584767	1
10	21460118	21468117	-	NM_213569	NEBL	Promoter	cg17426273	1
10	21461407	21462694	-	NM_213569	NEBL	Intron	cg17426273	1
10	21460118	21468117	-	NM_213569	NEBL	Promoter	cg07584767	1
10	21462763	21463117	-	NM_213569	NEBL	5' UTR	cg07584767	1
10	21457919	21465920	+	NR_046283	NEBL-AS1	Promoter	cg17426273	1
10	21457919	21465920	+	NR_046283	NEBL-AS1	Promoter	cg07584767	1
10	21458231	21466232	+	NR_046284	NEBL-AS1	Promoter	cg17426273	1
10	21458231	21466232	+	NR_046284	NEBL-AS1	Promoter	cg07584767	1
10	24508839	24669798	+	NM_001098500	KIAA1217	Intron	cg18400281	1
10	24508839	24669798	+	NM_001282767	KIAA1217	Intron	cg18400281	1
10	24508839	24669798	+	NM_001282768	KIAA1217	Intron	cg18400281	1
10	24508839	24669798	+	NM_019590	KIAA1217	Intron	cg18400281	1
10	31605026	31613025	-	NR_148978	ZEB1-AS1	Promoter	cg06422108	1
10	31605026	31613025	-	NR_148979	ZEB1-AS1	Promoter	cg06422108	1
10	31605026	31613025	-	NR_024284	ZEB1-AS1	Promoter	cg06422108	1
10	31606378	31614377	-	NR_148975	ZEB1-AS1	Promoter	cg06422108	1
10	31605812	31613811	-	NR_148976	ZEB1-AS1	Promoter	cg06422108	1
10	31605026	31613025	-	NR_148977	ZEB1-AS1	Promoter	cg06422108	1
10	31602424	31610425	+	NM_001323638	ZEB1	Promoter	cg06422108	1
10	31607424	31799775	+	NM_001323638	ZEB1	5' UTR	cg06422108	1
10	31602424	31610425	+	NM_001323643	ZEB1	Promoter	cg06422108	1
10	31607424	31799775	+	NM_001323643	ZEB1	5' UTR	cg06422108	1
10	31602712	31610713	+	NM_001323641	ZEB1	Promoter	cg06422108	1
10	31607712	31799775	+	NM_001323641	ZEB1	5' UTR	cg06422108	1
10	31602712	31610713	+	NM_001323642	ZEB1	Promoter	cg06422108	1
10	31607712	31799775	+	NM_001323642	ZEB1	5' UTR	cg06422108	1
10	31602712	31610713	+	NM_001323644	ZEB1	Promoter	cg06422108	1
10	31607712	31799775	+	NM_001323644	ZEB1	5' UTR	cg06422108	1
10	31602712	31610713	+	NM_001323645	ZEB1	Promoter	cg06422108	1
10	31607712	31799775	+	NM_001323645	ZEB1	5' UTR	cg06422108	1
10	31602712	31610713	+	NM_001323646	ZEB1	Promoter	cg06422108	1
10	31607712	31799775	+	NM_001323646	ZEB1	5' UTR	cg06422108	1
10	31603101	31611102	+	NM_001174093	ZEB1	Promoter	cg06422108	1
10	31608222	31749966	+	NM_001174093	ZEB1	Intron	cg06422108	1
10	31603101	31611102	+	NM_001174095	ZEB1	Promoter	cg06422108	1
10	31608222	31784708	+	NM_001174095	ZEB1	Intron	cg06422108	1
10	31603101	31611102	+	NM_001174096	ZEB1	Promoter	cg06422108	1
10	31608222	31749966	+	NM_001174096	ZEB1	Intron	cg06422108	1
10	31603101	31611102	+	NM_001323647	ZEB1	Promoter	cg06422108	1
10	31608101	31799775	+	NM_001323647	ZEB1	5' UTR	cg06422108	1
10	31603101	31611102	+	NM_001323648	ZEB1	Promoter	cg06422108	1
10	31608101	31799775	+	NM_001323648	ZEB1	5' UTR	cg06422108	1
10	31603101	31611102	+	NM_001323649	ZEB1	Promoter	cg06422108	1
10	31608101	31799775	+	NM_001323649	ZEB1	5' UTR	cg06422108	1
10	31603101	31611102	+	NM_001323650	ZEB1	Promoter	cg06422108	1
10	31608101	31799775	+	NM_001323650	ZEB1	5' UTR	cg06422108	1
10	31603101	31611102	+	NM_001323651	ZEB1	Promoter	cg06422108	1
10	31608101	31799775	+	NM_001323651	ZEB1	5' UTR	cg06422108	1
10	31603101	31611102	+	NM_001323652	ZEB1	Promoter	cg06422108	1
10	31608101	31799775	+	NM_001323652	ZEB1	5' UTR	cg06422108	1
10	31603101	31611102	+	NM_001323653	ZEB1	Promoter	cg06422108	1
10	31608101	31799775	+	NM_001323653	ZEB1	5' UTR	cg06422108	1
10	31603101	31611102	+	NM_001323654	ZEB1	Promoter	cg06422108	1
10	31608101	31799775	+	NM_001323654	ZEB1	5' UTR	cg06422108	1
10	31603101	31611102	+	NM_001323655	ZEB1	Promoter	cg06422108	1
10	31608101	31799775	+	NM_001323655	ZEB1	5' UTR	cg06422108	1
10	31603101	31611102	+	NM_001323674	ZEB1	Promoter	cg06422108	1
10	31608222	31749966	+	NM_001323674	ZEB1	Intron	cg06422108	1
10	31603101	31611102	+	NM_030751	ZEB1	Promoter	cg06422108	1
10	31608222	31749966	+	NM_030751	ZEB1	Intron	cg06422108	1
10	31604042	31612043	+	NM_001323656	ZEB1	Promoter	cg06422108	1
10	31609042	31799775	+	NM_001323656	ZEB1	5' UTR	cg06422108	1
10	31604042	31612043	+	NM_001323657	ZEB1	Promoter	cg06422108	1
10	31609042	31799775	+	NM_001323657	ZEB1	5' UTR	cg06422108	1
10	31604042	31612043	+	NM_001323658	ZEB1	Promoter	cg06422108	1
10	31609042	31799775	+	NM_001323658	ZEB1	5' UTR	cg06422108	1
10	31604476	31612477	+	NM_001323659	ZEB1	Promoter	cg06422108	1
10	31609476	31799775	+	NM_001323659	ZEB1	5' UTR	cg06422108	1
10	31604476	31612477	+	NM_001323660	ZEB1	Promoter	cg06422108	1
10	31609476	31799775	+	NM_001323660	ZEB1	5' UTR	cg06422108	1
10	31604476	31612477	+	NM_001323661	ZEB1	Promoter	cg06422108	1
10	31609476	31799775	+	NM_001323661	ZEB1	5' UTR	cg06422108	1
10	31605064	31613065	+	NM_001128128	ZEB1	Promoter	cg06422108	1
10	31610064	31610456	+	NM_001128128	ZEB1	5' UTR	cg06422108	1
10	31605064	31613065	+	NM_001174094	ZEB1	Promoter	cg06422108	1
10	31610064	31610456	+	NM_001174094	ZEB1	5' UTR	cg06422108	1
10	31605064	31613065	+	NM_001323662	ZEB1	Promoter	cg06422108	1
10	31610064	31799775	+	NM_001323662	ZEB1	5' UTR	cg06422108	1
10	31605064	31613065	+	NM_001323663	ZEB1	Promoter	cg06422108	1
10	31610064	31799775	+	NM_001323663	ZEB1	5' UTR	cg06422108	1
10	31605064	31613065	+	NM_001323664	ZEB1	Promoter	cg06422108	1
10	31610064	31799775	+	NM_001323664	ZEB1	5' UTR	cg06422108	1
10	31605064	31613065	+	NM_001323665	ZEB1	Promoter	cg06422108	1
10	31610064	31799775	+	NM_001323665	ZEB1	5' UTR	cg06422108	1
10	31605064	31613065	+	NM_001323666	ZEB1	Promoter	cg06422108	1
10	31610064	31799775	+	NM_001323666	ZEB1	5' UTR	cg06422108	1
10	31605064	31613065	+	NM_001323678	ZEB1	Promoter	cg06422108	1
10	31610064	31610456	+	NM_001323678	ZEB1	5' UTR	cg06422108	1
10	31605550	31613551	+	NM_001323671	ZEB1	Promoter	cg06422108	1
10	31605550	31613551	+	NM_001323672	ZEB1	Promoter	cg06422108	1
10	31605550	31613551	+	NM_001323673	ZEB1	Promoter	cg06422108	1
10	31605550	31613551	+	NM_001323675	ZEB1	Promoter	cg06422108	1
10	31605550	31613551	+	NM_001323676	ZEB1	Promoter	cg06422108	1
10	31605550	31613551	+	NM_001323677	ZEB1	Promoter	cg06422108	1
10	33515218	33542956	-	NM_001244972	NRP1	Intron	cg09030553	1
10	33515218	33542956	-	NM_001244973	NRP1	Intron	cg09030553	1
10	33515218	33542956	-	NM_001330068	NRP1	Intron	cg09030553	1
10	33515218	33542956	-	NM_003873	NRP1	Intron	cg09030553	1
10	33466419	33623834	-	NR_045259	NRP1	Non-coding	cg09030553	1
10	33515218	33542956	-	NM_001024628	NRP1	Intron	cg09030553	1
10	33515218	33542956	-	NM_001024629	NRP1	Intron	cg09030553	1
10	45306472	45455138	-	NR_033842	TMEM72-AS1	Non-coding	cg05187965	1
10	45401764	45409765	+	NM_001123376	TMEM72	Promoter	cg05187965	1
10	45406764	45406962	+	NM_001123376	TMEM72	5' UTR	cg05187965	1
10	45401764	45409765	+	NM_001345926	TMEM72	Promoter	cg05187965	1
10	45406764	45430110	+	NM_001345926	TMEM72	5' UTR	cg05187965	1
10	47700835	47701444	+	NM_001278688	ANTXRL	CDS	cg13340959	1
10	47700835	47701444	+	NM_001354208	ANTXRL	CDS	cg13340959	1
10	50812141	50820142	+	NM_020984	CHAT	Promoter	cg26813646	1
10	50817141	50824617	+	NM_020984	CHAT	5' UTR	cg26813646	1
10	50813347	50821348	+	NM_003055	SLC18A3	Promoter	cg26813646	1
10	50816154	50824155	+	NM_020985	CHAT	Promoter	cg26813646	1
10	50816154	50824155	+	NM_020986	CHAT	Promoter	cg26813646	1
10	50817083	50825084	+	NM_001142929	CHAT	Promoter	cg26813646	1
10	50817083	50825084	+	NM_001142933	CHAT	Promoter	cg26813646	1
10	50817083	50825084	+	NM_001142934	CHAT	Promoter	cg26813646	1
10	50817083	50825084	+	NM_020549	CHAT	Promoter	cg26813646	1
10	60267904	60275905	+	NM_001080512	BICC1	Promoter	cg19940537	1
10	60272904	60273094	+	NM_001080512	BICC1	CDS	cg19940537	1
10	60933226	60941225	-	NR_131782	CCEPR	Promoter	cg02662277	1
10	60931348	60939349	+	NM_032439	PHYHIPL	Promoter	cg02662277	1
10	60936348	60936615	+	NM_032439	PHYHIPL	5' UTR	cg02662277	1
10	60932227	60940228	+	NM_001143774	PHYHIPL	Promoter	cg02662277	1
10	63417719	63425720	+	NM_173554	CABCOCO1	Promoter	cg24239148	1
10	63422719	63441002	+	NM_173554	CABCOCO1	5' UTR	cg24239148	1
10	74028677	74036678	+	NM_019058	DDIT4	Promoter	cg10423113	1
10	74028677	74036678	+	NM_019058	DDIT4	Promoter	cg20088969	1
10	74028677	74036678	+	NM_019058	DDIT4	Promoter	cg08388111	1
10	75874658	75877781	+	NM_003373	VCL	Intron	cg12533745	1
10	75874658	75877781	+	NM_014000	VCL	Intron	cg12533745	1
10	80824207	80832206	-	NR_015429	ZMIZ1-AS1	Promoter	cg21344746	1
10	80824207	80832206	-	NR_024429	ZMIZ1-AS1	Promoter	cg21344746	1
10	80824207	80832206	-	NR_024431	ZMIZ1-AS1	Promoter	cg21344746	1
10	80823792	80831793	+	NM_020338	ZMIZ1	Promoter	cg21344746	1
10	80828792	80961391	+	NM_020338	ZMIZ1	5' UTR	cg21344746	1
10	88511396	88519397	+	NM_004329	BMPR1A	Promoter	cg25011475	1
10	88516396	88635777	+	NM_004329	BMPR1A	5' UTR	cg25011475	1
10	88723188	88731189	+	NM_006829	ADIRF	Promoter	cg26395382	1
10	88728188	88728303	+	NM_006829	ADIRF	5' UTR	cg26395382	1
10	88723188	88731189	+	NM_006829	ADIRF	Promoter	cg18602114	1
10	88728363	88729957	+	NM_006829	ADIRF	Intron	cg18602114	1
10	88725498	88733499	+	NM_133447	AGAP11	Promoter	cg26395382	1
10	88725498	88733499	+	NM_133447	AGAP11	Promoter	cg18602114	1
10	89414476	89422477	+	NM_001015880	PAPSS2	Promoter	cg01547338	1
10	89414476	89422477	+	NM_004670	PAPSS2	Promoter	cg01547338	1
10	90608734	90616733	-	NM_144590	ANKRD22	Promoter	cg24065504	1
10	90984986	90986652	-	NM_000235	LIPA	Intron	cg17741809	1
10	90984986	90986652	-	NM_000235	LIPA	Intron	cg09060654	1
10	90983588	90984849	-	NM_000235	LIPA	Intron	cg07153053	1
10	90984986	90986652	-	NM_001127605	LIPA	Intron	cg17741809	1
10	90984986	90986652	-	NM_001127605	LIPA	Intron	cg09060654	1
10	90983588	90984849	-	NM_001127605	LIPA	Intron	cg07153053	1
10	90984986	90986652	-	NM_001288979	LIPA	Intron	cg17741809	1
10	90984986	90986652	-	NM_001288979	LIPA	Intron	cg09060654	1
10	90983588	90984849	-	NM_001288979	LIPA	Intron	cg07153053	1
10	94000038	94008037	-	NM_001178137	CPEB3	Promoter	cg05062679	1
10	94000108	94003037	-	NM_001178137	CPEB3	5' UTR	cg05062679	1
10	94000108	94050876	-	NM_014912	CPEB3	5' UTR	cg05062679	1
10	94444681	94452682	+	NM_002729	HHEX	Promoter	cg03330490	1
10	94452125	94452304	+	NM_002729	HHEX	CDS	cg03330490	1
10	101287936	101295935	-	NR_120618	LINC01475	Promoter	cg02798576	1
10	101287690	101295691	+	NM_145285	NKX2-3	Promoter	cg02798576	1
10	101605540	101606718	+	NM_000392	ABCC2	Intron	cg12673726	1
10	102985719	102993718	-	NM_006562	LBX1	Promoter	cg11727383	1
10	102988248	102988718	-	NM_006562	LBX1	CDS	cg11727383	1
10	102984351	102992352	+	NR_029380	LBX1-AS1	Promoter	cg11727383	1
10	104503901	104557750	+	NM_001083913	WBP1L	Intron	cg09671951	1
10	104536175	104557750	+	NM_017787	WBP1L	Intron	cg09671951	1
10	108921468	108929467	-	NM_001013031	SORCS1	Promoter	cg11097433	1
10	108921468	108929467	-	NM_001206570	SORCS1	Promoter	cg11097433	1
10	108921468	108929467	-	NM_001206572	SORCS1	Promoter	cg11097433	1
10	108921468	108929467	-	NM_052918	SORCS1	Promoter	cg11097433	1
10	108921468	108929467	-	NM_001206569	SORCS1	Promoter	cg11097433	1
10	108921468	108929467	-	NM_001206571	SORCS1	Promoter	cg11097433	1
10	115310590	115327258	+	NM_001177660	HABP2	5' UTR	cg09746470	1
10	115312950	115327248	+	NM_004132	HABP2	Intron	cg09746470	1
10	125420871	125428872	+	NM_153442	GPR26	Promoter	cg03574723	1
10	125425871	125426592	+	NM_153442	GPR26	CDS	cg03574723	1
10	126177145	126185530	+	NM_001167880	LHPP	Intron	cg04159215	1
10	126186698	126301833	+	NM_001167880	LHPP	Intron	cg25260426	1
10	126177145	126301833	+	NM_001318331	LHPP	Intron	cg04159215	1
10	126177145	126301833	+	NM_001318331	LHPP	Intron	cg25260426	1
10	126177145	126185530	+	NM_001318332	LHPP	Intron	cg04159215	1
10	126177145	126185530	+	NM_022126	LHPP	Intron	cg04159215	1
10	126205841	126301833	+	NM_022126	LHPP	Intron	cg25260426	1
10	127806794	127824153	-	NM_001288973	ADAM12	Intron	cg15342452	1
10	127806794	127824153	-	NM_001288973	ADAM12	Intron	cg13674437	1
10	127806794	127824153	-	NM_003474	ADAM12	Intron	cg15342452	1
10	127806794	127824153	-	NM_003474	ADAM12	Intron	cg13674437	1
10	127806794	127824153	-	NM_001288974	ADAM12	Intron	cg15342452	1
10	127806794	127824153	-	NM_001288974	ADAM12	Intron	cg13674437	1
10	127806794	127824153	-	NM_001288975	ADAM12	Intron	cg15342452	1
10	127806794	127824153	-	NM_001288975	ADAM12	Intron	cg13674437	1
10	127806794	127824153	-	NM_021641	ADAM12	Intron	cg15342452	1
10	127806794	127824153	-	NM_021641	ADAM12	Intron	cg13674437	1
10	128926029	129046272	+	NM_001290223	DOCK1	Intron	cg12204732	1
10	128926029	129046272	+	NM_001290223	DOCK1	Intron	cg03129384	1
10	128926029	129046272	+	NM_001380	DOCK1	Intron	cg12204732	1
10	128926029	129046272	+	NM_001380	DOCK1	Intron	cg03129384	1
10	128991424	128999423	-	NM_001039762	INSYN2	Promoter	cg12204732	1
10	128991424	128999423	-	NM_001039762	INSYN2	Promoter	cg03129384	1
10	134421461	134459372	+	NM_005539	INPP5A	Intron	cg17444479	1
11	503823	511822	-	NM_002939	RNH1	Promoter	cg12686881	1
11	502163	506822	-	NM_002939	RNH1	5' UTR	cg12686881	1
11	503823	511822	-	NM_002939	RNH1	Promoter	cg15661311	1
11	502163	506822	-	NM_002939	RNH1	5' UTR	cg15661311	1
11	503823	511822	-	NM_203383	RNH1	Promoter	cg12686881	1
11	502163	506822	-	NM_203383	RNH1	5' UTR	cg12686881	1
11	503823	511822	-	NM_203383	RNH1	Promoter	cg15661311	1
11	502163	506822	-	NM_203383	RNH1	5' UTR	cg15661311	1
11	503823	511822	-	NM_203384	RNH1	Promoter	cg12686881	1
11	502163	506822	-	NM_203384	RNH1	5' UTR	cg12686881	1
11	503823	511822	-	NM_203384	RNH1	Promoter	cg15661311	1
11	502163	506822	-	NM_203384	RNH1	5' UTR	cg15661311	1
11	503823	511822	-	NM_203385	RNH1	Promoter	cg12686881	1
11	502163	506822	-	NM_203385	RNH1	5' UTR	cg12686881	1
11	503823	511822	-	NM_203385	RNH1	Promoter	cg15661311	1
11	502163	506822	-	NM_203385	RNH1	5' UTR	cg15661311	1
11	504285	512284	-	NM_203386	RNH1	Promoter	cg12686881	1
11	502163	507284	-	NM_203386	RNH1	5' UTR	cg12686881	1
11	504285	512284	-	NM_203386	RNH1	Promoter	cg15661311	1
11	502163	507284	-	NM_203386	RNH1	5' UTR	cg15661311	1
11	504285	512284	-	NM_203387	RNH1	Promoter	cg12686881	1
11	502163	507284	-	NM_203387	RNH1	5' UTR	cg12686881	1
11	504285	512284	-	NM_203387	RNH1	Promoter	cg15661311	1
11	502163	507284	-	NM_203387	RNH1	5' UTR	cg15661311	1
11	504285	512284	-	NM_203388	RNH1	Promoter	cg12686881	1
11	502163	507284	-	NM_203388	RNH1	5' UTR	cg12686881	1
11	504285	512284	-	NM_203388	RNH1	Promoter	cg15661311	1
11	502163	507284	-	NM_203388	RNH1	5' UTR	cg15661311	1
11	504285	512284	-	NM_203389	RNH1	Promoter	cg12686881	1
11	502163	507284	-	NM_203389	RNH1	5' UTR	cg12686881	1
11	504285	512284	-	NM_203389	RNH1	Promoter	cg15661311	1
11	502163	507284	-	NM_203389	RNH1	5' UTR	cg15661311	1
11	1908794	1913494	+	NM_002339	LSP1	3' UTR	cg22136363	1
11	1908794	1913494	+	NM_002339	LSP1	3' UTR	cg18723409	1
11	1908794	1913494	+	NM_001242932	LSP1	3' UTR	cg22136363	1
11	1908794	1913494	+	NM_001242932	LSP1	3' UTR	cg18723409	1
11	1908794	1913494	+	NM_001013253	LSP1	3' UTR	cg22136363	1
11	1908794	1913494	+	NM_001013253	LSP1	3' UTR	cg18723409	1
11	1908794	1913494	+	NM_001289005	LSP1	3' UTR	cg22136363	1
11	1908794	1913494	+	NM_001289005	LSP1	3' UTR	cg18723409	1
11	1908794	1913494	+	NM_001013254	LSP1	3' UTR	cg22136363	1
11	1908794	1913494	+	NM_001013254	LSP1	3' UTR	cg18723409	1
11	1908794	1913494	+	NM_001013255	LSP1	3' UTR	cg22136363	1
11	1908794	1913494	+	NM_001013255	LSP1	3' UTR	cg18723409	1
11	2150342	2154218	-	NM_000612	IGF2	3' UTR	cg11717189	1
11	2150342	2154218	-	NM_001007139	IGF2	3' UTR	cg11717189	1
11	2150342	2154218	-	NM_001127598	IGF2	3' UTR	cg11717189	1
11	2150342	2154218	-	NM_001291861	IGF2	3' UTR	cg11717189	1
11	2150342	2154218	-	NM_001291862	IGF2	3' UTR	cg11717189	1
11	2150342	2182440	-	NR_003512	INS-IGF2	Non-coding	cg11717189	1
11	2152441	2160440	-	NR_030158	MIR483	Promoter	cg11717189	1
11	4113029	4114441	+	NM_001277961	STIM1	3' UTR	cg06912304	1
11	4112557	4114441	+	NM_001277962	STIM1	3' UTR	cg06912304	1
11	4113029	4114441	+	NM_003156	STIM1	3' UTR	cg06912304	1
11	4110915	4118916	+	NM_001033	RRM1	Promoter	cg06912304	1
11	4110915	4118916	+	NM_001318064	RRM1	Promoter	cg06912304	1
11	7529996	7537997	+	NM_001351853	PPFIBP2	Promoter	cg23039189	1
11	7529996	7537997	+	NM_001351854	PPFIBP2	Promoter	cg23039189	1
11	7529996	7537997	+	NM_001351855	PPFIBP2	Promoter	cg23039189	1
11	7529996	7537997	+	NM_001351856	PPFIBP2	Promoter	cg23039189	1
11	7529996	7537997	+	NM_001351862	PPFIBP2	Promoter	cg23039189	1
11	7529996	7537997	+	NM_003621	PPFIBP2	Promoter	cg23039189	1
11	7529996	7537997	+	NR_147792	PPFIBP2	Promoter	cg23039189	1
11	8061240	8111157	+	NM_003320	TUB	Intron	cg10383019	1
11	8097909	8105910	+	NM_177972	TUB	Promoter	cg10383019	1
11	8103096	8111157	+	NM_177972	TUB	Intron	cg10383019	1
11	10655619	10673572	-	NM_001098579	MRVI1	Intron	cg00344085	1
11	10655571	10715536	-	NM_001100163	MRVI1	5' UTR	cg00344085	1
11	10647936	10715122	-	NM_001100167	MRVI1	5' UTR	cg00344085	1
11	10655619	10673572	-	NM_001206880	MRVI1	Intron	cg00344085	1
11	10647936	10715536	-	NM_001206881	MRVI1	5' UTR	cg00344085	1
11	10655619	10673572	-	NM_130385	MRVI1	Intron	cg00344085	1
11	12690969	12698970	+	NM_021961	TEAD1	Promoter	cg04940570	1
11	12695969	12785781	+	NM_021961	TEAD1	5' UTR	cg04940570	1
11	15090146	15098147	+	NM_000728	CALCB	Promoter	cg26608883	1
11	15090146	15098147	+	NM_000728	CALCB	Promoter	cg02907374	1
11	17293261	17301262	+	NM_001330227	NUCB2	Promoter	cg02075820	1
11	17298261	17316872	+	NM_001330227	NUCB2	5' UTR	cg02075820	1
11	17293261	17301262	+	NM_001352661	NUCB2	Promoter	cg02075820	1
11	17298261	17312911	+	NM_001352661	NUCB2	5' UTR	cg02075820	1
11	17293261	17301262	+	NM_001352662	NUCB2	Promoter	cg02075820	1
11	17298261	17312911	+	NM_001352662	NUCB2	5' UTR	cg02075820	1
11	17293261	17301262	+	NM_001352663	NUCB2	Promoter	cg02075820	1
11	17298261	17312911	+	NM_001352663	NUCB2	5' UTR	cg02075820	1
11	17293261	17301262	+	NM_001352664	NUCB2	Promoter	cg02075820	1
11	17298261	17316872	+	NM_001352664	NUCB2	5' UTR	cg02075820	1
11	17293261	17301262	+	NM_001352665	NUCB2	Promoter	cg02075820	1
11	17298261	17316872	+	NM_001352665	NUCB2	5' UTR	cg02075820	1
11	17293261	17301262	+	NM_001352666	NUCB2	Promoter	cg02075820	1
11	17298261	17316872	+	NM_001352666	NUCB2	5' UTR	cg02075820	1
11	17293261	17301262	+	NM_001352667	NUCB2	Promoter	cg02075820	1
11	17298261	17316872	+	NM_001352667	NUCB2	5' UTR	cg02075820	1
11	17293261	17301262	+	NM_001352668	NUCB2	Promoter	cg02075820	1
11	17298261	17316872	+	NM_001352668	NUCB2	5' UTR	cg02075820	1
11	17293261	17301262	+	NM_001352669	NUCB2	Promoter	cg02075820	1
11	17298261	17316872	+	NM_001352669	NUCB2	5' UTR	cg02075820	1
11	17293261	17301262	+	NM_005013	NUCB2	Promoter	cg02075820	1
11	17298261	17316872	+	NM_005013	NUCB2	5' UTR	cg02075820	1
11	17293517	17301518	+	NM_001352670	NUCB2	Promoter	cg02075820	1
11	17298517	17316872	+	NM_001352670	NUCB2	5' UTR	cg02075820	1
11	17293517	17301518	+	NM_001352671	NUCB2	Promoter	cg02075820	1
11	17298517	17316872	+	NM_001352671	NUCB2	5' UTR	cg02075820	1
11	17293517	17301518	+	NM_001352672	NUCB2	Promoter	cg02075820	1
11	17298517	17316872	+	NM_001352672	NUCB2	5' UTR	cg02075820	1
11	17736110	17744111	+	NM_002478	MYOD1	Promoter	cg06196334	1
11	20615946	20623947	+	NM_001318369	SLC6A5	Promoter	cg13661968	1
11	20620946	20628577	+	NM_001318369	SLC6A5	5' UTR	cg13661968	1
11	20615946	20623947	+	NM_004211	SLC6A5	Promoter	cg13661968	1
11	20621222	20622675	+	NM_004211	SLC6A5	Intron	cg13661968	1
11	30035579	30043578	-	NM_002233	KCNA4	Promoter	cg10387551	1
11	31236795	31391358	-	NM_001350255	DCDC1	5' UTR	cg11280549	1
11	34226238	34378248	-	NM_145804	ABTB2	Intron	cg07541559	1
11	34489835	34489943	+	NM_001752	CAT	CDS	cg00894715	1
11	45117453	45203312	+	NM_001359633	PRDM11	Intron	cg07729130	1
11	45163894	45171895	+	NM_001256695	PRDM11	Promoter	cg07729130	1
11	45163894	45171895	+	NM_001256696	PRDM11	Promoter	cg07729130	1
11	46355038	46388841	+	NM_201532	DGKZ	Intron	cg20029347	1
11	46361817	46369818	+	NM_201533	DGKZ	Promoter	cg20029347	1
11	46366817	46366961	+	NM_201533	DGKZ	5' UTR	cg20029347	1
11	46363956	46371957	+	NM_001199266	DGKZ	Promoter	cg20029347	1
11	46363956	46371957	+	NM_001199267	DGKZ	Promoter	cg20029347	1
11	46363956	46371957	+	NM_001199268	DGKZ	Promoter	cg20029347	1
11	46363956	46371957	+	NM_003646	DGKZ	Promoter	cg20029347	1
11	47423827	47431828	+	NR_134854	SLC39A13	Promoter	cg10182637	1
11	47425046	47433047	+	NM_001128225	SLC39A13	Promoter	cg10182637	1
11	47425046	47433047	+	NM_152264	SLC39A13	Promoter	cg10182637	1
11	47425051	47433052	+	NM_001330245	SLC39A13	Promoter	cg10182637	1
11	48002561	48131610	+	NM_001098503	PTPRJ	Intron	cg08320911	1
11	48002561	48131610	+	NM_002843	PTPRJ	Intron	cg08320911	1
11	57360027	57368028	+	NM_000062	SERPING1	Promoter	cg21899310	1
11	57365027	57365745	+	NM_000062	SERPING1	5' UTR	cg21899310	1
11	57360705	57368706	+	NM_001032295	SERPING1	Promoter	cg21899310	1
11	57365705	57365745	+	NM_001032295	SERPING1	5' UTR	cg21899310	1
11	57479995	57586653	+	NR_037646	TMX2-CTNND1	Non-coding	cg19210276	1
11	57524234	57532235	+	NM_001085458	CTNND1	Promoter	cg19210276	1
11	57529234	57558952	+	NM_001085458	CTNND1	5' UTR	cg19210276	1
11	57524234	57532235	+	NM_001085459	CTNND1	Promoter	cg19210276	1
11	57529234	57558952	+	NM_001085459	CTNND1	5' UTR	cg19210276	1
11	57524234	57532235	+	NM_001085460	CTNND1	Promoter	cg19210276	1
11	57529234	57558952	+	NM_001085460	CTNND1	5' UTR	cg19210276	1
11	57524234	57532235	+	NM_001085461	CTNND1	Promoter	cg19210276	1
11	57529234	57558952	+	NM_001085461	CTNND1	5' UTR	cg19210276	1
11	57524234	57532235	+	NM_001085462	CTNND1	Promoter	cg19210276	1
11	57529234	57558952	+	NM_001085462	CTNND1	5' UTR	cg19210276	1
11	57524234	57532235	+	NM_001085463	CTNND1	Promoter	cg19210276	1
11	57529234	57563086	+	NM_001085463	CTNND1	5' UTR	cg19210276	1
11	57524234	57532235	+	NM_001085464	CTNND1	Promoter	cg19210276	1
11	57529234	57563086	+	NM_001085464	CTNND1	5' UTR	cg19210276	1
11	57524234	57532235	+	NM_001085465	CTNND1	Promoter	cg19210276	1
11	57529234	57563086	+	NM_001085465	CTNND1	5' UTR	cg19210276	1
11	57524234	57532235	+	NM_001085466	CTNND1	Promoter	cg19210276	1
11	57529234	57563086	+	NM_001085466	CTNND1	5' UTR	cg19210276	1
11	57524234	57532235	+	NM_001085467	CTNND1	Promoter	cg19210276	1
11	57529234	57563086	+	NM_001085467	CTNND1	5' UTR	cg19210276	1
11	57524234	57532235	+	NM_001085468	CTNND1	Promoter	cg19210276	1
11	57529234	57563086	+	NM_001085468	CTNND1	5' UTR	cg19210276	1
11	57524234	57532235	+	NM_001085469	CTNND1	Promoter	cg19210276	1
11	57529234	57563086	+	NM_001085469	CTNND1	5' UTR	cg19210276	1
11	57524234	57532235	+	NM_001206883	CTNND1	Promoter	cg19210276	1
11	57529234	57559114	+	NM_001206883	CTNND1	5' UTR	cg19210276	1
11	57524234	57532235	+	NM_001206884	CTNND1	Promoter	cg19210276	1
11	57529234	57559114	+	NM_001206884	CTNND1	5' UTR	cg19210276	1
11	57524234	57532235	+	NM_001206885	CTNND1	Promoter	cg19210276	1
11	57529234	57558952	+	NM_001206885	CTNND1	5' UTR	cg19210276	1
11	57524234	57532235	+	NM_001206886	CTNND1	Promoter	cg19210276	1
11	57529234	57559114	+	NM_001206886	CTNND1	5' UTR	cg19210276	1
11	57524234	57532235	+	NM_001206887	CTNND1	Promoter	cg19210276	1
11	57529234	57559114	+	NM_001206887	CTNND1	5' UTR	cg19210276	1
11	57524234	57532235	+	NM_001206888	CTNND1	Promoter	cg19210276	1
11	57529234	57559114	+	NM_001206888	CTNND1	5' UTR	cg19210276	1
11	57524234	57532235	+	NM_001206889	CTNND1	Promoter	cg19210276	1
11	57529234	57559114	+	NM_001206889	CTNND1	5' UTR	cg19210276	1
11	57524234	57532235	+	NM_001206890	CTNND1	Promoter	cg19210276	1
11	57529234	57563086	+	NM_001206890	CTNND1	5' UTR	cg19210276	1
11	57524234	57532235	+	NM_001206891	CTNND1	Promoter	cg19210276	1
11	57529234	57559114	+	NM_001206891	CTNND1	5' UTR	cg19210276	1
11	57524234	57532235	+	NM_001331	CTNND1	Promoter	cg19210276	1
11	57529234	57558952	+	NM_001331	CTNND1	5' UTR	cg19210276	1
11	64013995	64021996	+	NM_000932	PLCB3	Promoter	cg09406795	1
11	64019221	64021887	+	NM_000932	PLCB3	Intron	cg09406795	1
11	64013995	64021996	+	NM_001184883	PLCB3	Promoter	cg09406795	1
11	64019221	64022424	+	NM_001184883	PLCB3	Intron	cg09406795	1
11	64013995	64021996	+	NM_001316314	PLCB3	Promoter	cg09406795	1
11	64019221	64021887	+	NM_001316314	PLCB3	Intron	cg09406795	1
11	64121625	64129626	+	NM_001006944	RPS6KA4	Promoter	cg27470087	1
11	64127635	64127854	+	NM_001006944	RPS6KA4	CDS	cg27470087	1
11	64121625	64129626	+	NM_001300802	RPS6KA4	Promoter	cg27470087	1
11	64127635	64127854	+	NM_001300802	RPS6KA4	CDS	cg27470087	1
11	64121625	64129626	+	NM_001318361	RPS6KA4	Promoter	cg27470087	1
11	64127635	64127854	+	NM_001318361	RPS6KA4	CDS	cg27470087	1
11	64121625	64129626	+	NM_003942	RPS6KA4	Promoter	cg27470087	1
11	64127635	64127854	+	NM_003942	RPS6KA4	CDS	cg27470087	1
11	65642284	65650285	+	NM_001335	CTSW	Promoter	cg18410078	1
11	65647284	65647327	+	NM_001335	CTSW	5' UTR	cg18410078	1
11	65774462	65782463	+	NM_001323	CST6	Promoter	cg04327181	1
11	65779462	65779756	+	NM_001323	CST6	CDS	cg04327181	1
11	66034428	66035332	+	NM_001134775	KLC2	3' UTR	cg15201417	1
11	66034428	66035332	+	NM_001134775	KLC2	3' UTR	cg19553869	1
11	66034428	66035332	+	NM_001134775	KLC2	3' UTR	cg25618573	1
11	66034428	66035332	+	NM_001134776	KLC2	3' UTR	cg15201417	1
11	66034428	66035332	+	NM_001134776	KLC2	3' UTR	cg19553869	1
11	66034428	66035332	+	NM_001134776	KLC2	3' UTR	cg25618573	1
11	66034428	66035333	+	NM_001134774	KLC2	3' UTR	cg15201417	1
11	66034428	66035333	+	NM_001134774	KLC2	3' UTR	cg19553869	1
11	66034428	66035333	+	NM_001134774	KLC2	3' UTR	cg25618573	1
11	66034428	66035332	+	NM_001318734	KLC2	3' UTR	cg15201417	1
11	66034428	66035332	+	NM_001318734	KLC2	3' UTR	cg19553869	1
11	66034428	66035332	+	NM_001318734	KLC2	3' UTR	cg25618573	1
11	66034428	66035332	+	NM_022822	KLC2	3' UTR	cg15201417	1
11	66034428	66035332	+	NM_022822	KLC2	3' UTR	cg19553869	1
11	66034428	66035332	+	NM_022822	KLC2	3' UTR	cg25618573	1
11	66031056	66039057	+	NM_030981	RAB1B	Promoter	cg15201417	1
11	66031056	66039057	+	NM_030981	RAB1B	Promoter	cg19553869	1
11	66031056	66039057	+	NM_030981	RAB1B	Promoter	cg25618573	1
11	66183475	66191476	+	NM_001318804	NPAS4	Promoter	cg14699728	1
11	66188475	66190236	+	NM_001318804	NPAS4	5' UTR	cg14699728	1
11	66183475	66191476	+	NM_178864	NPAS4	Promoter	cg14699728	1
11	66188475	66188652	+	NM_178864	NPAS4	5' UTR	cg14699728	1
11	66785190	66793191	+	NM_001177880	SYT12	Promoter	cg11908751	1
11	66790190	66797617	+	NM_001177880	SYT12	5' UTR	cg11908751	1
11	66785190	66793191	+	NM_001318773	SYT12	Promoter	cg11908751	1
11	66790190	66807400	+	NM_001318773	SYT12	5' UTR	cg11908751	1
11	66785816	66793817	+	NM_001318775	SYT12	Promoter	cg11908751	1
11	66785816	66793817	+	NM_177963	SYT12	Promoter	cg11908751	1
11	66819289	66827290	+	NM_001300886	RHOD	Promoter	cg03166566	1
11	66819289	66827290	+	NM_014578	RHOD	Promoter	cg03166566	1
11	67208294	67216293	-	NM_001018070	CORO1B	Promoter	cg15995296	1
11	67210100	67211293	-	NM_001018070	CORO1B	5' UTR	cg15995296	1
11	67207985	67215984	-	NM_020441	CORO1B	Promoter	cg15995296	1
11	67210100	67210984	-	NM_020441	CORO1B	5' UTR	cg15995296	1
11	68075077	68083078	+	NM_001291902	LRP5	Promoter	cg17651317	1
11	68080077	68171828	+	NM_001291902	LRP5	5' UTR	cg17651317	1
11	68075077	68083078	+	NM_002335	LRP5	Promoter	cg17651317	1
11	68080274	68115315	+	NM_002335	LRP5	Intron	cg17651317	1
11	70858373	70935843	-	NM_012309	SHANK2	5' UTR	cg01339881	1
11	72301625	72302341	-	NM_001143839	PDE2A	Intron	cg26268145	1
11	72301625	72302341	-	NM_001146209	PDE2A	Intron	cg26268145	1
11	72301625	72302341	-	NM_001243784	PDE2A	Intron	cg26268145	1
11	72301625	72302341	-	NM_002599	PDE2A	Intron	cg26268145	1
11	72492227	72504751	-	NM_006645	STARD10	5' UTR	cg18134734	1
11	72489575	72497576	+	NR_039841	MIR4692	Promoter	cg18134734	1
11	73017408	73025407	-	NR_147696	LOC100287837	Promoter	cg03499808	1
11	73014663	73022664	+	NM_014786	ARHGEF17	Promoter	cg03499808	1
11	73019663	73022876	+	NM_014786	ARHGEF17	CDS	cg03499808	1
11	75914576	75922575	-	NM_004626	WNT11	Promoter	cg04588336	1
11	75907763	75917369	-	NM_004626	WNT11	Intron	cg04588336	1
11	87905637	87913636	-	NM_022337	RAB38	Promoter	cg04421271	1
11	87904670	87912671	+	NR_036124	MIR3166	Promoter	cg04421271	1
11	93857094	93865095	+	NM_015368	PANX1	Promoter	cg08795962	1
11	93862660	93886657	+	NM_015368	PANX1	Intron	cg08795962	1
11	105475800	105483801	+	NM_000829	GRIA4	Promoter	cg03243226	1
11	105480800	105481726	+	NM_000829	GRIA4	5' UTR	cg03243226	1
11	105475800	105483801	+	NM_001077243	GRIA4	Promoter	cg03243226	1
11	105480800	105481726	+	NM_001077243	GRIA4	5' UTR	cg03243226	1
11	105475800	105483801	+	NM_001077244	GRIA4	Promoter	cg03243226	1
11	105480800	105481726	+	NM_001077244	GRIA4	5' UTR	cg03243226	1
11	105476411	105484412	+	NM_001112812	GRIA4	Promoter	cg03243226	1
11	105476411	105484412	+	NR_046356	GRIA4	Promoter	cg03243226	1
11	110965044	110973043	-	NR_149131	LINC02550	Promoter	cg04841983	1
11	111845708	111851462	+	NM_001037954	DIXDC1	Intron	cg15925695	1
11	111845708	111851462	+	NM_001037954	DIXDC1	Intron	cg27207470	1
11	111845708	111851462	+	NM_001037954	DIXDC1	Intron	cg15050390	1
11	111843033	111851034	+	NM_033425	DIXDC1	Promoter	cg15925695	1
11	111843033	111851034	+	NM_033425	DIXDC1	Promoter	cg27207470	1
11	111848033	111848498	+	NM_033425	DIXDC1	5' UTR	cg27207470	1
11	111843033	111851034	+	NM_033425	DIXDC1	Promoter	cg15050390	1
11	117403238	117647506	-	NM_020693	DSCAML1	Intron	cg09125999	1
11	117744748	117752747	-	NM_001204268	FXYD6-FXYD2	Promoter	cg15101392	1
11	117744748	117752747	-	NM_001243598	FXYD6-FXYD2	Promoter	cg15101392	1
11	117745203	117753202	-	NM_001164831	FXYD6	Promoter	cg15101392	1
11	117713492	117748202	-	NM_001164831	FXYD6	5' UTR	cg15101392	1
11	117744748	117752747	-	NM_001164832	FXYD6	Promoter	cg15101392	1
11	117744748	117752747	-	NM_001164836	FXYD6	Promoter	cg15101392	1
11	117744748	117752747	-	NM_001164837	FXYD6	Promoter	cg15101392	1
11	117744748	117752747	-	NM_022003	FXYD6	Promoter	cg15101392	1
11	118398492	118406491	-	NR_120574	LOC101929089	Promoter	cg20001829	1
11	118398492	118406491	-	NR_120572	LOC101929089	Promoter	cg20001829	1
11	118398492	118406491	-	NR_120573	LOC101929089	Promoter	cg20001829	1
11	118398492	118406491	-	NR_120575	LOC101929089	Promoter	cg20001829	1
11	118398811	118406810	-	NR_120576	LOC101929089	Promoter	cg20001829	1
11	118396173	118404174	+	NM_001346098	TTC36	Promoter	cg20001829	1
11	118396803	118404804	+	NM_001144034	TMEM25	Promoter	cg20001829	1
11	118401803	118402518	+	NM_001144034	TMEM25	5' UTR	cg20001829	1
11	118396803	118404804	+	NM_001144035	TMEM25	Promoter	cg20001829	1
11	118401803	118402518	+	NM_001144035	TMEM25	5' UTR	cg20001829	1
11	118396803	118404804	+	NM_001144036	TMEM25	Promoter	cg20001829	1
11	118401803	118402518	+	NM_001144036	TMEM25	5' UTR	cg20001829	1
11	118396803	118404804	+	NM_001144037	TMEM25	Promoter	cg20001829	1
11	118401803	118402518	+	NM_001144037	TMEM25	5' UTR	cg20001829	1
11	118396803	118404804	+	NM_001144038	TMEM25	Promoter	cg20001829	1
11	118401803	118402518	+	NM_001144038	TMEM25	5' UTR	cg20001829	1
11	118396803	118404804	+	NM_001318755	TMEM25	Promoter	cg20001829	1
11	118401803	118402518	+	NM_001318755	TMEM25	5' UTR	cg20001829	1
11	118396803	118404804	+	NM_001318757	TMEM25	Promoter	cg20001829	1
11	118401803	118402518	+	NM_001318757	TMEM25	5' UTR	cg20001829	1
11	118396803	118404804	+	NM_032780	TMEM25	Promoter	cg20001829	1
11	118401803	118402518	+	NM_032780	TMEM25	5' UTR	cg20001829	1
11	118396803	118404804	+	NR_134852	TMEM25	Promoter	cg20001829	1
11	118639061	118650341	-	NM_001257191	DDX6	Intron	cg10003932	1
11	118639061	118650341	-	NM_004397	DDX6	Intron	cg10003932	1
11	119208595	119216594	-	NM_001278431	C1QTNF5	Promoter	cg26708144	1
11	119211108	119217384	-	NM_015645	C1QTNF5	5' UTR	cg26708144	1
11	119209644	119212259	-	NM_031433	MFRP	3' UTR	cg26708144	1
11	120107417	120117158	+	NM_001244682	POU2F3	Intron	cg17176573	1
11	120105903	120113904	+	NM_014352	POU2F3	Promoter	cg17176573	1
11	120382455	120531029	+	NM_014619	GRIK4	5' UTR	cg22084258	1
11	120430145	120438146	+	NM_001282470	GRIK4	Promoter	cg22084258	1
11	120435145	120531029	+	NM_001282470	GRIK4	5' UTR	cg22084258	1
11	120430145	120438146	+	NM_001282473	GRIK4	Promoter	cg22084258	1
11	120435145	120531029	+	NM_001282473	GRIK4	5' UTR	cg22084258	1
11	122526919	122646927	+	NM_001363365	UBASH3B	Intron	cg26896861	1
11	122526919	122646927	+	NM_032873	UBASH3B	Intron	cg26896861	1
11	124789146	124791337	-	NM_152722	HEPACAM	CDS	cg18987410	1
11	124784146	124792147	+	NM_001037558	HEPN1	Promoter	cg18987410	1
11	125363208	125371207	-	NM_005103	FEZ1	Promoter	cg21565130	1
11	125359674	125366207	-	NM_005103	FEZ1	5' UTR	cg21565130	1
11	125363208	125371207	-	NM_022549	FEZ1	Promoter	cg21565130	1
11	125359674	125366207	-	NM_022549	FEZ1	5' UTR	cg21565130	1
11	125360110	125368111	+	NM_001301851	LOC403312	Promoter	cg21565130	1
11	126147982	126155983	+	NM_001039661	TIRAP	Promoter	cg02305850	1
11	126147982	126155983	+	NM_001318776	TIRAP	Promoter	cg02305850	1
11	126147982	126155983	+	NM_001318777	TIRAP	Promoter	cg02305850	1
11	126147982	126155983	+	NM_148910	TIRAP	Promoter	cg02305850	1
11	130281496	130284426	-	NM_007037	ADAMTS8	Intron	cg16920882	1
11	132527215	132812821	-	NM_001012393	OPCML	Intron	cg24287362	1
11	132527215	132812821	-	NM_001319103	OPCML	Intron	cg24287362	1
11	132527082	133402508	-	NM_001319104	OPCML	5' UTR	cg24287362	1
11	132527215	132812821	-	NM_001319105	OPCML	Intron	cg24287362	1
11	132527215	132812821	-	NM_001319106	OPCML	Intron	cg24287362	1
11	132527215	132812821	-	NM_002545	OPCML	Intron	cg24287362	1
12	171049	179050	+	NM_001170738	IQSEC3	Promoter	cg00862117	1
12	176049	176603	+	NM_001170738	IQSEC3	CDS	cg00862117	1
12	2024872	2032871	-	NM_172364	CACNA2D4	Promoter	cg08621624	1
12	7044710	7046725	+	NM_001007026	ATN1	CDS	cg14996263	1
12	7044710	7046725	+	NM_001940	ATN1	CDS	cg14996263	1
12	14717793	14725792	-	NM_024829	PLBD1	Promoter	cg20219035	1
12	14717793	14725792	-	NM_024829	PLBD1	Promoter	cg20734421	1
12	14715666	14723667	+	NR_120465	PLBD1-AS1	Promoter	cg20219035	1
12	14715666	14723667	+	NR_120465	PLBD1-AS1	Promoter	cg20734421	1
12	33046782	33054781	-	NM_001005242	PKP2	Promoter	cg01851399	1
12	33046782	33054781	-	NM_001005242	PKP2	Promoter	cg27458987	1
12	33046782	33054781	-	NM_004572	PKP2	Promoter	cg01851399	1
12	33046782	33054781	-	NM_004572	PKP2	Promoter	cg27458987	1
12	46777459	47046363	+	NR_125377	LOC100288798	Non-coding	cg27256074	1
12	46777459	47046363	+	NR_125378	LOC100288798	Non-coding	cg27256074	1
12	46777459	47046363	+	NR_125379	LOC100288798	Non-coding	cg27256074	1
12	46777459	47046363	+	NR_125380	LOC100288798	Non-coding	cg27256074	1
12	46772890	46780891	+	NR_125381	LOC100288798	Promoter	cg27256074	1
12	54067116	54075115	-	NM_001002031	ATP5MC2	Promoter	cg23278196	1
12	54066205	54074204	-	NM_001330269	ATP5MC2	Promoter	cg23278196	1
12	54066868	54074867	-	NM_005176	ATP5MC2	Promoter	cg23278196	1
12	54359542	54367541	-	NR_003716	HOTAIR	Promoter	cg03536474	1
12	54365742	54373741	-	NR_047517	HOTAIR	Promoter	cg03536474	1
12	54359700	54367699	-	NR_047518	HOTAIR	Promoter	cg03536474	1
12	54361910	54369911	+	NM_014212	HOXC11	Promoter	cg03536474	1
12	54366910	54367708	+	NM_014212	HOXC11	CDS	cg03536474	1
12	54410636	54447708	+	NM_014620	HOXC4	5' UTR	cg08465346	1
12	54650372	54658371	-	NM_001127321	CBX5	Promoter	cg20687242	1
12	54650331	54658330	-	NM_001127322	CBX5	Promoter	cg20687242	1
12	54651435	54673916	-	NM_012117	CBX5	5' UTR	cg20687242	1
12	54651399	54659400	+	NR_157844	SCAT2	Promoter	cg20687242	1
12	54938177	54946178	+	NM_000924	PDE1B	Promoter	cg07442759	1
12	54943770	54960758	+	NM_000924	PDE1B	Intron	cg07442759	1
12	54938177	54946178	+	NM_001288768	PDE1B	Promoter	cg07442759	1
12	54943177	54963332	+	NM_001288768	PDE1B	5' UTR	cg07442759	1
12	54938864	54946865	+	NM_001288769	PDE1B	Promoter	cg07442759	1
12	56411962	56418838	+	NM_001351091	IKZF4	Intron	cg23363971	1
12	56403876	56418876	-	NR_135023	LOC105369781	Non-coding	cg23363971	1
12	56408104	56416105	+	NM_001351089	IKZF4	Promoter	cg23363971	1
12	56413104	56415279	+	NM_001351089	IKZF4	5' UTR	cg23363971	1
12	56409689	56417690	+	NM_001351090	IKZF4	Promoter	cg23363971	1
12	56415235	56418838	+	NM_001351090	IKZF4	Intron	cg23363971	1
12	56409689	56417690	+	NM_001351092	IKZF4	Promoter	cg23363971	1
12	56414689	56420586	+	NM_001351092	IKZF4	5' UTR	cg23363971	1
12	56409689	56417690	+	NM_022465	IKZF4	Promoter	cg23363971	1
12	56414689	56415279	+	NM_022465	IKZF4	5' UTR	cg23363971	1
12	57618356	57626357	+	NM_001166356	SHMT2	Promoter	cg01682504	1
12	57618356	57626357	+	NM_005412	SHMT2	Promoter	cg01682504	1
12	57618356	57626357	+	NR_029417	SHMT2	Promoter	cg01682504	1
12	57618828	57626829	+	NM_001166358	SHMT2	Promoter	cg01682504	1
12	57618828	57626829	+	NR_029416	SHMT2	Promoter	cg01682504	1
12	57619111	57627112	+	NM_001166359	SHMT2	Promoter	cg01682504	1
12	57619111	57627112	+	NR_029415	SHMT2	Promoter	cg01682504	1
12	57619143	57627144	+	NM_001166357	SHMT2	Promoter	cg01682504	1
12	57619149	57627150	+	NR_048562	SHMT2	Promoter	cg01682504	1
12	58287267	58295266	-	NR_148947	LOC283387	Promoter	cg08518667	1
12	66232350	66345163	+	NM_001300918	HMGA2	Intron	cg25311780	1
12	66232350	66308500	+	NM_001300919	HMGA2	Intron	cg25311780	1
12	66232350	66345163	+	NM_003483	HMGA2	Intron	cg25311780	1
12	66232350	66308839	+	NM_003484	HMGA2	Intron	cg25311780	1
12	66273107	66281106	-	NR_158985	HMGA2-AS1	Promoter	cg25311780	1
12	66272949	66280948	-	NM_001292024	LOC100129940	Promoter	cg25311780	1
12	66275765	66275948	-	NM_001292024	LOC100129940	5' UTR	cg25311780	1
12	66273107	66281106	-	NR_158984	HMGA2-AS1	Promoter	cg25311780	1
12	66272949	66280948	-	NM_001292023	LOC100129940	Promoter	cg25311780	1
12	66275765	66275948	-	NM_001292023	LOC100129940	5' UTR	cg25311780	1
12	66272360	66280359	-	NR_120478	HMGA2-AS1	Promoter	cg25311780	1
12	71003120	71016170	-	NM_001109754	PTPRB	Intron	cg17000356	1
12	71000806	71008805	-	NM_001206971	PTPRB	Promoter	cg17000356	1
12	71003595	71003805	-	NM_001206971	PTPRB	5' UTR	cg17000356	1
12	71000806	71008805	-	NM_001206972	PTPRB	Promoter	cg17000356	1
12	71003595	71003805	-	NM_001206972	PTPRB	5' UTR	cg17000356	1
12	71003120	71016170	-	NM_001330204	PTPRB	Intron	cg17000356	1
12	71000806	71008805	-	NM_002837	PTPRB	Promoter	cg17000356	1
12	71003595	71003805	-	NM_002837	PTPRB	5' UTR	cg17000356	1
12	75600530	75608529	-	NM_001260497	KCNC2	Promoter	cg04523261	1
12	75600530	75608529	-	NM_001260498	KCNC2	Promoter	cg04523261	1
12	75600530	75608529	-	NM_001260499	KCNC2	Promoter	cg04523261	1
12	75600530	75608529	-	NM_139136	KCNC2	Promoter	cg04523261	1
12	75600530	75608529	-	NM_139137	KCNC2	Promoter	cg04523261	1
12	75600530	75608529	-	NM_153748	KCNC2	Promoter	cg04523261	1
12	85669036	85677037	+	NM_006982	ALX1	Promoter	cg07780095	1
12	85674266	85677350	+	NM_006982	ALX1	Intron	cg07780095	1
12	89743638	89751637	-	NM_001946	DUSP6	Promoter	cg27365701	1
12	89743339	89744365	-	NM_001946	DUSP6	Intron	cg27365701	1
12	89743638	89751637	-	NM_001946	DUSP6	Promoter	cg10077746	1
12	89743339	89744365	-	NM_001946	DUSP6	Intron	cg10077746	1
12	89743638	89751637	-	NM_022652	DUSP6	Promoter	cg27365701	1
12	89743339	89745417	-	NM_022652	DUSP6	Intron	cg27365701	1
12	89743638	89751637	-	NM_022652	DUSP6	Promoter	cg10077746	1
12	89743339	89745417	-	NM_022652	DUSP6	Intron	cg10077746	1
12	95939622	95947621	-	NM_001042403	USP44	Promoter	cg09883286	1
12	95939050	95947049	-	NM_001278393	USP44	Promoter	cg09883286	1
12	95939622	95947621	-	NM_001347936	USP44	Promoter	cg09883286	1
12	95939622	95947621	-	NM_001347937	USP44	Promoter	cg09883286	1
12	95942268	95950267	-	NM_032147	USP44	Promoter	cg09883286	1
12	95928033	95945267	-	NM_032147	USP44	5' UTR	cg09883286	1
12	95939622	95947621	-	NR_125360	USP44	Promoter	cg09883286	1
12	95939622	95947621	-	NR_144944	USP44	Promoter	cg09883286	1
12	95939622	95947621	-	NR_144945	USP44	Promoter	cg09883286	1
12	95939622	95947621	-	NR_144946	USP44	Promoter	cg09883286	1
12	95939622	95947621	-	NR_144947	USP44	Promoter	cg09883286	1
12	95939622	95947621	-	NR_144948	USP44	Promoter	cg09883286	1
12	106530813	106538812	-	NM_014840	NUAK1	Promoter	cg18525352	1
12	113909808	113918287	+	NR_126425	LHX5-AS1	Non-coding	cg09887059	1
12	123008562	123016561	-	NM_023012	RSRC2	Promoter	cg17858911	1
12	123008562	123016561	-	NR_036434	RSRC2	Promoter	cg17858911	1
12	123008562	123016561	-	NR_036435	RSRC2	Promoter	cg17858911	1
12	123008562	123016561	-	NR_036436	RSRC2	Promoter	cg17858911	1
12	123006793	123014794	+	NM_014708	KNTC1	Promoter	cg17858911	1
12	123011793	123014612	+	NM_014708	KNTC1	5' UTR	cg17858911	1
12	124979798	125052011	-	NM_001077261	NCOR2	5' UTR	cg15085899	1
12	124870434	124882665	-	NM_001077261	NCOR2	Intron	cg12349623	1
12	124979798	125052011	-	NM_001206654	NCOR2	5' UTR	cg15085899	1
12	124870434	124882665	-	NM_001206654	NCOR2	Intron	cg12349623	1
12	124979798	125052011	-	NM_006312	NCOR2	5' UTR	cg15085899	1
12	124870434	124882665	-	NM_006312	NCOR2	Intron	cg12349623	1
12	125599104	125603187	+	NM_001319839	AACS	Intron	cg20959480	1
12	125599104	125603187	+	NM_001319840	AACS	Intron	cg20959480	1
12	125599104	125603187	+	NM_023928	AACS	Intron	cg20959480	1
12	129334642	129342641	-	NR_148996	LOC100128276	Promoter	cg19863592	1
12	129332979	129340980	+	NM_144669	GLT1D1	Promoter	cg19863592	1
12	129338195	129360459	+	NM_144669	GLT1D1	Intron	cg19863592	1
12	129332979	129340980	+	NR_133646	GLT1D1	Promoter	cg19863592	1
12	131569209	131589376	+	NM_001330497	ADGRD1	Intron	cg15278374	1
12	131569209	131589376	+	NM_198827	ADGRD1	Intron	cg15278374	1
12	132563828	132571829	+	NR_003290	EP400P1	Promoter	cg01763636	1
12	132863017	132905552	-	NM_001122636	GALNT9	Intron	cg26939168	1
12	133234557	133235881	-	NM_006231	POLE	Intron	cg00663584	1
12	133212611	133214600	-	NM_006231	POLE	Intron	cg11015557	1
12	133529894	133537893	-	NM_001164715	ZNF605	Promoter	cg23316161	1
12	133522222	133532893	-	NM_001164715	ZNF605	5' UTR	cg23316161	1
12	133529870	133537869	-	NM_183238	ZNF605	Promoter	cg23316161	1
13	33383328	33485791	-	NR_047020	LINC00423	Non-coding	cg19321535	1
13	33591398	33627904	+	NM_004795	KL	Intron	cg02706658	1
13	44450733	44458732	-	NM_001350617	CCDC122	Promoter	cg07898303	1
13	44450499	44458498	-	NM_001350618	CCDC122	Promoter	cg07898303	1
13	44450874	44458873	-	NM_144974	CCDC122	Promoter	cg07898303	1
13	44448314	44456315	+	NM_001128303	LACC1	Promoter	cg07898303	1
13	44453314	44455123	+	NM_001128303	LACC1	5' UTR	cg07898303	1
13	44448314	44456315	+	NM_001350638	LACC1	Promoter	cg07898303	1
13	44453314	44455123	+	NM_001350638	LACC1	5' UTR	cg07898303	1
13	44448314	44456315	+	NM_001350640	LACC1	Promoter	cg07898303	1
13	44453314	44455123	+	NM_001350640	LACC1	5' UTR	cg07898303	1
13	44448314	44456315	+	NM_001350641	LACC1	Promoter	cg07898303	1
13	44453314	44455123	+	NM_001350641	LACC1	5' UTR	cg07898303	1
13	44448314	44456315	+	NM_001350644	LACC1	Promoter	cg07898303	1
13	44453314	44457935	+	NM_001350644	LACC1	5' UTR	cg07898303	1
13	44448314	44456315	+	NM_001350645	LACC1	Promoter	cg07898303	1
13	44453314	44457935	+	NM_001350645	LACC1	5' UTR	cg07898303	1
13	44448963	44456964	+	NM_001350639	LACC1	Promoter	cg07898303	1
13	44453963	44455123	+	NM_001350639	LACC1	5' UTR	cg07898303	1
13	44448963	44456964	+	NM_001350642	LACC1	Promoter	cg07898303	1
13	44453963	44455123	+	NM_001350642	LACC1	5' UTR	cg07898303	1
13	44448963	44456964	+	NM_001350643	LACC1	Promoter	cg07898303	1
13	44453963	44455123	+	NM_001350643	LACC1	5' UTR	cg07898303	1
13	44448963	44456964	+	NM_001350646	LACC1	Promoter	cg07898303	1
13	44453963	44457935	+	NM_001350646	LACC1	5' UTR	cg07898303	1
13	44448963	44456964	+	NM_001350647	LACC1	Promoter	cg07898303	1
13	44453963	44457935	+	NM_001350647	LACC1	5' UTR	cg07898303	1
13	44448963	44456964	+	NM_001350648	LACC1	Promoter	cg07898303	1
13	44453963	44457935	+	NM_001350648	LACC1	5' UTR	cg07898303	1
13	44448963	44456964	+	NM_153218	LACC1	Promoter	cg07898303	1
13	44453963	44455123	+	NM_153218	LACC1	5' UTR	cg07898303	1
13	48955580	49027129	+	NM_000321	RB1	Intron	cg09750084	1
13	48955580	49027129	+	NM_000321	RB1	Intron	cg20432810	1
13	48998045	49006044	-	NM_001162497	LPAR6	Promoter	cg09750084	1
13	48986560	49018841	-	NM_005767	LPAR6	5' UTR	cg09750084	1
13	48986560	49018841	-	NM_005767	LPAR6	5' UTR	cg20432810	1
13	53419777	53427776	-	NM_002590	PCDH8	Promoter	cg27360326	1
13	53422572	53422776	-	NM_002590	PCDH8	5' UTR	cg27360326	1
13	53419777	53427776	-	NM_032949	PCDH8	Promoter	cg27360326	1
13	53422572	53422776	-	NM_032949	PCDH8	5' UTR	cg27360326	1
13	79230316	79238315	-	NM_024546	RNF219	Promoter	cg21838488	1
13	96086245	96212386	+	NM_001160100	CLDN10	Intron	cg13363438	1
13	96086302	96212386	+	NM_182848	CLDN10	Intron	cg13363438	1
13	107023911	107031912	+	NR_034119	LINC00460	Promoter	cg23773496	1
13	114782770	114898099	-	NM_001320821	RASA3	5' UTR	cg13557773	1
13	114782770	114898099	-	NM_001320821	RASA3	5' UTR	cg07966372	1
13	114782770	114898099	-	NM_001320821	RASA3	5' UTR	cg23312375	1
13	114782770	114898099	-	NM_001320821	RASA3	5' UTR	cg12859802	1
13	114806571	114817527	-	NM_001320822	RASA3	Intron	cg13557773	1
13	114806571	114817527	-	NM_001320822	RASA3	Intron	cg23312375	1
13	114806571	114817527	-	NM_001320822	RASA3	Intron	cg12859802	1
13	114806571	114817527	-	NM_007368	RASA3	Intron	cg13557773	1
13	114839313	114897910	-	NM_007368	RASA3	Intron	cg07966372	1
13	114806571	114817527	-	NM_007368	RASA3	Intron	cg23312375	1
13	114806571	114817527	-	NM_007368	RASA3	Intron	cg12859802	1
14	21993789	22004983	-	NM_001291446	SALL2	Intron	cg00898147	1
14	21991544	21999543	-	NM_001291447	SALL2	Promoter	cg00898147	1
14	21991482	21999481	-	NM_001364564	SALL2	Promoter	cg00898147	1
14	21993789	22004983	-	NM_005407	SALL2	Intron	cg00898147	1
14	21989231	22005351	-	NR_111966	SALL2	Non-coding	cg00898147	1
14	21991544	21999543	-	NR_111967	SALL2	Promoter	cg00898147	1
14	22847808	22951949	-	NR_148361	LOC105370401	Non-coding	cg11268178	1
14	22847808	22901746	-	NR_148362	LOC105370401	Non-coding	cg11268178	1
14	24636234	24644235	+	NM_001048205	REC8	Promoter	cg19989295	1
14	24636234	24644235	+	NM_005132	REC8	Promoter	cg19989295	1
14	27064241	27072240	-	NM_001366390	NOVA1	Promoter	cg20478129	1
14	27064241	27072240	-	NM_001366390	NOVA1	Promoter	cg18468511	1
14	27064241	27072240	-	NM_001366391	NOVA1	Promoter	cg20478129	1
14	27064241	27072240	-	NM_001366391	NOVA1	Promoter	cg18468511	1
14	27064241	27072240	-	NM_001366392	NOVA1	Promoter	cg20478129	1
14	27064241	27072240	-	NM_001366392	NOVA1	Promoter	cg18468511	1
14	27063290	27071289	-	NM_001366393	NOVA1	Promoter	cg20478129	1
14	27063290	27071289	-	NM_001366393	NOVA1	Promoter	cg18468511	1
14	27063290	27071289	-	NM_001366394	NOVA1	Promoter	cg20478129	1
14	27063290	27071289	-	NM_001366394	NOVA1	Promoter	cg18468511	1
14	27063290	27071289	-	NM_001366395	NOVA1	Promoter	cg20478129	1
14	27063290	27071289	-	NM_001366395	NOVA1	Promoter	cg18468511	1
14	27062305	27070304	-	NM_001366396	NOVA1	Promoter	cg20478129	1
14	27062305	27070304	-	NM_001366396	NOVA1	Promoter	cg18468511	1
14	27062305	27070304	-	NM_001366397	NOVA1	Promoter	cg20478129	1
14	27062305	27070304	-	NM_001366397	NOVA1	Promoter	cg18468511	1
14	27063962	27071961	-	NM_002515	NOVA1	Promoter	cg20478129	1
14	27063962	27071961	-	NM_002515	NOVA1	Promoter	cg18468511	1
14	27063962	27071961	-	NM_006489	NOVA1	Promoter	cg20478129	1
14	27063962	27071961	-	NM_006489	NOVA1	Promoter	cg18468511	1
14	27063962	27071961	-	NM_006491	NOVA1	Promoter	cg20478129	1
14	27063962	27071961	-	NM_006491	NOVA1	Promoter	cg18468511	1
14	27062853	27070854	+	NR_147061	LINC02588	Promoter	cg20478129	1
14	27062853	27070854	+	NR_147061	LINC02588	Promoter	cg18468511	1
14	36979992	36987991	-	NM_001101341	SFTA3	Promoter	cg23906738	1
14	36979992	36987991	-	NM_001331217	SFTA3	Promoter	cg23906738	1
14	36985728	36993727	-	NM_001352986	SFTA3	Promoter	cg23906738	1
14	36944016	36988727	-	NM_001352986	SFTA3	5' UTR	cg23906738	1
14	36985728	36993727	-	NM_001352987	SFTA3	Promoter	cg23906738	1
14	36946939	36988727	-	NM_001352987	SFTA3	5' UTR	cg23906738	1
14	36979992	36987991	-	NR_138597	SFTA3	Promoter	cg23906738	1
14	36979992	36987991	-	NR_138598	SFTA3	Promoter	cg23906738	1
14	36979992	36987991	-	NR_138599	SFTA3	Promoter	cg23906738	1
14	36979992	36987991	-	NR_138600	SFTA3	Promoter	cg23906738	1
14	36979992	36987991	-	NR_138601	SFTA3	Promoter	cg23906738	1
14	36986432	36994431	-	NM_001079668	NKX2-1	Promoter	cg23906738	1
14	36987226	36988190	-	NM_001079668	NKX2-1	Intron	cg23906738	1
14	36985905	36993904	-	NM_003317	NKX2-1	Promoter	cg23906738	1
14	36987226	36988190	-	NM_003317	NKX2-1	Intron	cg23906738	1
14	36983483	36991484	+	NR_103710	NKX2-1-AS1	Promoter	cg23906738	1
14	38672204	38680205	+	NM_001049	SSTR1	Promoter	cg14104301	1
14	56580093	56588094	+	NM_021255	PELI2	Promoter	cg04368094	1
14	56585456	56645053	+	NM_021255	PELI2	Intron	cg04368094	1
14	59929061	59937060	-	NM_022571	GPR135	Promoter	cg16411251	1
14	64314683	64322684	+	NM_015180	SYNE2	Promoter	cg16503753	1
14	64314683	64322684	+	NM_182914	SYNE2	Promoter	cg16503753	1
14	70652789	70660788	-	NM_033262	SLC8A3	Promoter	cg10848272	1
14	70635140	70655788	-	NM_033262	SLC8A3	5' UTR	cg10848272	1
14	70652789	70660788	-	NM_058240	SLC8A3	Promoter	cg10848272	1
14	70635140	70655788	-	NM_058240	SLC8A3	5' UTR	cg10848272	1
14	70652789	70660788	-	NM_182932	SLC8A3	Promoter	cg10848272	1
14	70635140	70655788	-	NM_182932	SLC8A3	5' UTR	cg10848272	1
14	70652789	70660788	-	NM_183002	SLC8A3	Promoter	cg10848272	1
14	70635140	70655788	-	NM_183002	SLC8A3	5' UTR	cg10848272	1
14	70652789	70660788	-	NR_104122	SLC8A3	Promoter	cg10848272	1
14	70648825	70656826	+	NR_135825	LOC646548	Promoter	cg10848272	1
14	73712405	73712781	+	NM_173462	PAPLN	Intron	cg09636214	1
14	73704214	73741352	+	NR_158677	PAPLN	Non-coding	cg09636214	1
14	73704214	73741352	+	NR_158678	PAPLN	Non-coding	cg09636214	1
14	73712405	73712781	+	NM_001365906	PAPLN	Intron	cg09636214	1
14	73712405	73712781	+	NM_001365907	PAPLN	Intron	cg09636214	1
14	73709711	73717710	-	NR_135248	LOC101928123	Promoter	cg09636214	1
14	74889807	74897806	-	NM_001105579	SYNDIG1L	Promoter	cg13222752	1
14	74876448	74892806	-	NM_001105579	SYNDIG1L	5' UTR	cg13222752	1
14	75151157	75151384	-	NM_001039479	AREL1	CDS	cg08753407	1
14	85991369	85999370	+	NM_001346144	FLRT2	Promoter	cg03506640	1
14	85996369	86087860	+	NM_001346144	FLRT2	5' UTR	cg03506640	1
14	85991369	85999370	+	NM_001346146	FLRT2	Promoter	cg03506640	1
14	85996369	86087860	+	NM_001346146	FLRT2	5' UTR	cg03506640	1
14	85991369	85999370	+	NM_013231	FLRT2	Promoter	cg03506640	1
14	85996369	86087860	+	NM_013231	FLRT2	5' UTR	cg03506640	1
14	85991369	85999370	+	NR_144386	FLRT2	Promoter	cg03506640	1
14	85991369	85999370	+	NR_144387	FLRT2	Promoter	cg03506640	1
14	85992736	86000737	+	NM_001346145	FLRT2	Promoter	cg03506640	1
14	85997736	86087860	+	NM_001346145	FLRT2	5' UTR	cg03506640	1
14	85994666	86002667	+	NM_001346143	FLRT2	Promoter	cg03506640	1
14	85994666	86002667	+	NR_144385	FLRT2	Promoter	cg03506640	1
14	88466468	88474469	+	NM_003608	GPR65	Promoter	cg05459390	1
14	90717894	90725895	+	NM_002802	PSMC1	Promoter	cg01760846	1
14	90719283	90727284	+	NM_001330212	PSMC1	Promoter	cg01760846	1
14	91372607	91526994	-	NM_001322227	RPS6KA5	5' UTR	cg17528251	1
14	91467504	91526676	-	NM_001322228	RPS6KA5	Intron	cg17528251	1
14	91467504	91526676	-	NM_001322229	RPS6KA5	Intron	cg17528251	1
14	91385629	91526994	-	NM_001322230	RPS6KA5	5' UTR	cg17528251	1
14	91409427	91526994	-	NM_001322231	RPS6KA5	5' UTR	cg17528251	1
14	91467504	91526676	-	NM_001322232	RPS6KA5	Intron	cg17528251	1
14	91467504	91526676	-	NM_001322233	RPS6KA5	Intron	cg17528251	1
14	91409427	91526994	-	NM_001322234	RPS6KA5	5' UTR	cg17528251	1
14	91444807	91526994	-	NM_001322235	RPS6KA5	5' UTR	cg17528251	1
14	91467504	91526676	-	NM_001322236	RPS6KA5	Intron	cg17528251	1
14	91444807	91526479	-	NM_001322237	RPS6KA5	5' UTR	cg17528251	1
14	91389502	91526479	-	NM_001322238	RPS6KA5	5' UTR	cg17528251	1
14	91467504	91526676	-	NM_004755	RPS6KA5	Intron	cg17528251	1
14	91467504	91526676	-	NM_182398	RPS6KA5	Intron	cg17528251	1
14	92783925	92791926	+	NM_153648	SLC24A4	Promoter	cg00452561	1
14	92788925	92792275	+	NM_153648	SLC24A4	5' UTR	cg00452561	1
14	92784537	92792538	+	NM_153647	SLC24A4	Promoter	cg00452561	1
14	92789537	92790176	+	NM_153647	SLC24A4	5' UTR	cg00452561	1
14	92785152	92793153	+	NM_153646	SLC24A4	Promoter	cg00452561	1
14	93384445	93392446	+	NM_001275	CHGA	Promoter	cg16086620	1
14	93389445	93389706	+	NM_001275	CHGA	5' UTR	cg16086620	1
14	93384445	93392446	+	NM_001301690	CHGA	Promoter	cg16086620	1
14	93389445	93389706	+	NM_001301690	CHGA	5' UTR	cg16086620	1
14	101188202	101196203	+	NM_001317172	DLK1	Promoter	cg02874376	1
14	101193202	101193407	+	NM_001317172	DLK1	5' UTR	cg02874376	1
14	101188202	101196203	+	NM_003836	DLK1	Promoter	cg02874376	1
14	101193202	101193407	+	NM_003836	DLK1	5' UTR	cg02874376	1
14	101292445	101327361	+	NR_002766	MEG3	Non-coding	cg08294662	1
14	101292445	101327361	+	NR_003530	MEG3	Non-coding	cg08294662	1
14	101292445	101327361	+	NR_033358	MEG3	Non-coding	cg08294662	1
14	101292445	101327361	+	NR_033359	MEG3	Non-coding	cg08294662	1
14	101292445	101327361	+	NR_033360	MEG3	Non-coding	cg08294662	1
14	101292445	101327361	+	NR_046464	MEG3	Non-coding	cg08294662	1
14	101292445	101327361	+	NR_046465	MEG3	Non-coding	cg08294662	1
14	101292445	101327361	+	NR_046466	MEG3	Non-coding	cg08294662	1
14	101292445	101327361	+	NR_046467	MEG3	Non-coding	cg08294662	1
14	101292445	101327361	+	NR_046469	MEG3	Non-coding	cg08294662	1
14	101292445	101327361	+	NR_046470	MEG3	Non-coding	cg08294662	1
14	101292445	101327361	+	NR_046471	MEG3	Non-coding	cg08294662	1
14	101292445	101327361	+	NR_046472	MEG3	Non-coding	cg08294662	1
14	101292445	101320643	+	NR_046473	MEG3	Non-coding	cg08294662	1
14	101292469	101327361	+	NR_003531	MEG3	Non-coding	cg08294662	1
14	102023761	102031760	-	NR_152588	DIO3OS	Promoter	cg02287710	1
14	102023761	102031760	-	NR_152589	DIO3OS	Promoter	cg02287710	1
14	102023761	102031760	-	NR_152590	DIO3OS	Promoter	cg02287710	1
14	102023761	102031760	-	NR_152591	DIO3OS	Promoter	cg02287710	1
14	102023761	102031760	-	NR_152592	DIO3OS	Promoter	cg02287710	1
14	102023761	102031760	-	NR_152593	DIO3OS	Promoter	cg02287710	1
14	102023761	102031760	-	NR_031649	MIR1247	Promoter	cg02287710	1
14	102022688	102030689	+	NM_001362	DIO3	Promoter	cg02287710	1
14	103871413	103871605	+	NM_001128918	MARK3	CDS	cg03718013	1
14	103871413	103871605	+	NM_001128919	MARK3	CDS	cg03718013	1
14	103871413	103871605	+	NM_001128920	MARK3	CDS	cg03718013	1
14	103871413	103871605	+	NM_001128921	MARK3	CDS	cg03718013	1
14	103871413	103871605	+	NM_002376	MARK3	CDS	cg03718013	1
14	104547023	104555024	+	NM_001080464	ASPG	Promoter	cg10761315	1
14	104552023	104552109	+	NM_001080464	ASPG	5' UTR	cg10761315	1
14	104547023	104555024	+	NM_001080464	ASPG	Promoter	cg20965743	1
14	104552190	104558970	+	NM_001080464	ASPG	Intron	cg20965743	1
14	104547023	104555024	+	NM_001080464	ASPG	Promoter	cg03809622	1
14	104547023	104555024	+	NM_001080464	ASPG	Promoter	cg07150062	1
14	104552023	104552109	+	NM_001080464	ASPG	5' UTR	cg07150062	1
14	104547023	104555024	+	NM_001080464	ASPG	Promoter	cg23794278	1
14	104547023	104555024	+	NM_001080464	ASPG	Promoter	cg25307074	1
14	105068099	105076098	-	NM_001286389	TMEM179	Promoter	cg21495139	1
14	105063465	105070774	-	NM_001286389	TMEM179	Intron	cg21495139	1
14	105068099	105076098	-	NM_001286389	TMEM179	Promoter	cg10281977	1
14	105070774	105071098	-	NM_001286389	TMEM179	CDS	cg10281977	1
14	105068099	105076098	-	NM_001286390	TMEM179	Promoter	cg21495139	1
14	105063465	105070774	-	NM_001286390	TMEM179	Intron	cg21495139	1
14	105068099	105076098	-	NM_001286390	TMEM179	Promoter	cg10281977	1
14	105070774	105071098	-	NM_001286390	TMEM179	CDS	cg10281977	1
15	25068755	25664609	+	NR_146177	SNHG14	Non-coding	cg11441416	1
15	25481893	25489894	+	NR_003354	SNORD115-39	Promoter	cg11441416	1
15	25483761	25491762	+	NR_003355	SNORD115-40	Promoter	cg11441416	1
15	25485625	25493626	+	NR_003356	SNORD115-41	Promoter	cg11441416	1
15	25487492	25495493	+	NR_003302.4	SNORD115-10	Promoter	cg11441416	1
15	25487492	25495493	+	NR_003357	SNORD115-42	Promoter	cg11441416	1
15	27106866	27114867	+	NM_000810	GABRA5	Promoter	cg21402921	1
15	27111866	27114397	+	NM_000810	GABRA5	5' UTR	cg21402921	1
15	27107273	27115274	+	NM_001165037	GABRA5	Promoter	cg21402921	1
15	27112273	27114397	+	NM_001165037	GABRA5	5' UTR	cg21402921	1
15	29406220	29409265	+	NM_001353788	APBA2	Intron	cg08438435	1
15	29406220	29409265	+	NM_001353789	APBA2	Intron	cg08438435	1
15	29406220	29409265	+	NM_001353790	APBA2	Intron	cg08438435	1
15	29406220	29409265	+	NM_001353792	APBA2	Intron	cg08438435	1
15	29406220	29409265	+	NM_001130414	APBA2	Intron	cg08438435	1
15	29406220	29409265	+	NM_005503	APBA2	Intron	cg08438435	1
15	29406220	29409265	+	NM_001353791	APBA2	Intron	cg08438435	1
15	29406220	29409265	+	NM_001353793	APBA2	Intron	cg08438435	1
15	29406220	29409265	+	NM_001353794	APBA2	Intron	cg08438435	1
15	29406220	29409265	+	NM_001353796	APBA2	Intron	cg08438435	1
15	29406220	29409265	+	NM_001353797	APBA2	Intron	cg08438435	1
15	32698801	32727066	-	NR_026859	ULK4P3	Non-coding	cg26322285	1
15	32698812	32727251	-	NR_026858.1	ULK4P1	Non-coding	cg26322285	1
15	32698812	32727251	-	NR_027470.1	ULK4P2	Non-coding	cg26322285	1
15	33483936	33491935	-	NM_001277313	FMN1	Promoter	cg09155362	1
15	33483936	33491935	-	NM_001277314	FMN1	Promoter	cg09155362	1
15	35043784	35051783	-	NM_020660	GJD2	Promoter	cg10386483	1
15	35043784	35051783	-	NM_020660	GJD2	Promoter	cg22740700	1
15	35042285	35050286	+	NR_120329	LOC101928174	Promoter	cg10386483	1
15	35042285	35050286	+	NR_120329	LOC101928174	Promoter	cg22740700	1
15	42746767	42754766	-	NM_001284306	ZNF106	Promoter	cg17395184	1
15	42740904	42758251	-	NM_001284307	ZNF106	Intron	cg17395184	1
15	42746767	42754766	-	NM_022473	ZNF106	Promoter	cg17395184	1
15	42787504	42804046	+	NM_003825	SNAP23	5' UTR	cg17514769	1
15	42787504	42804046	+	NM_130798	SNAP23	5' UTR	cg17514769	1
15	47471403	47479404	+	NM_001198999	SEMA6D	Promoter	cg22389950	1
15	50193437	50209131	-	NM_024837	ATP8B4	Intron	cg00217293	1
15	50150435	50411420	-	NR_073596	ATP8B4	Non-coding	cg00217293	1
15	50150435	50411420	-	NR_073597	ATP8B4	Non-coding	cg00217293	1
15	50150435	50405514	-	NR_073598	ATP8B4	Non-coding	cg00217293	1
15	51911969	51919968	-	NM_001174116	DMXL2	Promoter	cg21048050	1
15	51868379	51914656	-	NM_001174116	DMXL2	Intron	cg21048050	1
15	51911969	51919968	-	NM_001174116	DMXL2	Promoter	cg20918537	1
15	51868379	51914656	-	NM_001174116	DMXL2	Intron	cg20918537	1
15	51911969	51919968	-	NM_001174117	DMXL2	Promoter	cg21048050	1
15	51868379	51914656	-	NM_001174117	DMXL2	Intron	cg21048050	1
15	51911969	51919968	-	NM_001174117	DMXL2	Promoter	cg20918537	1
15	51868379	51914656	-	NM_001174117	DMXL2	Intron	cg20918537	1
15	51911969	51919968	-	NM_015263	DMXL2	Promoter	cg21048050	1
15	51868379	51914656	-	NM_015263	DMXL2	Intron	cg21048050	1
15	51911969	51919968	-	NM_015263	DMXL2	Promoter	cg20918537	1
15	51868379	51914656	-	NM_015263	DMXL2	Intron	cg20918537	1
15	52040652	52048651	-	NM_001143917	LYSMD2	Promoter	cg02253142	1
15	52043758	52058640	+	NM_001142885	TMOD2	5' UTR	cg02253142	1
15	52043758	52058640	+	NM_014548	TMOD2	5' UTR	cg02253142	1
15	58355123	58363122	-	NM_001206897	ALDH1A2	Promoter	cg14805347	1
15	58350264	58358122	-	NM_001206897	ALDH1A2	5' UTR	cg14805347	1
15	58355123	58363122	-	NM_003888	ALDH1A2	Promoter	cg14805347	1
15	58357849	58358122	-	NM_003888	ALDH1A2	5' UTR	cg14805347	1
15	58355123	58363122	-	NM_170696	ALDH1A2	Promoter	cg14805347	1
15	58357849	58358122	-	NM_170696	ALDH1A2	5' UTR	cg14805347	1
15	58352423	58360424	+	NR_147215	LOC283665	Promoter	cg14805347	1
15	60824051	60970856	-	NM_134261	RORA	Intron	cg15451980	1
15	65064788	65072787	-	NM_194272	RBPMS2	Promoter	cg06034792	1
15	65064788	65072787	-	NR_138350	RBPMS2	Promoter	cg06034792	1
15	65063944	65071943	-	NR_138363	RBPMS2	Promoter	cg06034792	1
15	74657083	74665082	-	NM_000781	CYP11A1	Promoter	cg02916102	1
15	74640397	74659658	-	NM_000781	CYP11A1	Intron	cg02916102	1
15	74655555	74663554	-	NM_001099773	CYP11A1	Promoter	cg02916102	1
15	74637536	74658554	-	NM_001099773	CYP11A1	5' UTR	cg02916102	1
15	82335486	82343485	-	NM_032246	MEX3B	Promoter	cg17233202	1
15	91422665	91430666	+	NM_001143785	FES	Promoter	cg09397246	1
15	91422688	91430689	+	NM_002005	FES	Promoter	cg09397246	1
15	91423276	91431277	+	NM_001143783	FES	Promoter	cg09397246	1
15	91423276	91431277	+	NM_001143784	FES	Promoter	cg09397246	1
15	92459689	92638111	+	NM_001145044	SLCO3A1	Intron	cg27132471	1
15	92459689	92638111	+	NM_013272	SLCO3A1	Intron	cg27132471	1
15	92397530	92698550	+	NR_135775	SLCO3A1	Non-coding	cg27132471	1
15	96867349	96875348	-	NR_125738	NR2F2-AS1	Promoter	cg04943986	1
15	96867592	96875591	-	NR_102743	NR2F2-AS1	Promoter	cg04943986	1
15	96867592	96875591	-	NR_102744	NR2F2-AS1	Promoter	cg04943986	1
15	96869582	96877305	+	NM_001145155	NR2F2	Intron	cg04943986	1
15	96869111	96877112	+	NM_021005	NR2F2	Promoter	cg04943986	1
15	96870794	96878795	+	NM_001145156	NR2F2	Promoter	cg04943986	1
15	96871490	96879491	+	NR_031715	MIR1469	Promoter	cg04943986	1
15	96871569	96879570	+	NM_001145157	NR2F2	Promoter	cg04943986	1
15	101456490	101464489	-	NR_135827	LOC101927751	Promoter	cg25331703	1
15	101456490	101464489	-	NR_135828	LOC101927751	Promoter	cg25331703	1
15	101456490	101464489	-	NR_135831	LOC101927751	Promoter	cg25331703	1
15	101454420	101462421	+	NM_024652	LRRK1	Promoter	cg25331703	1
16	710612	710715	+	NM_145294	WDR90	CDS	cg02852791	1
16	1028600	1036599	-	NM_001352017	LMF1	Promoter	cg05313542	1
16	960943	1031599	-	NM_001352017	LMF1	5' UTR	cg07338658	1
16	1028600	1036599	-	NM_001352018	LMF1	Promoter	cg05313542	1
16	961080	983991	-	NM_001352018	LMF1	Intron	cg07338658	1
16	1028600	1036599	-	NM_001352019	LMF1	Promoter	cg05313542	1
16	961110	1004355	-	NM_001352019	LMF1	Intron	cg07338658	1
16	961110	1004355	-	NM_001352020	LMF1	Intron	cg07338658	1
16	960943	1021000	-	NM_001352021	LMF1	5' UTR	cg07338658	1
16	961110	1004355	-	NM_022773	LMF1	Intron	cg07338658	1
16	903636	1021000	-	NR_147885	LMF1	Non-coding	cg07338658	1
16	971033	984525	+	NR_110945	LMF1-AS1	Non-coding	cg07338658	1
16	971033	984525	+	NR_110946	LMF1-AS1	Non-coding	cg07338658	1
16	1028600	1036599	-	NR_036442	LMF1	Promoter	cg05313542	1
16	1026808	1034809	+	NM_014587	SOX8	Promoter	cg05313542	1
16	1032345	1033728	+	NM_014587	SOX8	Intron	cg05313542	1
16	1576798	1607936	-	NM_014714	IFT140	Intron	cg07013955	1
16	1592078	1604783	+	NM_001256541	TMEM204	Intron	cg07013955	1
16	1592078	1604783	+	NM_024600	TMEM204	Intron	cg07013955	1
16	2720442	2728441	-	NR_040023	ERVK13-1	Promoter	cg05524489	1
16	2708390	2723441	-	NR_040023	ERVK13-1	Non-coding	cg03900255	1
16	2799603	2807602	-	NR_027275	SRRM2-AS1	Promoter	cg10575367	1
16	2799603	2807602	-	NR_027275	SRRM2-AS1	Promoter	cg03507326	1
16	2797330	2805331	+	NM_016333	SRRM2	Promoter	cg10575367	1
16	2797330	2805331	+	NM_016333	SRRM2	Promoter	cg03507326	1
16	3110313	3118314	+	NM_001012631	IL32	Promoter	cg00239353	1
16	3110313	3118314	+	NM_001012633	IL32	Promoter	cg00239353	1
16	3110313	3118314	+	NM_001012718	IL32	Promoter	cg00239353	1
16	3110313	3118314	+	NM_004221	IL32	Promoter	cg00239353	1
16	3110612	3118613	+	NM_001012635	IL32	Promoter	cg00239353	1
16	3110639	3118640	+	NM_001012634	IL32	Promoter	cg00239353	1
16	3110643	3118644	+	NM_001308078	IL32	Promoter	cg00239353	1
16	3110663	3118664	+	NM_001012632	IL32	Promoter	cg00239353	1
16	3110785	3118786	+	NM_001012636	IL32	Promoter	cg00239353	1
16	10832643	10840644	+	NM_001278506	NUBP1	Promoter	cg07508609	1
16	10837923	10841000	+	NM_001278506	NUBP1	Intron	cg07508609	1
16	10832643	10840644	+	NM_002484	NUBP1	Promoter	cg07508609	1
16	10837923	10841000	+	NM_002484	NUBP1	Intron	cg07508609	1
16	10832692	10840693	+	NM_001323596	NUBP1	Promoter	cg07508609	1
16	10837923	10841000	+	NM_001323596	NUBP1	Intron	cg07508609	1
16	10832713	10840714	+	NM_001323594	NUBP1	Promoter	cg07508609	1
16	10837923	10841000	+	NM_001323594	NUBP1	Intron	cg07508609	1
16	10832717	10840718	+	NM_001323595	NUBP1	Promoter	cg07508609	1
16	10837923	10841000	+	NM_001323595	NUBP1	Intron	cg07508609	1
16	10832726	10840727	+	NM_001323597	NUBP1	Promoter	cg07508609	1
16	10837726	10841024	+	NM_001323597	NUBP1	5' UTR	cg07508609	1
16	12172773	12220490	+	NM_032167	SNX29	Intron	cg04635642	1
16	12990477	12998478	+	NM_001145204	SHISA9	Promoter	cg02482218	1
16	12995477	12995923	+	NM_001145204	SHISA9	5' UTR	cg02482218	1
16	12990477	12998478	+	NM_001145205	SHISA9	Promoter	cg02482218	1
16	12995477	12995923	+	NM_001145205	SHISA9	5' UTR	cg02482218	1
16	21167764	21175763	-	NM_017539	DNAH3	Promoter	cg04813880	1
16	21164698	21172699	+	NM_001301769	TMEM159	Promoter	cg04813880	1
16	21169698	21172505	+	NM_001301769	TMEM159	5' UTR	cg04813880	1
16	21164698	21172699	+	NM_001301771	TMEM159	Promoter	cg04813880	1
16	21169698	21172505	+	NM_001301771	TMEM159	5' UTR	cg04813880	1
16	21164698	21172699	+	NM_001301773	TMEM159	Promoter	cg04813880	1
16	21169698	21172505	+	NM_001301773	TMEM159	5' UTR	cg04813880	1
16	21164698	21172699	+	NM_001301774	TMEM159	Promoter	cg04813880	1
16	21169698	21172505	+	NM_001301774	TMEM159	5' UTR	cg04813880	1
16	21164698	21172699	+	NM_001301775	TMEM159	Promoter	cg04813880	1
16	21169698	21172505	+	NM_001301775	TMEM159	5' UTR	cg04813880	1
16	21164698	21172699	+	NM_020422	TMEM159	Promoter	cg04813880	1
16	21169698	21172505	+	NM_020422	TMEM159	5' UTR	cg04813880	1
16	21164698	21172699	+	NR_125971	TMEM159	Promoter	cg04813880	1
16	30566644	30574643	-	NM_001172679	ZNF764	Promoter	cg04640675	1
16	30566644	30574643	-	NM_033410	ZNF764	Promoter	cg04640675	1
16	48265734	48265851	-	NM_032583	ABCC11	CDS	cg09228051	1
16	48263184	48271183	-	NM_033151	ABCC11	Promoter	cg09228051	1
16	48265734	48266183	-	NM_033151	ABCC11	CDS	cg09228051	1
16	48265734	48265851	-	NM_145186	ABCC11	CDS	cg09228051	1
16	49312744	49320743	-	NM_004352	CBLN1	Promoter	cg03389653	1
16	56664651	56672652	+	NR_036677	MT1JP	Promoter	cg00851389	1
16	56667578	56675579	+	NM_005946	MT1A	Promoter	cg00851389	1
16	57792129	57793062	-	NM_001130099	KIFC3	3' UTR	cg27309702	1
16	57792129	57793062	-	NM_001130100	KIFC3	3' UTR	cg27309702	1
16	57792129	57793062	-	NM_001318710	KIFC3	3' UTR	cg27309702	1
16	57792129	57793062	-	NM_001318711	KIFC3	3' UTR	cg27309702	1
16	57792129	57793062	-	NM_001318712	KIFC3	3' UTR	cg27309702	1
16	57792129	57793062	-	NM_001318713	KIFC3	3' UTR	cg27309702	1
16	57792129	57793062	-	NM_001318714	KIFC3	3' UTR	cg27309702	1
16	57792129	57793062	-	NM_001318715	KIFC3	3' UTR	cg27309702	1
16	57792129	57792797	-	NM_005550	KIFC3	3' UTR	cg27309702	1
16	57792129	57816282	-	NR_134678	KIFC3	Non-coding	cg27309702	1
16	66608351	66616352	+	NM_001199317	CMTM2	Promoter	cg09854734	1
16	66608351	66616352	+	NM_001199317	CMTM2	Promoter	cg00049664	1
16	66608351	66616352	+	NM_001199317	CMTM2	Promoter	cg07153665	1
16	66608351	66616352	+	NM_001199317	CMTM2	Promoter	cg16626067	1
16	66608351	66616352	+	NM_144673	CMTM2	Promoter	cg09854734	1
16	66608351	66616352	+	NM_144673	CMTM2	Promoter	cg00049664	1
16	66608351	66616352	+	NM_144673	CMTM2	Promoter	cg07153665	1
16	66608351	66616352	+	NM_144673	CMTM2	Promoter	cg16626067	1
16	67691165	67699164	-	NM_001082486	ACD	Promoter	cg26919100	1
16	67691165	67699164	-	NM_022914	ACD	Promoter	cg26919100	1
16	67689851	67697852	+	NM_001037281	PARD6A	Promoter	cg26919100	1
16	67695358	67695581	+	NM_001037281	PARD6A	CDS	cg26919100	1
16	67689851	67697852	+	NM_016948	PARD6A	Promoter	cg26919100	1
16	67695358	67695581	+	NM_016948	PARD6A	CDS	cg26919100	1
16	68309153	68321649	+	NM_001076785	SLC7A6	Intron	cg22045478	1
16	68309153	68321649	+	NM_003983	SLC7A6	Intron	cg22045478	1
16	71387616	71395617	+	NM_001740	CALB2	Promoter	cg03513942	1
16	71387616	71395617	+	NM_007088	CALB2	Promoter	cg03513942	1
16	71387616	71395617	+	NR_027910	CALB2	Promoter	cg03513942	1
16	75276989	75298249	-	NM_001170714	BCAR1	Intron	cg14777808	1
16	75276989	75301813	-	NM_001170715	BCAR1	Intron	cg14777808	1
16	75276989	75300612	-	NM_001170716	BCAR1	Intron	cg14777808	1
16	75282556	75290555	-	NM_001170717	BCAR1	Promoter	cg14777808	1
16	75276989	75299723	-	NM_001170718	BCAR1	Intron	cg14777808	1
16	75279226	75287225	-	NM_001170719	BCAR1	Promoter	cg14777808	1
16	75276989	75286133	-	NM_001170720	BCAR1	Intron	cg14777808	1
16	75282556	75290555	-	NM_014567	BCAR1	Promoter	cg14777808	1
16	75339081	75428988	-	NM_006324	CFDP1	Intron	cg02512559	1
16	85946843	85948079	+	NM_002163	IRF8	Intron	cg22919868	1
16	85946843	85948079	+	NM_001363907	IRF8	Intron	cg22919868	1
16	85936621	85952035	+	NM_001363908	IRF8	5' UTR	cg22919868	1
16	85946953	85954954	+	NR_106832	MIR6774	Promoter	cg22919868	1
16	89383428	89556970	-	NM_001256182	ANKRD11	5' UTR	cg27513667	1
16	89383428	89556970	-	NM_001256182	ANKRD11	5' UTR	cg27150870	1
16	89383428	89556970	-	NM_001256183	ANKRD11	5' UTR	cg27513667	1
16	89383428	89556970	-	NM_001256183	ANKRD11	5' UTR	cg27150870	1
16	89383428	89556970	-	NM_013275	ANKRD11	5' UTR	cg27513667	1
16	89383428	89556970	-	NM_013275	ANKRD11	5' UTR	cg27150870	1
16	89353066	89556970	-	NR_045839	ANKRD11	Non-coding	cg27513667	1
16	89353066	89556970	-	NR_045839	ANKRD11	Non-coding	cg27150870	1
16	89389742	89390644	+	NM_001242885	LOC100287036	Intron	cg27150870	1
16	89629451	89633238	+	NM_000977	RPL13	3' UTR	cg05177932	1
16	89629451	89633238	+	NM_001243131	RPL13	3' UTR	cg05177932	1
16	89629451	89633238	+	NM_033251	RPL13	3' UTR	cg05177932	1
17	97077	131559	-	NM_001190411	RPH3AL	Intron	cg01531806	1
17	97077	169211	-	NM_001190412	RPH3AL	Intron	cg01531806	1
17	97077	169211	-	NM_001190413	RPH3AL	Intron	cg01531806	1
17	97077	131559	-	NM_006987	RPH3AL	Intron	cg01531806	1
17	641288	644541	+	NM_001318006	FAM57A	Intron	cg17369991	1
17	636422	643745	+	NM_001318007	FAM57A	Intron	cg17369991	1
17	636422	644541	+	NM_001318008	FAM57A	Intron	cg17369991	1
17	641288	643745	+	NM_024792	FAM57A	Intron	cg17369991	1
17	1028703	1132087	-	NM_001322841	ABR	Intron	cg26796775	1
17	1962130	1962982	+	NM_006497	HIC1	3' UTR	cg00911794	1
17	1954604	1962605	+	NM_001098202	HIC1	Promoter	cg00911794	1
17	1962130	1962982	+	NM_001098202	HIC1	3' UTR	cg00911794	1
17	2298749	2303934	-	NM_020310	MNT	Intron	cg06970884	1
17	3566187	3599699	-	NR_037928	P2RX5-TAX1BP3	Non-coding	cg04221683	1
17	3568975	3576974	-	NM_001204698	TAX1BP3	Promoter	cg04221683	1
17	3568975	3576974	-	NM_014604	TAX1BP3	Promoter	cg04221683	1
17	3576522	3577163	-	NM_001204519	P2RX5	3' UTR	cg04221683	1
17	3576522	3577163	-	NM_001204520	P2RX5	3' UTR	cg04221683	1
17	3576522	3577163	-	NM_002561	P2RX5	3' UTR	cg04221683	1
17	3576522	3577163	-	NM_175080	P2RX5	3' UTR	cg04221683	1
17	4629703	4637704	+	NM_001001683	MED11	Promoter	cg18520696	1
17	4629703	4637704	+	NM_001305000	MED11	Promoter	cg18520696	1
17	6674552	6682553	+	NM_153230	FBXO39	Promoter	cg23729107	1
17	6674552	6682553	+	NM_153230	FBXO39	Promoter	cg07540103	1
17	6980628	6988627	-	NM_001330070	CLEC10A	Promoter	cg24418447	1
17	6980628	6988627	-	NM_006344	CLEC10A	Promoter	cg24418447	1
17	6980628	6988627	-	NM_182906	CLEC10A	Promoter	cg24418447	1
17	7333762	7341763	+	NM_178518	TMEM102	Promoter	cg19056772	1
17	7333762	7341763	+	NM_178518	TMEM102	Promoter	cg25563256	1
17	7333792	7341793	+	NM_001320444	TMEM102	Promoter	cg19056772	1
17	7333792	7341793	+	NM_001320444	TMEM102	Promoter	cg25563256	1
17	7336592	7344593	+	NR_130156	FGF11	Promoter	cg19056772	1
17	7336592	7344593	+	NR_130156	FGF11	Promoter	cg25563256	1
17	7337346	7345347	+	NM_004112	FGF11	Promoter	cg19056772	1
17	7337346	7345347	+	NM_004112	FGF11	Promoter	cg25563256	1
17	7339061	7347062	+	NM_001303460	FGF11	Promoter	cg19056772	1
17	7339061	7347062	+	NM_001303460	FGF11	Promoter	cg25563256	1
17	15897093	15902833	-	NM_001042697	ZSWIM7	Intron	cg26312508	1
17	15897093	15902833	-	NM_001042698	ZSWIM7	Intron	cg26312508	1
17	29153988	29161989	+	NM_024857	ATAD5	Promoter	cg16831185	1
17	34622733	34630732	-	NM_021006	CCL3L1	Promoter	cg03071134	1
17	34622733	34630732	-	NR_111964	CCL3L1	Promoter	cg03071134	1
17	34622723	34630722	-	NM_001001437.1	CCL3L3	Promoter	cg03071134	1
17	37761177	37769176	-	NM_006160	NEUROD2	Promoter	cg03094519	1
17	37760021	37761705	-	NM_006160	NEUROD2	3' UTR	cg03094519	1
17	37889154	37897155	+	NM_001330207	GRB7	Promoter	cg11183072	1
17	37894154	37898556	+	NM_001330207	GRB7	5' UTR	cg11183072	1
17	37889162	37897163	+	NM_005310	GRB7	Promoter	cg11183072	1
17	37894162	37898556	+	NM_005310	GRB7	5' UTR	cg11183072	1
17	37889576	37897577	+	NM_001030002	GRB7	Promoter	cg11183072	1
17	37890024	37898025	+	NM_001242442	GRB7	Promoter	cg11183072	1
17	37891220	37899221	+	NM_001242443	GRB7	Promoter	cg11183072	1
17	39940022	39948021	-	NM_001352773	JUP	Promoter	cg18733255	1
17	39928107	39943021	-	NM_001352773	JUP	5' UTR	cg18733255	1
17	39940022	39948021	-	NM_001352774	JUP	Promoter	cg18733255	1
17	39928107	39943021	-	NM_001352774	JUP	5' UTR	cg18733255	1
17	39940022	39948021	-	NM_001352775	JUP	Promoter	cg18733255	1
17	39928107	39943021	-	NM_001352775	JUP	5' UTR	cg18733255	1
17	39940022	39948021	-	NM_001352776	JUP	Promoter	cg18733255	1
17	39928107	39943021	-	NM_001352776	JUP	5' UTR	cg18733255	1
17	39939349	39947348	-	NM_001352777	JUP	Promoter	cg18733255	1
17	39940022	39948021	-	NM_002230	JUP	Promoter	cg18733255	1
17	39928107	39943021	-	NM_002230	JUP	5' UTR	cg18733255	1
17	39940022	39948021	-	NM_021991	JUP	Promoter	cg18733255	1
17	39928107	39943021	-	NM_021991	JUP	5' UTR	cg18733255	1
17	41721029	41738434	-	NM_001040002	MEOX1	Intron	cg00620733	1
17	41721029	41738434	-	NM_004527	MEOX1	Intron	cg00620733	1
17	41719401	41738434	-	NM_013999	MEOX1	Intron	cg00620733	1
17	46619395	46627394	-	NM_002145	HOXB2	Promoter	cg12121660	1
17	46621110	46621883	-	NM_002145	HOXB2	Intron	cg12121660	1
17	46616713	46624714	+	NR_102279	HOXB-AS1	Promoter	cg12121660	1
17	46656986	46664985	-	NM_001330322	HOXB3	Promoter	cg22005990	1
17	46629618	46659985	-	NM_001330322	HOXB3	5' UTR	cg22005990	1
17	46629618	46659985	-	NM_001330322	HOXB3	5' UTR	cg24095592	1
17	46629441	46652460	-	NM_001330323	HOXB3	5' UTR	cg24095592	1
17	46629837	46651811	-	NM_002146	HOXB3	5' UTR	cg24095592	1
17	46652745	46660744	-	NM_024015	HOXB4	Promoter	cg22005990	1
17	46654311	46662310	-	NR_029608	MIR10A	Promoter	cg22005990	1
17	46662782	46670783	+	NR_033201	HOXB-AS3	Promoter	cg12744859	1
17	46667782	46683775	+	NR_033201	HOXB-AS3	Non-coding	cg22583148	1
17	46662782	46670783	+	NR_033202	HOXB-AS3	Promoter	cg12744859	1
17	46667782	46679704	+	NR_033202	HOXB-AS3	Non-coding	cg22583148	1
17	46662782	46670783	+	NR_110331	HOXB-AS3	Promoter	cg12744859	1
17	46667782	46679704	+	NR_110331	HOXB-AS3	Non-coding	cg22583148	1
17	46668105	46676104	-	NM_002147	HOXB5	Promoter	cg12744859	1
17	46668619	46669572	-	NM_002147	HOXB5	3' UTR	cg12744859	1
17	46668105	46676104	-	NM_002147	HOXB5	Promoter	cg22583148	1
17	46664654	46672655	+	NR_033203	HOXB-AS3	Promoter	cg12744859	1
17	46669654	46679704	+	NR_033203	HOXB-AS3	Non-coding	cg22583148	1
17	46664654	46672655	+	NR_033204	HOXB-AS3	Promoter	cg12744859	1
17	46669654	46683775	+	NR_033204	HOXB-AS3	Non-coding	cg22583148	1
17	46664654	46672655	+	NR_110329	HOXB-AS3	Promoter	cg12744859	1
17	46669654	46679704	+	NR_110329	HOXB-AS3	Non-coding	cg22583148	1
17	46674035	46675098	-	NM_018952	HOXB6	Intron	cg22583148	1
17	46668320	46676321	+	NR_033205	HOXB-AS3	Promoter	cg12744859	1
17	46668320	46676321	+	NR_033205	HOXB-AS3	Promoter	cg22583148	1
17	46668320	46676321	+	NR_110330	HOXB-AS3	Promoter	cg12744859	1
17	46668320	46676321	+	NR_110330	HOXB-AS3	Promoter	cg22583148	1
17	47076532	47102980	+	NM_001160423	IGF2BP1	Intron	cg07075026	1
17	47076532	47102980	+	NM_006546	IGF2BP1	Intron	cg07075026	1
17	49157066	49197715	-	NM_001130527	SPAG9	Intron	cg10956403	1
17	49157066	49197715	-	NM_001130528	SPAG9	Intron	cg10956403	1
17	49157066	49197715	-	NM_003971	SPAG9	Intron	cg10956403	1
17	58466588	58474587	-	NM_032582	USP32	Promoter	cg21573025	1
17	58422970	58469243	-	NM_032582	USP32	Intron	cg21573025	1
17	60342067	60353017	-	NR_027486	TBC1D3P2	Non-coding	cg07029460	1
17	62006716	62014715	-	NM_000626	CD79B	Promoter	cg08355301	1
17	62009622	62009715	-	NM_000626	CD79B	5' UTR	cg08355301	1
17	62006716	62014715	-	NM_001039933	CD79B	Promoter	cg08355301	1
17	62009622	62009715	-	NM_001039933	CD79B	5' UTR	cg08355301	1
17	62006716	62014715	-	NM_001329050	CD79B	Promoter	cg08355301	1
17	62009622	62009715	-	NM_001329050	CD79B	5' UTR	cg08355301	1
17	62006716	62014715	-	NM_021602	CD79B	Promoter	cg08355301	1
17	62009622	62009715	-	NM_021602	CD79B	5' UTR	cg08355301	1
17	63014422	63049620	-	NM_001282425	GNA13	Intron	cg27478058	1
17	63014422	63049620	-	NM_006572	GNA13	Intron	cg27478058	1
17	68162545	68170544	-	NR_036534	KCNJ2-AS1	Promoter	cg06653045	1
17	68160676	68168677	+	NM_000891	KCNJ2	Promoter	cg06653045	1
17	72662256	72670257	+	NM_175738	RAB37	Promoter	cg11639876	1
17	78923348	78931424	+	NM_001163034	RPTOR	Intron	cg21831512	1
17	78923348	78931424	+	NM_020761	RPTOR	Intron	cg21831512	1
17	80730384	80739465	+	NM_005993	TBCD	Intron	cg01561157	1
18	6411920	6419919	-	NM_001330559	L3MBTL4	Promoter	cg17688525	1
18	6412260	6420259	-	NM_001365765	L3MBTL4	Promoter	cg17688525	1
18	6311625	6415259	-	NM_001365765	L3MBTL4	5' UTR	cg17688525	1
18	6411912	6419911	-	NM_001365768	L3MBTL4	Promoter	cg17688525	1
18	6411912	6419911	-	NM_001365769	L3MBTL4	Promoter	cg17688525	1
18	6411912	6419911	-	NM_173464	L3MBTL4	Promoter	cg17688525	1
18	6411912	6419911	-	NR_158609	L3MBTL4	Promoter	cg17688525	1
18	6411912	6419911	-	NR_158610	L3MBTL4	Promoter	cg17688525	1
18	6411912	6419911	-	NM_001365767	L3MBTL4	Promoter	cg17688525	1
18	6411912	6419911	-	NM_001365766	L3MBTL4	Promoter	cg17688525	1
18	7114815	7122814	-	NM_005559	LAMA1	Promoter	cg22455914	1
18	7080457	7117659	-	NM_005559	LAMA1	Intron	cg22455914	1
18	9703228	9711229	+	NM_006868	RAB31	Promoter	cg17982102	1
18	11145763	11153762	-	NM_022068	PIEZO2	Promoter	cg03686593	1
18	11145763	11153762	-	NM_022068	PIEZO2	Promoter	cg24362812	1
18	28619783	28627782	-	NM_001941	DSC3	Promoter	cg11722699	1
18	28619783	28627782	-	NM_024423	DSC3	Promoter	cg11722699	1
18	31017047	31025046	-	NM_001105528	CCDC178	Promoter	cg01763410	1
18	31017047	31025046	-	NM_001308126	CCDC178	Promoter	cg01763410	1
18	31017687	31025686	-	NM_198995	CCDC178	Promoter	cg01763410	1
18	30992053	31020686	-	NM_198995	CCDC178	5' UTR	cg01763410	1
18	31153541	31161542	+	NM_030632	ASXL3	Promoter	cg17349999	1
18	31158650	31187558	+	NM_030632	ASXL3	Intron	cg17349999	1
18	45454519	45462518	-	NM_001003652	SMAD2	Promoter	cg02554138	1
18	45423128	45457518	-	NM_001003652	SMAD2	5' UTR	cg02554138	1
18	45454519	45462518	-	NM_001135937	SMAD2	Promoter	cg02554138	1
18	45423128	45457518	-	NM_001135937	SMAD2	5' UTR	cg02554138	1
18	45453972	45461971	-	NM_005901	SMAD2	Promoter	cg02554138	1
18	45423128	45456971	-	NM_005901	SMAD2	5' UTR	cg02554138	1
18	53445958	53453957	-	NR_145452	LINC01415	Promoter	cg00228017	1
18	53444654	53452653	-	NR_145453	LINC01415	Promoter	cg00228017	1
18	53444983	53452982	-	NR_145454	LINC01415	Promoter	cg00228017	1
18	60795993	60985315	-	NM_000633	BCL2	Intron	cg18683060	1
18	63412488	63420489	+	NM_033646	CDH7	Promoter	cg00589371	1
18	63417488	63430080	+	NM_033646	CDH7	5' UTR	cg00589371	1
18	63412815	63420816	+	NM_001317214	CDH7	Promoter	cg00589371	1
18	63412815	63420816	+	NM_001362438	CDH7	Promoter	cg00589371	1
18	63412815	63420816	+	NM_004361	CDH7	Promoter	cg00589371	1
18	67562937	67563282	-	NM_001303618	CD226	CDS	cg06660550	1
18	67562937	67563282	-	NM_001303619	CD226	CDS	cg06660550	1
18	67562937	67563282	-	NM_006566	CD226	CDS	cg06660550	1
18	74506688	74534252	-	NR_040024	ZNF236-DT	Non-coding	cg16472389	1
18	76735275	76743276	+	NM_171999	SALL3	Promoter	cg21887618	1
19	835985	843986	+	NM_002777	PRTN3	Promoter	cg23525853	1
19	843461	843627	+	NM_002777	PRTN3	CDS	cg23525853	1
19	3742816	3987433	+	NR_031672.1	MIR1268A	Non-coding	cg05562282	1
19	3742816	3987433	+	NR_031672.1	MIR1268A	Non-coding	cg05356662	1
19	3798812	3806811	-	NM_002378	MATK	Promoter	cg05562282	1
19	3798812	3806811	-	NM_002378	MATK	Promoter	cg05356662	1
19	5830637	5832591	-	NM_000150	FUT6	CDS	cg01630130	1
19	5830637	5832591	-	NM_001040701	FUT6	CDS	cg01630130	1
19	6499861	6507860	-	NM_001289123	TUBB4A	Promoter	cg19536401	1
19	6499861	6507860	-	NM_001289127	TUBB4A	Promoter	cg19536401	1
19	6499861	6507860	-	NM_001289129	TUBB4A	Promoter	cg19536401	1
19	6499597	6507596	-	NM_001289130	TUBB4A	Promoter	cg19536401	1
19	6499597	6507596	-	NM_001289131	TUBB4A	Promoter	cg19536401	1
19	6499597	6507596	-	NM_006087	TUBB4A	Promoter	cg19536401	1
19	6734635	6742634	-	NM_001080452	GPR108	Promoter	cg06410591	1
19	6734635	6742634	-	NM_001080452	GPR108	Promoter	cg13860006	1
19	6734315	6742314	-	NM_020171	GPR108	Promoter	cg06410591	1
19	6734315	6742314	-	NM_020171	GPR108	Promoter	cg13860006	1
19	6733791	6741790	-	NR_106849	MIR6791	Promoter	cg06410591	1
19	6733791	6741790	-	NR_106849	MIR6791	Promoter	cg13860006	1
19	6734693	6742694	+	NM_001288962	TRIP10	Promoter	cg06410591	1
19	6741137	6741236	+	NM_001288962	TRIP10	Intron	cg06410591	1
19	6734693	6742694	+	NM_001288962	TRIP10	Promoter	cg13860006	1
19	6741137	6741236	+	NM_001288962	TRIP10	Intron	cg13860006	1
19	6734693	6742694	+	NM_001288963	TRIP10	Promoter	cg06410591	1
19	6741137	6741236	+	NM_001288963	TRIP10	Intron	cg06410591	1
19	6734693	6742694	+	NM_001288963	TRIP10	Promoter	cg13860006	1
19	6741137	6741236	+	NM_001288963	TRIP10	Intron	cg13860006	1
19	6734693	6742694	+	NM_004240	TRIP10	Promoter	cg06410591	1
19	6741137	6741236	+	NM_004240	TRIP10	Intron	cg06410591	1
19	6734693	6742694	+	NM_004240	TRIP10	Promoter	cg13860006	1
19	6741137	6741236	+	NM_004240	TRIP10	Intron	cg13860006	1
19	6734693	6742694	+	NR_110231	TRIP10	Promoter	cg06410591	1
19	6734693	6742694	+	NR_110231	TRIP10	Promoter	cg13860006	1
19	8672622	8680621	-	NM_030957	ADAMTS10	Promoter	cg12085570	1
19	8670596	8675621	-	NM_030957	ADAMTS10	5' UTR	cg12085570	1
19	9234628	9242627	-	NM_001001958	OR7G3	Promoter	cg09858348	1
19	10708121	10716122	+	NM_001145056	SLC44A2	Promoter	cg06943912	1
19	10713238	10736929	+	NM_001145056	SLC44A2	Intron	cg06943912	1
19	12473477	12481476	-	NM_030824	ZNF442	Promoter	cg11755203	1
19	12474446	12476476	-	NM_030824	ZNF442	5' UTR	cg11755203	1
19	12473499	12481498	-	NM_001363774	ZNF442	Promoter	cg11755203	1
19	12462883	12476498	-	NM_001363774	ZNF442	5' UTR	cg11755203	1
19	13106679	13135835	+	NM_001365902	NFIX	Intron	cg08420572	1
19	13106679	13135835	+	NM_001365982	NFIX	Intron	cg08420572	1
19	13106679	13135835	+	NM_002501	NFIX	Intron	cg08420572	1
19	15213175	15221176	+	NM_001300910	SYDE1	Promoter	cg16015423	1
19	15213175	15221176	+	NM_033025	SYDE1	Promoter	cg16015423	1
19	17387454	17395455	+	NM_001278443	ANKLE1	Promoter	cg15110403	1
19	17392866	17393019	+	NM_001278443	ANKLE1	CDS	cg15110403	1
19	17387454	17395455	+	NM_001278444	ANKLE1	Promoter	cg15110403	1
19	17392866	17393019	+	NM_001278444	ANKLE1	CDS	cg15110403	1
19	17387454	17395455	+	NM_001278445	ANKLE1	Promoter	cg15110403	1
19	17392871	17393019	+	NM_001278445	ANKLE1	CDS	cg15110403	1
19	17387454	17395455	+	NM_152363	ANKLE1	Promoter	cg15110403	1
19	17392866	17393019	+	NM_152363	ANKLE1	CDS	cg15110403	1
19	17387454	17395455	+	NR_103530	ANKLE1	Promoter	cg15110403	1
19	18546113	18554112	-	NM_001170938	ISYNA1	Promoter	cg15073853	1
19	18545121	18553120	-	NM_001253389	ISYNA1	Promoter	cg15073853	1
19	18546113	18554112	-	NM_016368	ISYNA1	Promoter	cg15073853	1
19	18546113	18554112	-	NR_045573	ISYNA1	Promoter	cg15073853	1
19	18545974	18553973	-	NR_045574	ISYNA1	Promoter	cg15073853	1
19	18887981	18893144	+	NM_001098482	CRTC1	CDS	cg17759252	1
19	18887981	18893144	+	NM_015321	CRTC1	CDS	cg17759252	1
19	19003955	19011954	-	NM_021267	CERS1	Promoter	cg00773902	1
19	19003955	19011954	-	NM_021267	CERS1	Promoter	cg03351460	1
19	19003955	19011954	-	NM_001492	GDF1	Promoter	cg00773902	1
19	19003955	19011954	-	NM_001492	GDF1	Promoter	cg03351460	1
19	19004538	19012537	-	NM_001290265	CERS1	Promoter	cg00773902	1
19	19004340	19007537	-	NM_001290265	CERS1	5' UTR	cg00773902	1
19	19004538	19012537	-	NM_001290265	CERS1	Promoter	cg03351460	1
19	19004340	19007537	-	NM_001290265	CERS1	5' UTR	cg03351460	1
19	19003955	19011954	-	NM_198207	CERS1	Promoter	cg00773902	1
19	19003955	19011954	-	NM_198207	CERS1	Promoter	cg03351460	1
19	20273023	20281024	+	NM_052852	ZNF486	Promoter	cg02427230	1
19	21259953	21267954	+	NM_182515	ZNF714	Promoter	cg19882830	1
19	21259953	21267954	+	NM_182515	ZNF714	Promoter	cg09352518	1
19	21264953	21281076	+	NM_182515	ZNF714	5' UTR	cg09352518	1
19	21259953	21267954	+	NM_182515	ZNF714	Promoter	cg01326874	1
19	21264953	21281076	+	NM_182515	ZNF714	5' UTR	cg01326874	1
19	21259953	21267954	+	NM_182515	ZNF714	Promoter	cg01483656	1
19	21259953	21267954	+	NR_117086	ZNF714	Promoter	cg19882830	1
19	21259953	21267954	+	NR_117086	ZNF714	Promoter	cg09352518	1
19	21259953	21267954	+	NR_117086	ZNF714	Promoter	cg01326874	1
19	21259953	21267954	+	NR_117086	ZNF714	Promoter	cg01483656	1
19	21259953	21267954	+	NR_117087	ZNF714	Promoter	cg19882830	1
19	21259953	21267954	+	NR_117087	ZNF714	Promoter	cg09352518	1
19	21259953	21267954	+	NR_117087	ZNF714	Promoter	cg01326874	1
19	21259953	21267954	+	NR_117087	ZNF714	Promoter	cg01483656	1
19	21259953	21267954	+	NR_117088	ZNF714	Promoter	cg19882830	1
19	21259953	21267954	+	NR_117088	ZNF714	Promoter	cg09352518	1
19	21259953	21267954	+	NR_117088	ZNF714	Promoter	cg01326874	1
19	21259953	21267954	+	NR_117088	ZNF714	Promoter	cg01483656	1
19	22812126	22820127	+	NM_020855	ZNF492	Promoter	cg01485075	1
19	22817126	22836203	+	NM_020855	ZNF492	5' UTR	cg01485075	1
19	22812126	22820127	+	NM_020855	ZNF492	Promoter	cg06748831	1
19	31640776	31840432	-	NR_138035	TSHZ3	Non-coding	cg00136902	1
19	31640776	31840432	-	NR_138036	TSHZ3	Non-coding	cg00136902	1
19	31770659	31840086	-	NM_020856	TSHZ3	Intron	cg00136902	1
19	31799251	31840432	-	NR_138034	TSHZ3	Non-coding	cg00136902	1
19	34107861	34115862	+	NM_001127895	CHST8	Promoter	cg19594305	1
19	34112861	34180169	+	NM_001127895	CHST8	5' UTR	cg19594305	1
19	34107873	34115874	+	NM_001127896	CHST8	Promoter	cg19594305	1
19	34112873	34180169	+	NM_001127896	CHST8	5' UTR	cg19594305	1
19	36035811	36035909	+	NM_014364	GAPDHS	CDS	cg17810176	1
19	36033933	36041932	-	NR_038396	TMEM147-AS1	Promoter	cg17810176	1
19	36031502	36039503	+	NM_001242597	TMEM147	Promoter	cg17810176	1
19	36031502	36039503	+	NM_001242598	TMEM147	Promoter	cg17810176	1
19	36031502	36039503	+	NM_032635	TMEM147	Promoter	cg17810176	1
19	37093180	37101179	-	NM_001145649	ZNF529	Promoter	cg25397945	1
19	37063249	37096179	-	NM_001145649	ZNF529	5' UTR	cg25397945	1
19	37093180	37101179	-	NM_001145650	ZNF529	Promoter	cg25397945	1
19	37047060	37096179	-	NM_001145650	ZNF529	5' UTR	cg25397945	1
19	37093180	37101179	-	NR_027239	ZNF529	Promoter	cg25397945	1
19	37091207	37099208	+	NM_001256838	ZNF382	Promoter	cg25397945	1
19	37091207	37099208	+	NM_032825	ZNF382	Promoter	cg25397945	1
19	38180218	38188217	-	NM_152605	ZNF781	Promoter	cg03611452	1
19	38744233	38752232	-	NM_001243947	PPP1R14A	Promoter	cg22557662	1
19	38744233	38752232	-	NM_001243947	PPP1R14A	Promoter	cg02571816	1
19	38744233	38752232	-	NM_033256	PPP1R14A	Promoter	cg22557662	1
19	38744233	38752232	-	NM_033256	PPP1R14A	Promoter	cg02571816	1
19	41018513	41019462	+	NM_020971	SPTBN4	CDS	cg17768491	1
19	41694112	41702113	+	NM_030622	CYP2S1	Promoter	cg21117476	1
19	41720104	41728105	+	NM_001699	AXL	Promoter	cg19848291	1
19	41725104	41725299	+	NM_001699	AXL	5' UTR	cg19848291	1
19	41720104	41728105	+	NM_001699	AXL	Promoter	cg03247049	1
19	41720104	41728105	+	NM_021913	AXL	Promoter	cg19848291	1
19	41725104	41725299	+	NM_021913	AXL	5' UTR	cg19848291	1
19	41720104	41728105	+	NM_021913	AXL	Promoter	cg03247049	1
19	42055886	42085667	+	NM_001288773	CEACAM21	5' UTR	cg24442609	1
19	42055886	42085667	+	NM_001288773	CEACAM21	5' UTR	cg10545142	1
19	42901300	43156508	+	NR_073180	LIPE-AS1	Non-coding	cg22276896	1
19	42927907	43156508	+	NR_073179	LIPE-AS1	Non-coding	cg22276896	1
19	42944202	42952201	-	NM_198477	CXCL17	Promoter	cg22276896	1
19	42946985	42947201	-	NM_198477	CXCL17	5' UTR	cg22276896	1
19	42944202	42952201	-	NR_133910	CXCL17	Promoter	cg22276896	1
19	45889082	45889216	-	NM_001142502	PPP1R13L	CDS	cg07517893	1
19	45889082	45889216	-	NM_006663	PPP1R13L	CDS	cg07517893	1
19	46315607	46323606	-	NM_030785	RSPH6A	Promoter	cg07377422	1
19	46523558	46531557	-	NM_005091	PGLYRP1	Promoter	cg14001023	1
19	46526280	46526557	-	NM_005091	PGLYRP1	5' UTR	cg14001023	1
19	47754731	47762732	+	NM_015603	CCDC9	Promoter	cg01362383	1
19	47759731	47761659	+	NM_015603	CCDC9	5' UTR	cg01362383	1
19	47835404	47844058	+	NM_001271749	C5AR2	5' UTR	cg18076218	1
19	47835262	47843263	+	NM_018485	C5AR2	Promoter	cg18076218	1
19	47838744	47846745	+	NM_001271750	C5AR2	Promoter	cg18076218	1
19	49993834	49994036	+	NM_001270491	RPL13A	Intron	cg11252555	1
19	49993834	49994036	+	NM_001270491	RPL13A	Intron	cg08570691	1
19	49993834	49994036	+	NM_012423	RPL13A	Intron	cg11252555	1
19	49993834	49994036	+	NM_012423	RPL13A	Intron	cg08570691	1
19	49990811	49995565	+	NR_073024	RPL13A	Non-coding	cg11252555	1
19	49990811	49995565	+	NR_073024	RPL13A	Non-coding	cg08570691	1
19	49985865	49993866	+	NR_026712	RPL13AP5	Promoter	cg11252555	1
19	49990865	49995097	+	NR_026712	RPL13AP5	Non-coding	cg08570691	1
19	49988223	49996224	+	NR_000021	SNORD32A	Promoter	cg11252555	1
19	49988223	49996224	+	NR_000021	SNORD32A	Promoter	cg08570691	1
19	49988874	49996875	+	NR_000020	SNORD33	Promoter	cg11252555	1
19	49988874	49996875	+	NR_000020	SNORD33	Promoter	cg08570691	1
19	49989164	49997165	+	NR_000019	SNORD34	Promoter	cg11252555	1
19	49989164	49997165	+	NR_000019	SNORD34	Promoter	cg08570691	1
19	49989432	49997433	+	NR_000018	SNORD35A	Promoter	cg11252555	1
19	49989432	49997433	+	NR_000018	SNORD35A	Promoter	cg08570691	1
19	50010536	50018537	+	NM_001136019	FCGRT	Promoter	cg12412309	1
19	50015536	50016659	+	NM_001136019	FCGRT	5' UTR	cg12412309	1
19	50010536	50018537	+	NM_001136019	FCGRT	Promoter	cg08059845	1
19	50015536	50016659	+	NM_001136019	FCGRT	5' UTR	cg08059845	1
19	50010536	50018537	+	NM_001136019	FCGRT	Promoter	cg15528736	1
19	50015536	50016659	+	NM_001136019	FCGRT	5' UTR	cg15528736	1
19	50011436	50019437	+	NM_004107	FCGRT	Promoter	cg12412309	1
19	50011436	50019437	+	NM_004107	FCGRT	Promoter	cg08059845	1
19	50011436	50019437	+	NM_004107	FCGRT	Promoter	cg15528736	1
19	51220042	51228041	-	NM_016148	SHANK1	Promoter	cg16651537	1
19	51192537	51200353	-	NM_016148	SHANK1	Intron	cg07060551	1
19	51221605	51229606	+	NM_002975	CLEC11A	Promoter	cg16651537	1
19	52388191	52396190	-	NR_024181	ZNF577	Promoter	cg12227172	1
19	52388191	52396190	-	NR_024181	ZNF577	Promoter	cg03562414	1
19	52388191	52396190	-	NM_001135590	ZNF577	Promoter	cg12227172	1
19	52388191	52396190	-	NM_001135590	ZNF577	Promoter	cg03562414	1
19	52383636	52391190	-	NM_001135590	ZNF577	5' UTR	cg03562414	1
19	52388231	52396230	-	NM_032679	ZNF577	Promoter	cg12227172	1
19	52388231	52396230	-	NM_032679	ZNF577	Promoter	cg03562414	1
19	52383636	52391230	-	NM_032679	ZNF577	5' UTR	cg03562414	1
19	52386278	52394279	+	NR_110733	ZNF649-AS1	Promoter	cg12227172	1
19	52386278	52394279	+	NR_110733	ZNF649-AS1	Promoter	cg03562414	1
19	53068526	53076527	+	NM_018260	ZNF701	Promoter	cg10598034	1
19	53068917	53076918	+	NM_001172655	ZNF701	Promoter	cg10598034	1
19	53693680	53701679	-	NM_001353457	ZNF665	Promoter	cg17169289	1
19	53682869	53696679	-	NM_001353457	ZNF665	5' UTR	cg17169289	1
19	53693680	53701679	-	NM_001353458	ZNF665	Promoter	cg17169289	1
19	53683033	53696679	-	NM_001353458	ZNF665	5' UTR	cg17169289	1
19	53693680	53701679	-	NM_001353459	ZNF665	Promoter	cg17169289	1
19	53686152	53696679	-	NM_001353459	ZNF665	5' UTR	cg17169289	1
19	53693680	53701679	-	NM_024733	ZNF665	Promoter	cg17169289	1
19	53686152	53696679	-	NM_024733	ZNF665	5' UTR	cg17169289	1
19	54873723	54881722	-	NM_001289023	LAIR1	Promoter	cg22211917	1
19	54873723	54881722	-	NM_001289025	LAIR1	Promoter	cg22211917	1
19	54875938	54881869	-	NM_001289026	LAIR1	Intron	cg22211917	1
19	54872817	54881869	-	NM_001289027	LAIR1	Intron	cg22211917	1
19	54873723	54881722	-	NM_002287	LAIR1	Promoter	cg22211917	1
19	54873723	54881722	-	NM_021706	LAIR1	Promoter	cg22211917	1
19	54873723	54881722	-	NR_110279	LAIR1	Promoter	cg22211917	1
19	54873723	54881722	-	NR_110280	LAIR1	Promoter	cg22211917	1
19	55657724	55665723	-	NM_001126132	TNNT1	Promoter	cg10218876	1
19	55658526	55660723	-	NM_001126132	TNNT1	5' UTR	cg10218876	1
19	55657724	55665723	-	NM_001126133	TNNT1	Promoter	cg10218876	1
19	55658526	55660723	-	NM_001126133	TNNT1	5' UTR	cg10218876	1
19	55657724	55665723	-	NM_001291774	TNNT1	Promoter	cg10218876	1
19	55658526	55660723	-	NM_001291774	TNNT1	5' UTR	cg10218876	1
19	55657724	55665723	-	NM_003283	TNNT1	Promoter	cg10218876	1
19	55658526	55660723	-	NM_003283	TNNT1	5' UTR	cg10218876	1
19	57014212	57022213	+	NM_001321768	ZNF471	Promoter	cg00674365	1
19	57014212	57022213	+	NM_001321768	ZNF471	Promoter	cg19811761	1
19	57014212	57022213	+	NM_001321768	ZNF471	Promoter	cg12844912	1
19	57014212	57022213	+	NM_020813	ZNF471	Promoter	cg00674365	1
19	57014212	57022213	+	NM_020813	ZNF471	Promoter	cg19811761	1
19	57014212	57022213	+	NM_020813	ZNF471	Promoter	cg12844912	1
19	57045317	57053318	+	NM_001308440	ZFP28	Promoter	cg24152605	1
19	57050317	57050389	+	NM_001308440	ZFP28	5' UTR	cg24152605	1
19	57045317	57053318	+	NM_020828	ZFP28	Promoter	cg24152605	1
19	57050317	57050389	+	NM_020828	ZFP28	5' UTR	cg24152605	1
19	57180125	57188124	-	NM_001005850	ZNF835	Promoter	cg10566778	1
19	57675858	57683857	-	NM_001012729	DUXA	Promoter	cg07502444	1
19	58540434	58548435	+	NM_182572	ZSCAN1	Promoter	cg24368848	1
19	58540434	58548435	+	NM_182572	ZSCAN1	Promoter	cg25537993	1
19	58565607	58573608	+	NM_001164527	ZNF135	Promoter	cg05181865	1
19	58570607	58570679	+	NM_001164527	ZNF135	CDS	cg05181865	1
19	58565607	58573608	+	NM_001164529	ZNF135	Promoter	cg05181865	1
19	58570607	58570679	+	NM_001164529	ZNF135	CDS	cg05181865	1
19	58565607	58573608	+	NM_001164530	ZNF135	Promoter	cg05181865	1
19	58570607	58570679	+	NM_001164530	ZNF135	CDS	cg05181865	1
19	58565607	58573608	+	NM_001289401	ZNF135	Promoter	cg05181865	1
19	58570607	58571372	+	NM_001289401	ZNF135	5' UTR	cg05181865	1
19	58565607	58573608	+	NM_001289402	ZNF135	Promoter	cg05181865	1
19	58570607	58573042	+	NM_001289402	ZNF135	5' UTR	cg05181865	1
19	58565607	58573608	+	NM_003436	ZNF135	Promoter	cg05181865	1
19	58570607	58571372	+	NM_003436	ZNF135	5' UTR	cg05181865	1
19	58565607	58573608	+	NM_007134	ZNF135	Promoter	cg05181865	1
19	58570607	58570679	+	NM_007134	ZNF135	CDS	cg05181865	1
19	58601754	58629715	-	NM_001145542	ZSCAN18	Intron	cg25784220	1
19	58606732	58614731	-	NM_001145543	ZSCAN18	Promoter	cg25784220	1
19	58601635	58609731	-	NM_001145543	ZSCAN18	5' UTR	cg25784220	1
19	58606732	58614731	-	NM_001145544	ZSCAN18	Promoter	cg25784220	1
19	58600203	58609731	-	NM_001145544	ZSCAN18	5' UTR	cg25784220	1
19	58606732	58614731	-	NM_023926	ZSCAN18	Promoter	cg25784220	1
19	58601635	58609731	-	NM_023926	ZSCAN18	5' UTR	cg25784220	1
2	1745321	1753320	-	NM_012293	PXDN	Promoter	cg19517718	1
2	1696907	1748028	-	NM_012293	PXDN	Intron	cg19517718	1
2	1745321	1753320	-	NM_012293	PXDN	Promoter	cg05518705	1
2	8147901	8468550	-	NR_034135	LINC00299	Non-coding	cg07151973	1
2	11482535	11490534	-	NM_001321643	ROCK2	Promoter	cg13266327	1
2	11481713	11489712	-	NM_004850	ROCK2	Promoter	cg13266327	1
2	11674242	11696742	+	NM_014668	GREB1	5' UTR	cg13808071	1
2	11675080	11683081	+	NM_148903	GREB1	Promoter	cg13808071	1
2	11677805	11685804	-	NR_039627	MIR4429	Promoter	cg13808071	1
2	11677851	11685852	+	NM_033090	GREB1	Promoter	cg13808071	1
2	15449372	15467874	-	NM_015909	NBAS	Intron	cg21872327	1
2	15307032	15701473	-	NR_052013	NBAS	Non-coding	cg21872327	1
2	18054114	18062115	+	NM_001282428	KCNS3	Promoter	cg16832267	1
2	18059114	18112277	+	NM_001282428	KCNS3	5' UTR	cg16832267	1
2	18054924	18062925	+	NM_002252	KCNS3	Promoter	cg16832267	1
2	18059924	18112277	+	NM_002252	KCNS3	5' UTR	cg16832267	1
2	25472002	25480001	-	NM_001320893	DNMT3A	Promoter	cg10749994	1
2	25471122	25474781	-	NM_001320893	DNMT3A	Intron	cg10749994	1
2	25472002	25480001	-	NM_001320893	DNMT3A	Promoter	cg15843262	1
2	25471122	25474781	-	NM_001320893	DNMT3A	Intron	cg15843262	1
2	25471122	25497810	-	NM_022552	DNMT3A	Intron	cg10749994	1
2	25471122	25497810	-	NM_022552	DNMT3A	Intron	cg15843262	1
2	25472186	25480185	-	NM_153759	DNMT3A	Promoter	cg10749994	1
2	25472594	25475063	-	NM_153759	DNMT3A	Intron	cg10749994	1
2	25472186	25480185	-	NM_153759	DNMT3A	Promoter	cg15843262	1
2	25472594	25475063	-	NM_153759	DNMT3A	Intron	cg15843262	1
2	25471122	25497810	-	NM_175629	DNMT3A	Intron	cg10749994	1
2	25471122	25497810	-	NM_175629	DNMT3A	Intron	cg15843262	1
2	25455830	25565460	-	NR_135490	DNMT3A	Non-coding	cg10749994	1
2	25455830	25565460	-	NR_135490	DNMT3A	Non-coding	cg15843262	1
2	26619780	26627781	+	NM_145038	DRC1	Promoter	cg14273450	1
2	26624780	26625013	+	NM_145038	DRC1	CDS	cg14273450	1
2	26739286	26739468	-	NM_001287489	OTOF	CDS	cg17990983	1
2	26739286	26739468	-	NM_194248	OTOF	CDS	cg17990983	1
2	29090177	29098176	-	NM_017910	TRMT61B	Promoter	cg07683804	1
2	29093144	29093176	-	NM_017910	TRMT61B	5' UTR	cg07683804	1
2	37566753	37574754	+	NM_012413	QPCT	Promoter	cg08786077	1
2	37566753	37574754	+	NM_012413	QPCT	Promoter	cg15162392	1
2	37873731	37899679	-	NM_001270436	CDC42EP3	5' UTR	cg07660890	1
2	37873731	37899343	-	NM_001270437	CDC42EP3	5' UTR	cg07660890	1
2	37873731	37899343	-	NM_001270438	CDC42EP3	5' UTR	cg07660890	1
2	37873731	37899343	-	NM_006449	CDC42EP3	5' UTR	cg07660890	1
2	42270161	42278162	+	NM_138370	PKDCC	Promoter	cg12630082	1
2	42275161	42275979	+	NM_138370	PKDCC	CDS	cg12630082	1
2	45148219	45166339	-	NR_147195	LINC01833	Non-coding	cg02155398	1
2	45158260	45166028	-	NR_147194	LINC01833	Non-coding	cg02155398	1
2	46386892	46411874	+	NM_005400	PRKCE	Intron	cg10841988	1
2	46701704	46709705	+	NM_001145051	TMEM247	Promoter	cg24094343	1
2	47794472	47802471	-	NM_022055	KCNK12	Promoter	cg16621816	1
2	55439942	55459504	-	NM_001353779	CLHC1	5' UTR	cg11652636	1
2	55449548	55459504	-	NM_001353780	CLHC1	5' UTR	cg11652636	1
2	55439942	55459504	-	NM_001353781	CLHC1	5' UTR	cg11652636	1
2	55445026	55459504	-	NM_001353782	CLHC1	5' UTR	cg11652636	1
2	55445026	55459504	-	NM_001353783	CLHC1	5' UTR	cg11652636	1
2	55439942	55459504	-	NM_001353784	CLHC1	5' UTR	cg11652636	1
2	55445026	55459504	-	NM_001353785	CLHC1	5' UTR	cg11652636	1
2	55439942	55459504	-	NM_001353786	CLHC1	5' UTR	cg11652636	1
2	55439942	55459504	-	NM_001353787	CLHC1	5' UTR	cg11652636	1
2	55449548	55459504	-	NM_152385	CLHC1	5' UTR	cg11652636	1
2	55399686	55459504	-	NR_148538	CLHC1	Non-coding	cg11652636	1
2	55399686	55459504	-	NR_148539	CLHC1	Non-coding	cg11652636	1
2	55399686	55459504	-	NR_148540	CLHC1	Non-coding	cg11652636	1
2	55399686	55459504	-	NR_148541	CLHC1	Non-coding	cg11652636	1
2	55399686	55459504	-	NR_148542	CLHC1	Non-coding	cg11652636	1
2	55399686	55459504	-	NR_148543	CLHC1	Non-coding	cg11652636	1
2	55439942	55459700	-	NM_001135598	CLHC1	5' UTR	cg11652636	1
2	63271848	63279847	-	NR_027069	LOC100132215	Promoter	cg27344587	1
2	63272658	63280657	-	NR_033389	LOC100132215	Promoter	cg27344587	1
2	63272192	63280193	+	NM_001199770	OTX1	Promoter	cg27344587	1
2	63272937	63280938	+	NM_014562	OTX1	Promoter	cg27344587	1
2	63272937	63280938	+	NR_130153	OTX1	Promoter	cg27344587	1
2	64450535	64458536	+	NR_120420	LOC100507006	Promoter	cg08087737	1
2	66657604	66665603	-	NR_046438	MEIS1-AS3	Promoter	cg23398076	1
2	66657532	66665533	+	NM_002398	MEIS1	Promoter	cg23398076	1
2	66664869	66665096	+	NM_002398	MEIS1	CDS	cg23398076	1
2	66664464	66672463	-	NR_046625	MEIS1-AS2	Promoter	cg23398076	1
2	72362549	72374760	-	NM_001277742	CYP26B1	Intron	cg22856324	1
2	72371118	72371343	-	NM_019885	CYP26B1	CDS	cg22856324	1
2	73109512	73117513	+	NM_003124	SPR	Promoter	cg09169255	1
2	73925469	73933468	-	NM_016347	NAT8B	Promoter	cg14839087	1
2	73927636	73928468	-	NM_016347	NAT8B	CDS	cg14839087	1
2	73925469	73933468	-	NR_132338	NAT8B	Promoter	cg14839087	1
2	74727445	74735444	-	NM_001009812	LBX2	Promoter	cg08355260	1
2	74725446	74729794	-	NM_001009812	LBX2	Intron	cg08355260	1
2	74727445	74735444	-	NM_001009812	LBX2	Promoter	cg01295339	1
2	74725446	74729794	-	NM_001009812	LBX2	Intron	cg01295339	1
2	74725446	74729794	-	NM_001009812	LBX2	Intron	cg05702092	1
2	74725446	74729794	-	NM_001009812	LBX2	Intron	cg04255230	1
2	74725446	74729794	-	NM_001009812	LBX2	Intron	cg15689410	1
2	74725446	74729794	-	NM_001009812	LBX2	Intron	cg17192454	1
2	74725446	74729794	-	NM_001009812	LBX2	Intron	cg18031307	1
2	74723687	74731686	-	NM_001282430	LBX2	Promoter	cg08355260	1
2	74723687	74731686	-	NM_001282430	LBX2	Promoter	cg01295339	1
2	74723687	74731686	-	NM_001282430	LBX2	Promoter	cg05702092	1
2	74723687	74731686	-	NM_001282430	LBX2	Promoter	cg04255230	1
2	74723687	74731686	-	NM_001282430	LBX2	Promoter	cg15689410	1
2	74723687	74731686	-	NM_001282430	LBX2	Promoter	cg17192454	1
2	74726460	74726686	-	NM_001282430	LBX2	CDS	cg17192454	1
2	74723687	74731686	-	NM_001282430	LBX2	Promoter	cg18031307	1
2	74726460	74726686	-	NM_001282430	LBX2	CDS	cg18031307	1
2	74724720	74732721	+	NR_024606	LBX2-AS1	Promoter	cg08355260	1
2	74724720	74732721	+	NR_024606	LBX2-AS1	Promoter	cg01295339	1
2	74724720	74732721	+	NR_024606	LBX2-AS1	Promoter	cg05702092	1
2	74724720	74732721	+	NR_024606	LBX2-AS1	Promoter	cg04255230	1
2	74724720	74732721	+	NR_024606	LBX2-AS1	Promoter	cg15689410	1
2	74724720	74732721	+	NR_024606	LBX2-AS1	Promoter	cg17192454	1
2	74724720	74732721	+	NR_024606	LBX2-AS1	Promoter	cg18031307	1
2	74724720	74732721	+	NR_152616	LBX2-AS1	Promoter	cg08355260	1
2	74724720	74732721	+	NR_152616	LBX2-AS1	Promoter	cg01295339	1
2	74724720	74732721	+	NR_152616	LBX2-AS1	Promoter	cg05702092	1
2	74724720	74732721	+	NR_152616	LBX2-AS1	Promoter	cg04255230	1
2	74724720	74732721	+	NR_152616	LBX2-AS1	Promoter	cg15689410	1
2	74724720	74732721	+	NR_152616	LBX2-AS1	Promoter	cg17192454	1
2	74724720	74732721	+	NR_152616	LBX2-AS1	Promoter	cg18031307	1
2	79735060	79743061	+	NM_001164883	CTNNA2	Promoter	cg19707040	1
2	79740060	79878684	+	NM_001164883	CTNNA2	5' UTR	cg19707040	1
2	79735060	79743061	+	NM_001282597	CTNNA2	Promoter	cg19707040	1
2	79740060	79878684	+	NM_001282597	CTNNA2	5' UTR	cg19707040	1
2	79735060	79743061	+	NM_004389	CTNNA2	Promoter	cg19707040	1
2	79740060	79878684	+	NM_004389	CTNNA2	5' UTR	cg19707040	1
2	101431613	101439614	+	NM_002518	NPAS2	Promoter	cg17440907	1
2	101436613	101521218	+	NM_002518	NPAS2	5' UTR	cg17440907	1
2	106677113	106685114	+	NM_032411	C2orf40	Promoter	cg27342273	1
2	106761646	106761827	-	NM_001253875	UXS1	CDS	cg22374742	1
2	106761646	106761827	-	NM_025076	UXS1	CDS	cg22374742	1
2	106709759	106810796	-	NR_045607	UXS1	Non-coding	cg22374742	1
2	108900095	108908096	+	NM_001056	SULT1C2	Promoter	cg23163573	1
2	108905095	108910125	+	NM_001056	SULT1C2	5' UTR	cg23163573	1
2	108900095	108908096	+	NM_001056	SULT1C2	Promoter	cg25838818	1
2	108905095	108910125	+	NM_001056	SULT1C2	5' UTR	cg25838818	1
2	108900095	108908096	+	NM_001056	SULT1C2	Promoter	cg13968390	1
2	108900095	108908096	+	NM_176825	SULT1C2	Promoter	cg23163573	1
2	108905095	108910125	+	NM_176825	SULT1C2	5' UTR	cg23163573	1
2	108900095	108908096	+	NM_176825	SULT1C2	Promoter	cg25838818	1
2	108905095	108910125	+	NM_176825	SULT1C2	5' UTR	cg25838818	1
2	108900095	108908096	+	NM_176825	SULT1C2	Promoter	cg13968390	1
2	109746570	109964130	+	NM_001099289	SH3RF3	Intron	cg27628315	1
2	115200416	116066815	+	NM_001321907	DPP10	Intron	cg05215127	1
2	115199935	116066906	+	NM_001321910	DPP10	5' UTR	cg05215127	1
2	115200416	116066815	+	NM_020868	DPP10	Intron	cg05215127	1
2	115219180	116066906	+	NM_001178036	DPP10	5' UTR	cg05215127	1
2	115464752	116066815	+	NM_001321905	DPP10	Intron	cg05215127	1
2	115221004	116101393	+	NM_001321908	DPP10	Intron	cg05215127	1
2	115219180	116066906	+	NM_001321911	DPP10	5' UTR	cg05215127	1
2	115219180	116066906	+	NM_001321912	DPP10	5' UTR	cg05215127	1
2	115822383	116066815	+	NM_001178037	DPP10	Intron	cg05215127	1
2	115915922	115923921	-	NR_036580	DPP10-AS1	Promoter	cg05215127	1
2	115914510	115922511	+	NM_001321906	DPP10	Promoter	cg05215127	1
2	115914510	115922511	+	NM_001321914	DPP10	Promoter	cg05215127	1
2	115914513	115922514	+	NM_001178034	DPP10	Promoter	cg05215127	1
2	115914684	115922685	+	NM_001004360	DPP10	Promoter	cg05215127	1
2	115914684	115922685	+	NM_001321909	DPP10	Promoter	cg05215127	1
[truncated: 1,597 more rows]
