# Supplementary material for: Altered Genome-Wide DNA Methylation in Peripheral Blood of South African Women with Gestational Diabetes Mellitus
Source: Int J Mol Sci. 2019 Nov 20;20(23):5828. doi: 10.3390/ijms20235828 (PMC6928622; doi:10.3390/ijms20235828)
Supplement: Supplementary file 1 [file ijms-20-05828-s001.zip › Supplementary Table/Table S3. KEGG pathways.xlsx]

## Sheet: pathway enrich. M06p<0.01
Table S3. Functional enrichment analysis identified 247 KEGG pathways
Pathway Name	Database	Enrichment Score	Enrichment p-value	% genes in pathway that are present	Disease Group score	GDM vs. non-GDM score	# genes in list, in pathway	# genes not in list, in pathway	# genes in list, not in pathway	# genes not in list, not in pathway	Pathway ID
Signaling pathways regulating pluripotency of stem cells	kegg	10.1309	3.98306e-05	11.9718	2.68847	2.68847	17	125	263	6682	kegg_pathway_252
Morphine addiction	kegg	7.06571	0.00085389	12.0879	2.29902	2.29902	11	80	269	6727	kegg_pathway_10
Amyotrophic lateral sclerosis (ALS)	kegg	7.02493	0.000889431	15.3846	2.94888	2.94888	8	44	272	6763	kegg_pathway_21
Rap1 signaling pathway	kegg	6.40642	0.00165093	8.53081	2.74332	2.74332	18	193	262	6614	kegg_pathway_300
Adherens junction	kegg	6.22827	0.00197286	12.5	2.69396	2.69396	9	63	271	6744	kegg_pathway_55
Leukocyte transendothelial migration	kegg	6.21403	0.00200115	10.3448	2.52213	2.52213	12	104	268	6703	kegg_pathway_239
Retrograde endocannabinoid signaling	kegg	6.20315	0.00202305	10.8911	2.67097	2.67097	11	90	269	6717	kegg_pathway_305
Sphingolipid signaling pathway	kegg	5.92691	0.00266671	10	3.14463	3.14463	12	108	268	6699	kegg_pathway_73
Hippo signaling pathway	kegg	5.87456	0.00281002	9.15033	2.56308	2.56308	14	139	266	6668	kegg_pathway_276
Neuroactive ligand-receptor interaction	kegg	5.8028	0.00301909	7.58123	2.64619	2.64619	21	256	259	6551	kegg_pathway_133
Nicotine addiction	kegg	5.41297	0.00445838	15	2.49112	2.49112	6	34	274	6773	kegg_pathway_173
Axon guidance	kegg	5.36624	0.00467167	8.37989	2.65631	2.65631	15	164	265	6643	kegg_pathway_273
Glutamatergic synapse	kegg	5.19103	0.00556625	9.56522	2.74887	2.74887	11	104	269	6703	kegg_pathway_268
cGMP-PKG signaling pathway	kegg	4.98539	0.0068371	8.28402	2.77921	2.77921	14	155	266	6652	kegg_pathway_191
Pathways in cancer	kegg	4.88104	0.00758914	6.53266	2.71739	2.71739	26	372	254	6435	kegg_pathway_47
Chagas disease (American trypanosomiasis)	kegg	4.8575	0.00776991	9.61538	2.59751	2.59751	10	94	270	6713	kegg_pathway_36
Neurotrophin signaling pathway	kegg	4.81431	0.0081128	9.09091	2.58482	2.58482	11	110	269	6697	kegg_pathway_48
Platelet activation	kegg	4.75444	0.00861338	9.01639	2.74099	2.74099	11	111	269	6696	kegg_pathway_159
Bacterial invasion of epithelial cells	kegg	4.46844	0.0114652	10.2564	2.15309	2.15309	8	70	272	6737	kegg_pathway_238
Longevity regulating pathway	kegg	4.45554	0.0116141	9.57447	2.84502	2.84502	9	85	271	6722	kegg_pathway_153
MAPK signaling pathway	kegg	4.39087	0.01239	7.03125	2.59181	2.59181	18	238	262	6569	kegg_pathway_257
Renin secretion	kegg	4.21276	0.0148055	10.6061	2.61913	2.61913	7	59	273	6748	kegg_pathway_53
PI3K-Akt signaling pathway	kegg	4.19595	0.0150565	6.47059	2.74767	2.74767	22	318	258	6489	kegg_pathway_110
Proteoglycans in cancer	kegg	4.16866	0.015473	7.31707	2.79221	2.79221	15	190	265	6617	kegg_pathway_104
AGE-RAGE signaling pathway in diabetic complications	kegg	4.01879	0.0179747	8.91089	2.63584	2.63584	9	92	271	6715	kegg_pathway_185
Vascular smooth muscle contraction	kegg	3.86191	0.0210279	8.26446	2.73826	2.73826	10	111	270	6696	kegg_pathway_17
Glyoxylate and dicarboxylate metabolism	kegg	3.76716	0.0231176	14.2857	2.49856	2.49856	4	24	276	6783	kegg_pathway_29
Wnt signaling pathway	kegg	3.66145	0.0256952	7.69231	2.40847	2.40847	11	132	269	6675	kegg_pathway_58
Focal adhesion	kegg	3.58721	0.0276754	6.96517	2.43255	2.43255	14	187	266	6620	kegg_pathway_229
Breast cancer	kegg	3.52771	0.0293721	7.53425	2.82092	2.82092	11	135	269	6672	kegg_pathway_236
Cholinergic synapse	kegg	3.47349	0.0310087	8.10811	2.64763	2.64763	9	102	271	6705	kegg_pathway_136
Mucin type O-glycan biosynthesis	kegg	3.42925	0.0324112	12.9032	2.24701	2.24701	4	27	276	6780	kegg_pathway_208
Colorectal cancer	kegg	3.35753	0.0348213	9.67742	2.50047	2.50047	6	56	274	6751	kegg_pathway_127
Longevity regulating pathway - multiple species	kegg	3.22357	0.0398126	9.375	2.38187	2.38187	6	58	274	6749	kegg_pathway_260
EGFR tyrosine kinase inhibitor resistance	kegg	3.21175	0.0402861	8.64198	2.54364	2.54364	7	74	273	6733	kegg_pathway_141
Taste transduction	kegg	3.15533	0.0426244	8.53659	2.5005	2.5005	7	75	273	6732	kegg_pathway_186
Regulation of actin cytoskeleton	kegg	3.13313	0.0435812	6.54206	2.51162	2.51162	14	200	266	6607	kegg_pathway_290
Melanogenesis	kegg	3.08418	0.0457674	7.92079	2.69866	2.69866	8	93	272	6714	kegg_pathway_219
Salmonella infection	kegg	2.99253	0.0501602	8.23529	2.61457	2.61457	7	78	273	6729	kegg_pathway_182
Transcriptional misregulation in cancer	kegg	2.98201	0.0506907	6.70391	2.5661	2.5661	12	167	268	6640	kegg_pathway_295
Ras signaling pathway	kegg	2.67493	0.0689119	6.11354	2.65778	2.65778	14	215	266	6592	kegg_pathway_86
Glycine, serine and threonine metabolism	kegg	2.63564	0.0716733	10	2.61764	2.61764	4	36	276	6771	kegg_pathway_144
Dopaminergic synapse	kegg	2.60131	0.0741763	6.87023	2.89009	2.89009	9	122	271	6685	kegg_pathway_44
Purine metabolism	kegg	2.51996	0.0804632	6.35838	2.37753	2.37753	11	162	269	6645	kegg_pathway_137
mTOR signaling pathway	kegg	2.51825	0.0806009	6.53595	2.32255	2.32255	10	143	270	6664	kegg_pathway_132
Pertussis	kegg	2.48878	0.0830112	7.79221	2.75872	2.75872	6	71	274	6736	kegg_pathway_201
Endocytosis	kegg	2.43198	0.0878629	5.79151	2.44922	2.44922	15	244	265	6563	kegg_pathway_65
HTLV-I infection	kegg	2.40712	0.0900746	5.76923	2.68646	2.68646	15	245	265	6562	kegg_pathway_107
Long-term depression	kegg	2.38406	0.0921756	8.19672	2.65313	2.65313	5	56	275	6751	kegg_pathway_16
VEGF signaling pathway	kegg	2.33092	0.0972067	8.06452	2.66904	2.66904	5	57	275	6750	kegg_pathway_112
Oxytocin signaling pathway	kegg	2.32323	0.0979565	6.28931	2.59344	2.59344	10	149	270	6658	kegg_pathway_103
Calcium signaling pathway	kegg	2.24976	0.105424	6.04396	2.82675	2.82675	11	171	269	6636	kegg_pathway_116
Chemokine signaling pathway	kegg	2.19349	0.111527	5.97826	2.47807	2.47807	11	173	269	6634	kegg_pathway_117
Phospholipase D signaling pathway	kegg	2.18677	0.112279	6.29371	2.68474	2.68474	9	134	271	6673	kegg_pathway_122
Shigellosis	kegg	2.17939	0.11311	7.69231	2.59159	2.59159	5	60	275	6747	kegg_pathway_297
Circadian rhythm	kegg	2.17729	0.113348	10	2.13971	2.13971	3	27	277	6780	kegg_pathway_99
Biotin metabolism	kegg	2.17225	0.113921	33.3333	2.02239	2.02239	1	2	279	6805	kegg_pathway_312
TGF-beta signaling pathway	kegg	2.17157	0.113998	7.14286	2.36456	2.36456	6	78	274	6729	kegg_pathway_166
Pancreatic cancer	kegg	2.13138	0.118673	7.57576	2.60449	2.60449	5	61	275	6746	kegg_pathway_269
Renal cell carcinoma	kegg	2.08454	0.124364	7.46269	2.82754	2.82754	5	62	275	6745	kegg_pathway_244
Toll-like receptor signaling pathway	kegg	2.04076	0.12993	6.54206	2.88261	2.88261	7	100	273	6707	kegg_pathway_8
MicroRNAs in cancer	kegg	2.01644	0.133128	5.35117	2.46867	2.46867	16	283	264	6524	kegg_pathway_31
Endocrine and other factor-regulated calcium reabsorption	kegg	2.00946	0.134061	8	2.45231	2.45231	4	46	276	6761	kegg_pathway_278
Adrenergic signaling in cardiomyocytes	kegg	2.00422	0.134766	6.04027	2.65966	2.65966	9	140	271	6667	kegg_pathway_282
Tight junction	kegg	2.0022	0.135038	5.88235	2.60142	2.60142	10	160	270	6647	kegg_pathway_195
Melanoma	kegg	1.90826	0.148338	7.04225	3.0207	3.0207	5	66	275	6741	kegg_pathway_62
Endometrial cancer	kegg	1.90671	0.148569	7.69231	2.22461	2.22461	4	48	276	6759	kegg_pathway_76
Arrhythmogenic right ventricular cardiomyopathy (ARVC)	kegg	1.86678	0.15462	6.94444	2.36805	2.36805	5	67	275	6740	kegg_pathway_128
Pantothenate and CoA biosynthesis	kegg	1.84881	0.157425	11.1111	2.44169	2.44169	2	16	278	6791	kegg_pathway_303
Glutathione metabolism	kegg	1.81002	0.163651	7.40741	2.62121	2.62121	4	50	276	6757	kegg_pathway_145
Basal cell carcinoma	kegg	1.7638	0.171392	7.27273	2.30521	2.30521	4	51	276	6756	kegg_pathway_204
Platinum drug resistance	kegg	1.7481	0.174104	6.66667	3.55318	3.55318	5	70	275	6737	kegg_pathway_27
Circadian entrainment	kegg	1.72324	0.178487	6.25	2.50459	2.50459	6	90	274	6717	kegg_pathway_188
Non-small cell lung cancer	kegg	1.71892	0.179259	7.14286	2.26738	2.26738	4	52	276	6755	kegg_pathway_80
Toxoplasmosis	kegg	1.68741	0.184998	5.9322	2.94365	2.94365	7	111	273	6696	kegg_pathway_184
AMPK signaling pathway	kegg	1.52085	0.218527	5.64516	3.0132	3.0132	7	117	273	6690	kegg_pathway_227
Bladder cancer	kegg	1.51679	0.219414	7.31707	2.15614	2.15614	3	38	277	6769	kegg_pathway_176
HIF-1 signaling pathway	kegg	1.50674	0.221631	5.82524	2.71849	2.71849	6	97	274	6710	kegg_pathway_232
Aldosterone synthesis and secretion	kegg	1.50131	0.222837	6.09756	2.45021	2.45021	5	77	275	6730	kegg_pathway_95
ABC transporters	kegg	1.38137	0.251234	6.81818	2.99547	2.99547	3	41	277	6766	kegg_pathway_126
Small cell lung cancer	kegg	1.37692	0.252355	5.81395	2.30207	2.30207	5	81	275	6726	kegg_pathway_91
Vitamin digestion and absorption	kegg	1.34881	0.259548	8	2.31147	2.31147	2	23	278	6784	kegg_pathway_69
Cysteine and methionine metabolism	kegg	1.33944	0.261993	6.66667	2.94276	2.94276	3	42	277	6765	kegg_pathway_249
Gap junction	kegg	1.31875	0.26747	5.68182	2.92003	2.92003	5	83	275	6724	kegg_pathway_258
GABAergic synapse	kegg	1.31875	0.26747	5.68182	2.46365	2.46365	5	83	275	6724	kegg_pathway_284
Central carbon metabolism in cancer	kegg	1.30101	0.272256	5.97015	2.95205	2.95205	4	63	276	6744	kegg_pathway_108
FoxO signaling pathway	kegg	1.3004	0.272424	5.26316	2.73352	2.73352	7	126	273	6681	kegg_pathway_177
Maturity onset diabetes of the young	kegg	1.29315	0.274405	7.69231	2.30087	2.30087	2	24	278	6783	kegg_pathway_235
Long-term potentiation	kegg	1.26892	0.281136	5.88235	2.37756	2.37756	4	64	276	6743	kegg_pathway_143
Prostate cancer	kegg	1.26308	0.282781	5.55556	3.06637	3.06637	5	85	275	6722	kegg_pathway_187
p53 signaling pathway	kegg	1.23766	0.290061	5.7971	3.20514	3.20514	4	65	276	6742	kegg_pathway_39
Type II diabetes mellitus	kegg	1.22223	0.294573	6.25	2.81103	2.81103	3	45	277	6762	kegg_pathway_246
Hippo signaling pathway -multiple species	kegg	1.19055	0.304055	7.14286	2.22823	2.22823	2	26	278	6781	kegg_pathway_131
Insulin signaling pathway	kegg	1.15033	0.316533	5	3.01509	3.01509	7	133	273	6674	kegg_pathway_77
Thyroid hormone signaling pathway	kegg	1.12951	0.32319	5.08475	2.74594	2.74594	6	112	274	6695	kegg_pathway_299
Chronic myeloid leukemia	kegg	1.12058	0.326089	5.47945	2.71634	2.71634	4	69	276	6738	kegg_pathway_146
B cell receptor signaling pathway	kegg	1.12058	0.326089	5.47945	2.20452	2.20452	4	69	276	6738	kegg_pathway_134
Amoebiasis	kegg	1.10992	0.329585	5.20833	2.7474	2.7474	5	91	275	6716	kegg_pathway_240
Sulfur metabolism	kegg	1.10282	0.331934	10	2.46193	2.46193	1	9	279	6798	kegg_pathway_192
Mineral absorption	kegg	1.0837	0.338341	5.76923	3.43565	3.43565	3	49	277	6758	kegg_pathway_123
Gastric acid secretion	kegg	1.06646	0.344224	5.33333	2.9856	2.9856	4	71	276	6736	kegg_pathway_147
Antifolate resistance	kegg	1.05537	0.348064	6.45161	2.5769	2.5769	2	29	278	6778	kegg_pathway_64
beta-Alanine metabolism	kegg	1.05537	0.348064	6.45161	2.44169	2.44169	2	29	278	6778	kegg_pathway_225
Progesterone-mediated oocyte maturation	kegg	1.04045	0.353294	5.05051	2.7528	2.7528	5	94	275	6713	kegg_pathway_5
Inflammatory mediator regulation of TRP channels	kegg	1.04045	0.353294	5.05051	3.12117	3.12117	5	94	275	6713	kegg_pathway_291
Pathogenic Escherichia coli infection	kegg	0.991308	0.371091	5.45455	2.64347	2.64347	3	52	277	6755	kegg_pathway_254
Apoptosis - multiple species	kegg	0.975791	0.376894	6.06061	4.01793	4.01793	2	31	278	6776	kegg_pathway_212
African trypanosomiasis	kegg	0.938759	0.391113	5.88235	3.22372	3.22372	2	32	278	6775	kegg_pathway_293
Acute myeloid leukemia	kegg	0.934541	0.392766	5.26316	2.64692	2.64692	3	54	277	6753	kegg_pathway_179
cAMP signaling pathway	kegg	0.933546	0.393157	4.5	2.45443	2.45443	9	191	271	6616	kegg_pathway_115
Viral myocarditis	kegg	0.907495	0.403534	5.17241	3.18254	3.18254	3	55	277	6752	kegg_pathway_114
Glycosaminoglycan biosynthesis - keratan sulfate	kegg	0.840326	0.43157	7.14286	2.54404	2.54404	1	13	279	6794	kegg_pathway_248
Insulin resistance	kegg	0.838402	0.432401	4.58716	2.95765	2.95765	5	104	275	6703	kegg_pathway_13
TNF signaling pathway	kegg	0.820442	0.440237	4.54545	2.25998	2.25998	5	105	275	6702	kegg_pathway_32
Folate biosynthesis	kegg	0.789497	0.454073	6.66667	2.443	2.443	1	14	279	6793	kegg_pathway_169
Pyruvate metabolism	kegg	0.776933	0.459814	5.12821	2.20651	2.20651	2	37	278	6770	kegg_pathway_234
Synaptic vesicle cycle	kegg	0.761884	0.466786	4.6875	2.35962	2.35962	3	61	277	6746	kegg_pathway_92
Protein digestion and absorption	kegg	0.755497	0.469777	4.49438	3.57897	3.57897	4	85	276	6722	kegg_pathway_164
Carbon metabolism	kegg	0.752237	0.471311	4.38596	2.41968	2.41968	5	109	275	6698	kegg_pathway_256
Autophagy	kegg	0.748628	0.473015	5	2.73594	2.73594	2	38	278	6769	kegg_pathway_23
Retinol metabolism	kegg	0.740134	0.47705	4.61538	2.41366	2.41366	3	62	277	6745	kegg_pathway_198
Apoptosis	kegg	0.735821	0.479112	4.28571	2.55219	2.55219	6	134	274	6673	kegg_pathway_194
Inflammatory bowel disease (IBD)	kegg	0.719033	0.487223	4.54545	2.58286	2.58286	3	63	277	6744	kegg_pathway_281
Selenocompound metabolism	kegg	0.700275	0.496449	5.88235	2.46193	2.46193	1	16	279	6791	kegg_pathway_262
Primary bile acid biosynthesis	kegg	0.700275	0.496449	5.88235	2.55473	2.55473	1	16	279	6791	kegg_pathway_6
Type I diabetes mellitus	kegg	0.670558	0.511423	4.65116	2.08701	2.08701	2	41	278	6766	kegg_pathway_223
Epithelial cell signaling in Helicobacter pylori infection	kegg	0.659424	0.517149	4.34783	2.8748	2.8748	3	66	277	6741	kegg_pathway_34
Amphetamine addiction	kegg	0.659424	0.517149	4.34783	2.52292	2.52292	3	66	277	6741	kegg_pathway_199
Fc epsilon RI signaling pathway	kegg	0.659424	0.517149	4.34783	2.93543	2.93543	3	66	277	6741	kegg_pathway_207
Pancreatic secretion	kegg	0.65185	0.521081	4.21053	2.83319	2.83319	4	91	276	6716	kegg_pathway_250
NF-kappa B signaling pathway	kegg	0.65185	0.521081	4.21053	2.4487	2.4487	4	91	276	6716	kegg_pathway_41
Hepatitis B	kegg	0.627841	0.533743	4.05405	2.72957	2.72957	6	142	274	6665	kegg_pathway_206
Bile secretion	kegg	0.622553	0.536573	4.22535	3.46358	3.46358	3	68	277	6739	kegg_pathway_259
Inositol phosphate metabolism	kegg	0.622553	0.536573	4.22535	2.79228	2.79228	3	68	277	6739	kegg_pathway_9
Phosphatidylinositol signaling system	kegg	0.620525	0.537662	4.12371	2.5696	2.5696	4	93	276	6714	kegg_pathway_163
Endocrine resistance	kegg	0.620525	0.537662	4.12371	3.1608	3.1608	4	93	276	6714	kegg_pathway_102
Prolactin signaling pathway	kegg	0.60492	0.546118	4.16667	2.96422	2.96422	3	69	277	6738	kegg_pathway_121
Carbohydrate digestion and absorption	kegg	0.601564	0.547954	4.34783	2.23749	2.23749	2	44	278	6763	kegg_pathway_180
Hedgehog signaling pathway	kegg	0.601564	0.547954	4.34783	2.78792	2.78792	2	44	278	6763	kegg_pathway_158
Drug metabolism - other enzymes	kegg	0.601564	0.547954	4.34783	2.44169	2.44169	2	44	278	6763	kegg_pathway_156
Steroid biosynthesis	kegg	0.590686	0.553947	5	3.00275	3.00275	1	19	279	6788	kegg_pathway_165
One carbon pool by folate	kegg	0.590686	0.553947	5	2.55371	2.55371	1	19	279	6788	kegg_pathway_97
Glycosaminoglycan biosynthesis - chondroitin sulfate / dermatan sulfate	kegg	0.590686	0.553947	5	3.08283	3.08283	1	19	279	6788	kegg_pathway_98
Epstein-Barr virus infection	kegg	0.5892	0.554771	3.94089	2.78682	2.78682	8	195	272	6612	kegg_pathway_125
Estrogen signaling pathway	kegg	0.576285	0.561982	4	2.94459	2.94459	4	96	276	6711	kegg_pathway_24
Choline metabolism in cancer	kegg	0.562235	0.569934	3.9604	2.274	2.274	4	97	276	6710	kegg_pathway_311
Notch signaling pathway	kegg	0.559969	0.571227	4.16667	2.14816	2.14816	2	46	278	6761	kegg_pathway_30
Tuberculosis	kegg	0.55837	0.572141	3.88889	2.91793	2.91793	7	173	273	6634	kegg_pathway_200
Alzheimer's disease	kegg	0.556693	0.573101	3.8961	2.87038	2.87038	6	148	274	6659	kegg_pathway_263
Malaria	kegg	0.540368	0.582534	4.08163	2.89566	2.89566	2	47	278	6760	kegg_pathway_202
Cocaine addiction	kegg	0.540368	0.582534	4.08163	2.48189	2.48189	2	47	278	6760	kegg_pathway_54
Glucagon signaling pathway	kegg	0.535127	0.585595	3.8835	3.13622	3.13622	4	99	276	6708	kegg_pathway_216
Pyrimidine metabolism	kegg	0.522053	0.593301	3.84615	2.40498	2.40498	4	100	276	6707	kegg_pathway_289
Osteoclast differentiation	kegg	0.506802	0.602419	3.78788	2.76583	2.76583	5	127	275	6680	kegg_pathway_222
Proximal tubule bicarbonate reclamation	kegg	0.502692	0.6049	4.34783	3.63078	3.63078	1	22	279	6785	kegg_pathway_298
T cell receptor signaling pathway	kegg	0.496827	0.608458	3.77358	2.76941	2.76941	4	102	276	6705	kegg_pathway_61
Histidine metabolism	kegg	0.477131	0.620561	4.16667	2.26262	2.26262	1	23	279	6784	kegg_pathway_218
Glycosaminoglycan biosynthesis - heparan sulfate / heparin	kegg	0.477131	0.620561	4.16667	5.36605	5.36605	1	23	279	6784	kegg_pathway_15
Th17 cell differentiation	kegg	0.461183	0.630537	3.66972	2.64036	2.64036	4	105	276	6702	kegg_pathway_88
ECM-receptor interaction	kegg	0.454241	0.63493	3.65854	2.89732	2.89732	3	79	277	6728	kegg_pathway_22
Hypertrophic cardiomyopathy (HCM)	kegg	0.441429	0.643117	3.61446	2.71216	2.71216	3	80	277	6727	kegg_pathway_111
Regulation of lipolysis in adipocytes	kegg	0.42232	0.655524	3.57143	2.84345	2.84345	2	54	278	6753	kegg_pathway_294
Glycosphingolipid biosynthesis - lacto and neolacto series	kegg	0.409582	0.663928	3.7037	2.61798	2.61798	1	26	279	6781	kegg_pathway_100
Dorso-ventral axis formation	kegg	0.389706	0.677256	3.57143	2.67807	2.67807	1	27	279	6780	kegg_pathway_106
Butanoate metabolism	kegg	0.389706	0.677256	3.57143	4.02511	4.02511	1	27	279	6780	kegg_pathway_247
ErbB signaling pathway	kegg	0.382578	0.682101	3.40909	2.6147	2.6147	3	85	277	6722	kegg_pathway_109
Lysine degradation	kegg	0.380457	0.683549	3.38983	2.16189	2.16189	2	57	278	6750	kegg_pathway_237
Thyroid cancer	kegg	0.37098	0.690058	3.44828	2.31567	2.31567	1	28	279	6779	kegg_pathway_168
Non-alcoholic fatty liver disease (NAFLD)	kegg	0.362019	0.696269	3.40136	3.38619	3.38619	5	142	275	6665	kegg_pathway_28
Rheumatoid arthritis	kegg	0.36128	0.696784	3.33333	3.04566	3.04566	3	87	277	6720	kegg_pathway_307
Salivary secretion	kegg	0.36128	0.696784	3.33333	2.83642	2.83642	3	87	277	6720	kegg_pathway_193
Asthma	kegg	0.353318	0.702354	3.33333	2.88129	2.88129	1	29	279	6778	kegg_pathway_33
Citrate cycle (TCA cycle)	kegg	0.353318	0.702354	3.33333	2.36146	2.36146	1	29	279	6778	kegg_pathway_160
Fc gamma R-mediated phagocytosis	kegg	0.341152	0.710951	3.26087	2.21301	2.21301	3	89	277	6718	kegg_pathway_101
Propanoate metabolism	kegg	0.320886	0.725506	3.125	2.05156	2.05156	1	31	279	6776	kegg_pathway_90
Glycerophospholipid metabolism	kegg	0.313011	0.731242	3.15789	2.17837	2.17837	3	92	277	6715	kegg_pathway_82
Fructose and mannose metabolism	kegg	0.30598	0.736401	3.0303	2.94131	2.94131	1	32	279	6775	kegg_pathway_266
Hematopoietic cell lineage	kegg	0.304146	0.737753	3.125	2.44399	2.44399	3	93	277	6714	kegg_pathway_189
Oocyte meiosis	kegg	0.301078	0.74002	3.1746	2.18578	2.18578	4	122	276	6685	kegg_pathway_60
Glioma	kegg	0.298798	0.741709	3.0303	2.80181	2.80181	2	64	278	6743	kegg_pathway_170
Base excision repair	kegg	0.291872	0.746864	2.94118	2.7578	2.7578	1	33	279	6774	kegg_pathway_85
Pentose and glucuronate interconversions	kegg	0.291872	0.746864	2.94118	2.79089	2.79089	1	33	279	6774	kegg_pathway_87
SNARE interactions in vesicular transport	kegg	0.291872	0.746864	2.94118	3.04974	3.04974	1	33	279	6774	kegg_pathway_148
Glycolysis / Gluconeogenesis	kegg	0.288709	0.74923	2.98507	2.44901	2.44901	2	65	278	6742	kegg_pathway_3
Cytokine-cytokine receptor interaction	kegg	0.286042	0.751231	3.32103	2.84888	2.84888	9	262	271	6545	kegg_pathway_94
DNA replication	kegg	0.265836	0.766565	2.77778	2.7578	2.7578	1	35	279	6772	kegg_pathway_138
Primary immunodeficiency	kegg	0.265836	0.766565	2.77778	2.88129	2.88129	1	35	279	6772	kegg_pathway_63
Adipocytokine signaling pathway	kegg	0.260491	0.770673	2.85714	3.30395	3.30395	2	68	278	6739	kegg_pathway_83
Allograft rejection	kegg	0.253815	0.775835	2.7027	2.88129	2.88129	1	36	279	6771	kegg_pathway_203
Hepatitis C	kegg	0.251907	0.777317	3.00752	2.9481	2.9481	4	129	276	6678	kegg_pathway_51
Leishmaniasis	kegg	0.24326	0.784068	2.77778	3.20564	3.20564	2	70	278	6737	kegg_pathway_152
PPAR signaling pathway	kegg	0.24326	0.784068	2.77778	2.76575	2.76575	2	70	278	6737	kegg_pathway_139
Natural killer cell mediated cytotoxicity	kegg	0.239315	0.787167	2.96296	3.24396	3.24396	4	131	276	6676	kegg_pathway_4
Metabolism of xenobiotics by cytochrome P450	kegg	0.235083	0.790505	2.73973	2.72712	2.72712	2	71	278	6736	kegg_pathway_150
Ribosome	kegg	0.233244	0.79196	2.94118	2.37505	2.37505	4	132	276	6675	kegg_pathway_119
Aldosterone-regulated sodium reabsorption	kegg	0.231568	0.793289	2.5641	2.34762	2.34762	1	38	279	6769	kegg_pathway_42
Ubiquitin mediated proteolysis	kegg	0.227317	0.796668	2.91971	2.38325	2.38325	4	133	276	6674	kegg_pathway_89
RNA degradation	kegg	0.227185	0.796773	2.7027	2.74736	2.74736	2	72	278	6735	kegg_pathway_1
Tryptophan metabolism	kegg	0.221269	0.801501	2.5	2.37185	2.37185	1	39	279	6768	kegg_pathway_241
NOD-like receptor signaling pathway	kegg	0.212587	0.80849	2.94118	3.03026	3.03026	5	165	275	6642	kegg_pathway_129
Cell adhesion molecules (CAMs)	kegg	0.194631	0.823138	2.7972	2.70489	2.70489	4	139	276	6668	kegg_pathway_304
Porphyrin and chlorophyll metabolism	kegg	0.193297	0.824237	2.32558	2.87451	2.87451	1	42	279	6765	kegg_pathway_46
Complement and coagulation cascades	kegg	0.191538	0.825688	2.53165	2.33578	2.33578	2	77	278	6730	kegg_pathway_275
Serotonergic synapse	kegg	0.191484	0.825733	2.67857	3.26899	3.26899	3	109	277	6698	kegg_pathway_118
Huntington's disease	kegg	0.188798	0.827954	2.85714	3.26151	3.26151	5	170	275	6637	kegg_pathway_292
Proteasome	kegg	0.176816	0.837934	2.22222	2.4983	2.4983	1	44	279	6763	kegg_pathway_174
Ether lipid metabolism	kegg	0.176816	0.837934	2.22222	2.27572	2.27572	1	44	279	6763	kegg_pathway_214
Parkinson's disease	kegg	0.165461	0.847503	2.5641	2.52015	2.52015	3	114	277	6693	kegg_pathway_70
Nucleotide excision repair	kegg	0.161853	0.850566	2.12766	2.7578	2.7578	1	46	279	6761	kegg_pathway_178
Sphingolipid metabolism	kegg	0.161853	0.850566	2.12766	3.29116	3.29116	1	46	279	6761	kegg_pathway_162
Intestinal immune network for IgA production	kegg	0.161853	0.850566	2.12766	2.88129	2.88129	1	46	279	6761	kegg_pathway_231
Valine, leucine and isoleucine degradation	kegg	0.154889	0.85651	2.08333	4.02511	4.02511	1	47	279	6760	kegg_pathway_25
Amino sugar and nucleotide sugar metabolism	kegg	0.154889	0.85651	2.08333	3.24863	3.24863	1	47	279	6760	kegg_pathway_243
Ovarian steroidogenesis	kegg	0.14191	0.867699	2	2.28902	2.28902	1	49	279	6758	kegg_pathway_14
Lysosome	kegg	0.138706	0.870484	2.43902	3.21132	3.21132	3	120	277	6687	kegg_pathway_175
Dilated cardiomyopathy	kegg	0.136176	0.872689	2.24719	2.82774	2.82774	2	87	278	6720	kegg_pathway_286
Cell cycle	kegg	0.130749	0.877438	2.4	2.72649	2.72649	3	122	277	6685	kegg_pathway_50
Autoimmune thyroid disease	kegg	0.130087	0.878019	1.92308	2.88129	2.88129	1	51	279	6756	kegg_pathway_11
mRNA surveillance pathway	kegg	0.127188	0.880568	2.1978	2.8307	2.8307	2	89	278	6718	kegg_pathway_130
GnRH signaling pathway	kegg	0.122916	0.884338	2.17391	3.39613	3.39613	2	90	278	6717	kegg_pathway_161
Th1 and Th2 cell differentiation	kegg	0.118787	0.887997	2.15054	2.88481	2.88481	2	91	278	6716	kegg_pathway_190
Legionellosis	kegg	0.114275	0.892013	1.81818	2.36091	2.36091	1	54	279	6753	kegg_pathway_197
Staphylococcus aureus infection	kegg	0.114275	0.892013	1.81818	2.05073	2.05073	1	54	279	6753	kegg_pathway_68
Steroid hormone biosynthesis	kegg	0.100475	0.904408	1.72414	2.28902	2.28902	1	57	279	6750	kegg_pathway_217
Glycerolipid metabolism	kegg	0.096273	0.908216	1.69492	2.17518	2.17518	1	58	279	6749	kegg_pathway_151
Viral carcinogenesis	kegg	0.0927493	0.911422	2.45098	2.51243	2.51243	5	199	275	6608	kegg_pathway_261
Oxidative phosphorylation	kegg	0.0760704	0.926751	1.88679	2.83233	2.83233	2	104	278	6703	kegg_pathway_233
Drug metabolism - cytochrome P450	kegg	0.0630527	0.938894	1.44928	2.68076	2.68076	1	68	279	6739	kegg_pathway_267
RIG-I-like receptor signaling pathway	kegg	0.0604594	0.941332	1.42857	3.45815	3.45815	1	69	279	6738	kegg_pathway_56
Phagosome	kegg	0.0562582	0.945295	1.96078	2.56565	2.56565	3	150	277	6657	kegg_pathway_49
Thyroid hormone synthesis	kegg	0.0511333	0.950152	1.35135	3.31344	3.31344	1	73	279	6734	kegg_pathway_105
Cardiac muscle contraction	kegg	0.0511333	0.950152	1.35135	2.32612	2.32612	1	73	279	6734	kegg_pathway_120
Biosynthesis of amino acids	kegg	0.0490411	0.952142	1.33333	2.55371	2.55371	1	74	279	6733	kegg_pathway_78
Jak-STAT signaling pathway	kegg	0.0467625	0.954314	1.88679	2.5479	2.5479	3	156	277	6651	kegg_pathway_205
Ribosome biogenesis in eukaryotes	kegg	0.0398163	0.960966	1.25	2.47518	2.47518	1	79	279	6728	kegg_pathway_220
Chemical carcinogenesis	kegg	0.0366391	0.964024	1.21951	2.68076	2.68076	1	81	279	6726	kegg_pathway_287
Peroxisome	kegg	0.0351485	0.965462	1.20482	2.37185	2.37185	1	82	279	6725	kegg_pathway_79
Insulin secretion	kegg	0.0323497	0.968168	1.17647	3.31344	3.31344	1	84	279	6723	kegg_pathway_181
Metabolic pathways	kegg	0.0321152	0.968395	3.07692	2.6963	2.6963	38	1197	242	5610	kegg_pathway_230
Systemic lupus erythematosus	kegg	0.0308356	0.969635	1.51515	2.78901	2.78901	2	130	278	6677	kegg_pathway_20
Influenza A	kegg	0.0283563	0.972042	1.71429	3.07086	3.07086	3	172	277	6635	kegg_pathway_142
Measles	kegg	0.0277515	0.97263	1.48148	2.5444	2.5444	2	133	278	6674	kegg_pathway_228
IL-17 signaling pathway	kegg	0.0232287	0.977039	1.07527	3.45815	3.45815	1	92	279	6715	kegg_pathway_155
Protein processing in endoplasmic reticulum	kegg	0.00953734	0.990508	1.21212	2.62883	2.62883	2	163	278	6644	kegg_pathway_149
Herpes simplex infection	kegg	0.00478644	0.995225	1.08696	2.36403	2.36403	2	182	278	6625	kegg_pathway_167
Olfactory transduction	kegg	0.000661219	0.999339	1.44231	2.86935	2.86935	6	410	274	6397	kegg_pathway_308
Alcoholism	kegg	0.000642206	0.999358	0.555556	3.09136	3.09136	1	179	279	6628	kegg_pathway_113
