# Supplementary material for: Altered Genome-Wide DNA Methylation in Peripheral Blood of South African Women with Gestational Diabetes Mellitus
Source: Int J Mol Sci. 2019 Nov 20;20(23):5828. doi: 10.3390/ijms20235828 (PMC6928622; doi:10.3390/ijms20235828)
Supplement: Supplementary file 1 [file ijms-20-05828-s001.zip › Supplementary Table/Table S4. Statistically signifcant KEGG pathways.xlsx]

## Sheet: Sheet1
Table S4. Statistically significant KEGG pathways associated with GDM
Pathway Name		Enrichment Score	Enrichment p-value	GDM vs. non-GDM factor score	# genes associated with pathway
1	Signalling pathways regulating pluripotency of stem cells	10.131	<0.001	2.688	17
2	Morphine addiction	7.066	<0.001	2.299	11
3	Amyotrophic lateral sclerosis (ALS)	7.024	<0.001	2.949	8
4	Rap1 signalling pathway	6.406	0.002	2.743	18
5	Adherens junction	6.228	0.002	2.694	9
6	Leukocyte transendothelial migration	6.214	0.002	2.522	12
7	Retrograde endocannabinoid signalling	6.203	0.002	2.671	11
8	Sphingolipid signalling pathway	5.927	0.003	3.145	12
9	Hippo signalling pathway	5.875	0.003	2.563	14
10	Neuroactive ligand-receptor interaction	5.803	0.003	2.646	21
11	Nicotine addiction	5.413	0.004	2.491	6
12	Axon guidance	5.366	0.005	2.656	15
13	Glutamatergic synapse	5.191	0.006	2.749	11
14	cGMP-PKG signalling pathway	4.986	0.007	2.779	14
15	Pathways in cancer	4.881	0.008	2.717	26
16	Chagas disease (American trypanosomiasis)	4.858	0.008	2.597	10
17	Neurotrophin signalling pathway	4.814	0.008	2.588	11
18	Platelet activation	4.754	0.009	2.741	11
19	Bacterial invasion of epithelial cells	4.468	0.011	2.153	8
20	Longevity regulating pathway	4.456	0.012	2.845	9
21	MAPK signalling pathway	4.391	0.012	2.591	18
22	Renin secretion	4.213	0.015	2.619	7
23	PI3K-Akt signalling pathway	4.196	0.015	2.747	22
24	Proteoglycans in cancer	4.169	0.015	2.792	15
25	AGE-RAGE signalling pathway in diabetic complications	4.019	0.018	2.636	9
26	Vascular smooth muscle contraction	3.862	0.021	2.738	10
27	Glyoxylate and dicarboxylate metabolism	3.767	0.023	2.498	4
28	Wnt signalling pathway	3.661	0.026	2.408	11
29	Focal adhesion	3.587	0.028	2.433	14
30	Breast cancer	3.528	0.029	2.821	11
31	Cholinergic synapse	3.473	0.031	2.648	9
32	Mucin type O-glycan biosynthesis	3.429	0.032	2.247	4
33	Colorectal cancer	3.357	0.035	2.5	6
34	Longevity regulating pathway - multiple species	3.224	0.039	2.382	6
35	EGFR tyrosine kinase inhibitor resistance	3.212	0.04	2.544	7
36	Taste transduction	3.155	0.043	2.501	7
37	Regulation of actin cytoskeleton	3.133	0.044	2.512	14
38	Melanogenesis	3.084	0.046	2.699	8
