# Supplementary material for: Altered Genome-Wide DNA Methylation in Peripheral Blood of South African Women with Gestational Diabetes Mellitus
Source: Int J Mol Sci. 2019 Nov 20;20(23):5828. doi: 10.3390/ijms20235828 (PMC6928622; doi:10.3390/ijms20235828)
Supplement: Supplementary file 1 [file ijms-20-05828-s001.zip › Supplementary Table/Table S5. GO terms.xlsx]

## Sheet: GO terms
Supplementary table 5. GO terms enriched by differentially methylated genes, categorized into 1181 biological processes, 161 molecular functions and 99 cellular components
Function	Type	Enrichment Score	Enrichment p-value	% genes in group that are present	Disease Group factor score	GDM vs. non-GDM score	# genes in list, in group	# genes not in list, in group	# genes in list, not in group	# genes not in list, not in group	GO ID
anatomical structure morphogenesis	biological process	41.3806	1.06812e-18	9.15916	2.67479	2.67479	122	1210	617	16695	9653
anatomical structure development	biological process	40.6856	2.1403e-18	6.91606	2.65885	2.65885	220	2961	519	14944	48856
developmental process	biological process	40.3931	2.86752e-18	6.19563	2.66471	2.66471	292	4421	447	13484	32502
pattern specification process	biological process	37.7246	4.13426e-17	14.8352	2.44826	2.44826	54	310	685	17595	7389
embryonic morphogenesis	biological process	36.6574	1.20194e-16	14.0704	2.54764	2.54764	56	342	683	17563	48598
system development	biological process	34.0681	1.60103e-15	10.963	2.63112	2.63112	74	601	665	17304	48731
animal organ morphogenesis	biological process	33.7966	2.10042e-15	12.5523	2.57559	2.57559	60	418	679	17487	9887
regionalization	biological process	30.9793	3.5144e-14	16.4557	2.43444	2.43444	39	198	700	17707	3002
positive regulation of transcription by RNA polymerase II	biological process	27.073	1.74722e-12	8.39161	2.61102	2.61102	96	1048	643	16857	45944
tissue morphogenesis	biological process	25.1568	1.18722e-11	12.2016	2.60236	2.60236	46	331	693	17574	48729
cell junction	cellular component	24.6237	2.02328e-11	7.93269	2.56326	2.56326	99	1149	640	16756	30054
regulation of developmental process	biological process	24.5849	2.1034e-11	6.61673	2.66164	2.66164	159	2244	580	15661	50793
embryonic organ morphogenesis	biological process	23.789	4.662e-11	20	2.43385	2.43385	24	96	715	17809	48562
positive regulation of developmental process	biological process	23.467	6.43323e-11	7.73994	2.71703	2.71703	100	1192	639	16713	51094
regulation of transcription by RNA polymerase II	biological process	23.318	7.46665e-11	6.41918	2.67582	2.67582	166	2420	573	15485	6357
sequence-specific DNA binding	molecular function	23.0428	9.83174e-11	8.1106	2.58494	2.58494	88	997	651	16908	43565
skeletal system morphogenesis	biological process	22.1152	2.48599e-10	20.1835	2.66708	2.66708	22	87	717	17818	48705
regulation of anatomical structure morphogenesis	biological process	21.2955	5.64263e-10	8.16327	2.76802	2.76802	80	900	659	17005	22603
biological regulation	biological process	21.2499	5.90604e-10	4.62915	2.63141	2.63141	538	11084	201	6821	65007
appendage morphogenesis	biological process	21.2238	6.06197e-10	21.2766	2.54852	2.54852	20	74	719	17831	35107
limb morphogenesis	biological process	21.2238	6.06197e-10	21.2766	2.54852	2.54852	20	74	719	17831	35108
multicellular organismal process	biological process	21.0412	7.27622e-10	5.93939	2.6855	2.6855	196	3104	543	14801	32501
DNA-binding transcription factor activity, RNA polymerase II-specific	molecular function	20.7205	1.00278e-09	7.01538	2.58401	2.58401	114	1511	625	16394	981
animal organ development	biological process	20.6477	1.07851e-09	7.59703	2.64226	2.64226	92	1119	647	16786	48513
regulation of cell communication	biological process	20.5219	1.22306e-09	5.89467	2.67437	2.67437	197	3145	542	14760	10646
regulation of signaling	biological process	20.3877	1.39877e-09	5.87711	2.6715	2.6715	198	3171	541	14734	23051
embryonic skeletal system morphogenesis	biological process	19.9904	2.08105e-09	22.2222	2.50553	2.50553	18	63	721	17842	48704
transcription regulatory region DNA binding	molecular function	19.9407	2.18707e-09	8.24859	2.48217	2.48217	73	812	666	17093	44212
regulatory region nucleic acid binding	molecular function	19.8434	2.41052e-09	8.22999	2.48217	2.48217	73	814	666	17091	1067
DNA-binding transcription activator activity, RNA polymerase II-specific	molecular function	19.4859	3.44666e-09	10.2908	2.66438	2.66438	46	401	693	17504	1228
positive regulation of biological process	biological process	19.3284	4.03448e-09	5.25106	2.6469	2.6469	297	5359	442	12546	48518
regulation of multicellular organismal development	biological process	19.3079	4.11794e-09	6.65593	2.65036	2.65036	124	1739	615	16166	2000026
regulation of multicellular organismal process	biological process	19.1776	4.6909e-09	6.02749	2.64673	2.64673	171	2666	568	15239	51239
positive regulation of transcription, DNA-templated	biological process	19.1361	4.89002e-09	7.04607	2.61402	2.61402	104	1372	635	16533	45893
positive regulation of nucleic acid-templated transcription	biological process	19.0058	5.57025e-09	6.93642	2.61246	2.61246	108	1449	631	16456	1903508
positive regulation of RNA biosynthetic process	biological process	18.9709	5.76842e-09	6.93196	2.61246	2.61246	108	1450	631	16455	1902680
positive regulation of multicellular organismal process	biological process	18.884	6.29163e-09	6.85608	2.66863	2.66863	111	1508	628	16397	51240
RNA polymerase II regulatory region DNA binding	molecular function	18.4146	1.00613e-08	8.55172	2.44881	2.44881	62	663	677	17242	1012
positive regulation of biosynthetic process	biological process	18.3322	1.0925e-08	6.53083	2.64499	2.64499	125	1789	614	16116	9891
regulation of biological process	biological process	18.1919	1.25708e-08	4.62323	2.62247	2.62247	508	10480	231	7425	50789
DNA-binding transcription factor activity	molecular function	18.1415	1.32205e-08	6.66667	2.56973	2.56973	116	1624	623	16281	3700
positive regulation of cellular biosynthetic process	biological process	17.9854	1.54542e-08	6.5252	2.64041	2.64041	123	1762	616	16143	31328
transcription regulatory region sequence-specific DNA binding	molecular function	17.7846	1.88906e-08	8.29016	2.45781	2.45781	64	708	675	17197	976
positive regulation of nucleobase-containing compound metabolic process	biological process	17.6959	2.06421e-08	6.56009	2.63613	2.63613	119	1695	620	16210	45935
RNA polymerase II regulatory region sequence-specific DNA binding	molecular function	17.6884	2.07978e-08	8.44875	2.44318	2.44318	61	661	678	17244	977
positive regulation of nitrogen compound metabolic process	biological process	17.5819	2.31349e-08	5.84351	2.63909	2.63909	177	2852	562	15053	51173
cell adhesion	biological process	17.4143	2.73573e-08	7.94931	2.62816	2.62816	69	799	670	17106	7155
cellular developmental process	biological process	17.4036	2.76506e-08	5.99774	2.71237	2.71237	159	2492	580	15413	48869
tissue development	biological process	17.2554	3.20668e-08	8.99654	2.65336	2.65336	52	526	687	17379	9888
biological adhesion	biological process	17.0991	3.74933e-08	7.88571	2.62816	2.62816	69	806	670	17099	22610
anterior/posterior pattern specification	biological process	17.0965	3.75894e-08	15.0327	2.46139	2.46139	23	130	716	17775	9952
regulation of cellular process	biological process	17.0484	3.94443e-08	4.64914	2.61859	2.61859	481	9865	258	8040	50794
positive regulation of RNA metabolic process	biological process	16.988	4.18997e-08	6.65852	2.61282	2.61282	109	1528	630	16377	51254
positive regulation of macromolecule biosynthetic process	biological process	16.8926	4.60924e-08	6.5	2.63843	2.63843	117	1683	622	16222	10557
sequence-specific double-stranded DNA binding	molecular function	16.7667	5.2276e-08	8.0148	2.45999	2.45999	65	746	674	17159	1990837
locomotion	biological process	16.6132	6.09527e-08	7.57421	2.64948	2.64948	74	903	665	17002	40011
tube morphogenesis	biological process	16.5063	6.78274e-08	11.7424	2.52697	2.52697	31	233	708	17672	35239
positive regulation of macromolecule metabolic process	biological process	16.406	7.49817e-08	5.71699	2.62287	2.62287	181	2985	558	14920	10604
embryonic limb morphogenesis	biological process	16.3463	7.95966e-08	20	2.54947	2.54947	16	64	723	17841	30326
embryonic appendage morphogenesis	biological process	16.3463	7.95966e-08	20	2.54947	2.54947	16	64	723	17841	35113
transcription regulator activity	molecular function	16.2555	8.7165e-08	6.25611	2.60341	2.60341	128	1918	611	15987	140110
nervous system development	biological process	16.1879	9.32587e-08	11.3475	2.71635	2.71635	32	250	707	17655	7399
positive regulation of cellular process	biological process	15.8371	1.32446e-07	5.21705	2.66225	2.66225	262	4760	477	13145	48522
regulation of animal organ morphogenesis	biological process	15.3989	2.05272e-07	12.5604	2.5829	2.5829	26	181	713	17724	2000027
regulation of cellular component movement	biological process	15.1694	2.58229e-07	7.5388	2.67791	2.67791	68	834	671	17071	51270
morphogenesis of an epithelium	biological process	15.0948	2.78234e-07	11.032	2.69151	2.69151	31	250	708	17655	2009
positive regulation of cellular metabolic process	biological process	15.0597	2.88181e-07	5.63874	2.63946	2.63946	177	2962	562	14943	31325
transcription, DNA-templated	biological process	14.9839	3.10877e-07	5.95943	2.58104	2.58104	141	2225	598	15680	6351
nucleic acid-templated transcription	biological process	14.9592	3.18653e-07	5.95691	2.58104	2.58104	141	2226	598	15679	97659
regulation of response to stimulus	biological process	14.8133	3.68706e-07	5.38831	2.62735	2.62735	213	3740	526	14165	48583
transcription factor activity, RNA polymerase II proximal promoter sequence-specific DNA binding	molecular function	14.7507	3.92528e-07	9.19037	2.6554	2.6554	42	415	697	17490	982
positive regulation of phosphorus metabolic process	biological process	14.5681	4.71137e-07	7.09024	2.74309	2.74309	77	1009	662	16896	10562
positive regulation of phosphate metabolic process	biological process	14.5681	4.71137e-07	7.09024	2.74309	2.74309	77	1009	662	16896	45937
skeletal system development	biological process	14.4898	5.09522e-07	13.4969	2.7186	2.7186	22	141	717	17764	1501
positive regulation of metabolic process	biological process	14.4868	5.1107e-07	5.51481	2.63129	2.63129	188	3221	551	14684	9893
regulation of signal transduction	biological process	14.399	5.57961e-07	5.6287	2.67286	2.67286	171	2867	568	15038	9966
double-stranded DNA binding	molecular function	14.3484	5.86914e-07	7.4115	2.48785	2.48785	67	837	672	17068	3690
locomotory behavior	biological process	14.2939	6.19763e-07	12.9213	2.96921	2.96921	23	155	716	17750	7626
neuron differentiation	biological process	14.2012	6.79998e-07	11.8182	2.48681	2.48681	26	194	713	17711	30182
positive regulation of gene expression	biological process	14.1707	7.01018e-07	6.18667	2.60569	2.60569	116	1759	623	16146	10628
cellular response to chemical stimulus	biological process	14.1485	7.1678e-07	6.41509	2.58815	2.58815	102	1488	637	16417	70887
axon guidance	biological process	13.8538	9.6241e-07	11.6071	2.68752	2.68752	26	198	713	17707	7411
negative regulation of cellular process	biological process	13.7396	1.07886e-06	5.22506	2.59693	2.59693	231	4190	508	13715	48523
regulation of phosphate metabolic process	biological process	13.7168	1.10371e-06	6.30252	2.75082	2.75082	105	1561	634	16344	19220
neuron projection guidance	biological process	13.6837	1.14093e-06	11.5044	2.68752	2.68752	26	200	713	17705	97485
regulation of phosphorus metabolic process	biological process	13.6611	1.16695e-06	6.29496	2.75082	2.75082	105	1563	634	16342	51174
regulation of cell migration	biological process	13.6196	1.21641e-06	7.6129	2.70039	2.70039	59	716	680	17189	30334
RNA biosynthetic process	biological process	13.6046	1.23482e-06	5.76847	2.59287	2.59287	146	2385	593	15520	32774
synapse part	cellular component	13.5645	1.28535e-06	7.7027	2.69917	2.69917	57	683	682	17222	44456
regulation of transcription, DNA-templated	biological process	13.5625	1.28793e-06	5.41071	2.61138	2.61138	193	3374	546	14531	6355
regulation of localization	biological process	13.4917	1.38242e-06	5.7571	2.67448	2.67448	146	2390	593	15515	32879
roof of mouth development	biological process	13.4313	1.46844e-06	18.4211	2.55852	2.55852	14	62	725	17843	60021
movement of cell or subcellular component	biological process	13.3166	1.647e-06	6.62558	2.70467	2.70467	86	1212	653	16693	6928
proximal promoter sequence-specific DNA binding	molecular function	13.2918	1.68834e-06	8.51064	2.46367	2.46367	44	473	695	17432	987
positive regulation of cell differentiation	biological process	13.1732	1.90093e-06	7.20524	2.73122	2.73122	66	850	673	17055	45597
cellular response to oxygen-containing compound	biological process	13.1285	1.98781e-06	7.49682	2.60142	2.60142	59	728	680	17177	1901701
negative regulation of biological process	biological process	13.109	2.02689e-06	5.10059	2.59008	2.59008	251	4670	488	13235	48519
regulation of nucleic acid-templated transcription	biological process	13.1026	2.03985e-06	5.37455	2.61138	2.61138	193	3398	546	14507	1903506
regulation of nervous system development	biological process	13.0671	2.11357e-06	7.34597	2.68702	2.68702	62	782	677	17123	51960
cardiac septum morphogenesis	biological process	13.007	2.24451e-06	19.1176	2.4277	2.4277	13	55	726	17850	60411
positive regulation of phosphorylation	biological process	12.9538	2.36725e-06	6.98132	2.64564	2.64564	71	946	668	16959	42327
regulation of RNA biosynthetic process	biological process	12.9516	2.37231e-06	5.3626	2.61138	2.61138	193	3406	546	14499	2001141
muscle tissue morphogenesis	biological process	12.9477	2.38164e-06	17.7215	2.39133	2.39133	14	65	725	17840	60415
homophilic cell adhesion via plasma membrane adhesion molecules	biological process	12.9303	2.42353e-06	12.7273	2.32736	2.32736	21	144	718	17761	7156
regulation of cell motility	biological process	12.9284	2.42802e-06	7.35826	2.70684	2.70684	61	768	678	17137	2000145
positive regulation of MAPK cascade	biological process	12.8512	2.62304e-06	8.28729	2.66268	2.66268	45	498	694	17407	43410
regulation of nitrogen compound metabolic process	biological process	12.7953	2.77377e-06	4.96343	2.65921	2.65921	285	5457	454	12448	51171
aromatic compound biosynthetic process	biological process	12.7753	2.82969e-06	5.51519	2.58419	2.58419	167	2861	572	15044	19438
regulation of neuron death	biological process	12.7101	3.0204e-06	10.2473	2.76839	2.76839	29	254	710	17651	1901214
regulation of biological quality	biological process	12.6836	3.10173e-06	5.39431	2.70651	2.70651	184	3227	555	14678	65008
regulation of cell differentiation	biological process	12.6705	3.14235e-06	6.17577	2.69582	2.69582	104	1580	635	16325	45595
cell-cell junction	cellular component	12.6477	3.21488e-06	8.8785	2.64049	2.64049	38	390	701	17515	5911
proximal/distal pattern formation	biological process	12.5677	3.48269e-06	32	2.38167	2.38167	8	17	731	17888	9954
positive regulation of response to stimulus	biological process	12.5266	3.62898e-06	5.8713	2.63065	2.63065	125	2004	614	15901	48584
postsynaptic membrane	cellular component	12.4999	3.72704e-06	11.0619	2.48439	2.48439	25	201	714	17704	45211
regulation of cell proliferation	biological process	12.4428	3.946e-06	6.2621	2.58936	2.58936	97	1452	642	16453	42127
RNA polymerase II proximal promoter sequence-specific DNA binding	molecular function	12.4189	4.04168e-06	8.4	2.45459	2.45459	42	458	697	17447	978
plasma membrane part	cellular component	12.3936	4.14483e-06	5.59441	2.53603	2.53603	152	2565	587	15340	44459
regulation of locomotion	biological process	12.2321	4.87175e-06	7.07965	2.6762	2.6762	64	840	675	17065	40012
cardiac right ventricle morphogenesis	biological process	12.1792	5.1361e-06	46.1538	2.84501	2.84501	6	7	733	17898	3215
regulation of phosphorylation	biological process	12.1552	5.26097e-06	6.29229	2.70651	2.70651	93	1385	646	16520	42325
cation binding	molecular function	12.1523	5.27599e-06	5.18359	2.49588	2.49588	216	3951	523	13954	43169
cellular macromolecule biosynthetic process	biological process	12.103	5.54267e-06	5.51127	2.58837	2.58837	159	2726	580	15179	34645
heterocycle biosynthetic process	biological process	12.0184	6.03212e-06	5.45996	2.58622	2.58622	165	2857	574	15048	18130
nucleobase-containing compound biosynthetic process	biological process	12.0095	6.08639e-06	5.48038	2.58588	2.58588	162	2794	577	15111	34654
cell motility	biological process	11.9826	6.25187e-06	7.06278	2.67894	2.67894	63	829	676	17076	48870
transcription factor binding	molecular function	11.9251	6.62209e-06	7.72871	2.53259	2.53259	49	585	690	17320	8134
positive regulation of protein phosphorylation	biological process	11.8278	7.29875e-06	6.88592	2.63057	2.63057	67	906	672	16999	1934
regulation of cell development	biological process	11.7693	7.7383e-06	7.05347	2.6854	2.6854	62	817	677	17088	60284
intracellular signal transduction	biological process	11.7471	7.91187e-06	6.15873	2.62552	2.62552	97	1478	642	16427	35556
cell-cell adhesion	biological process	11.743	7.94442e-06	8.44156	2.7086	2.7086	39	423	700	17482	98609
cell-cell adhesion via plasma-membrane adhesion molecules	biological process	11.7305	8.04495e-06	10.5932	2.64926	2.64926	25	211	714	17694	98742
cellular response to organic substance	biological process	11.703	8.26922e-06	6.42415	2.58805	2.58805	83	1209	656	16696	71310
morphogenesis of a branching structure	biological process	11.6678	8.56546e-06	12.5828	2.72413	2.72413	19	132	720	17773	1763
regulation of neuron apoptotic process	biological process	11.6511	8.70923e-06	11.399	2.83831	2.83831	22	171	717	17734	43523
embryonic organ development	biological process	11.626	8.93114e-06	13.6	2.54525	2.54525	17	108	722	17797	48568
outflow tract septum morphogenesis	biological process	11.6177	9.00486e-06	28.5714	2.57695	2.57695	8	20	731	17885	3148
positive regulation of cell communication	biological process	11.603	9.13873e-06	6.05701	2.73548	2.73548	102	1582	637	16323	10647
enzyme linked receptor protein signaling pathway	biological process	11.5456	9.67844e-06	7.62053	2.63903	2.63903	49	594	690	17311	7167
regulation of primary metabolic process	biological process	11.5187	9.94288e-06	4.88301	2.66262	2.66262	288	5610	451	12295	80090
organic cyclic compound biosynthetic process	biological process	11.4744	1.03927e-05	5.37634	2.58474	2.58474	170	2992	569	14913	1901362
negative regulation of transcription by RNA polymerase II	biological process	11.4559	1.05872e-05	7.14286	2.51286	2.51286	58	754	681	17151	122
regulation of cell-substrate adhesion	biological process	11.4036	1.11547e-05	11.2245	2.60707	2.60707	22	174	717	17731	10810
positive regulation of signaling	biological process	11.4031	1.11608e-05	6.02837	2.73548	2.73548	102	1590	637	16315	23056
neuron migration	biological process	11.3172	1.21619e-05	13.913	2.8128	2.8128	16	99	723	17806	1764
positive regulation of intracellular signal transduction	biological process	11.297	1.24103e-05	6.71206	2.78217	2.78217	69	959	670	16946	1902533
cell migration	biological process	11.2426	1.31036e-05	7.13392	2.66771	2.66771	57	742	682	17163	16477
morphogenesis of a branching epithelium	biological process	11.2309	1.32578e-05	12.6761	2.72477	2.72477	18	124	721	17781	61138
regulation of neurogenesis	biological process	11.2207	1.33946e-05	7.21785	2.6972	2.6972	55	707	684	17198	50767
proximal promoter DNA-binding transcription activator activity, RNA polymerase II-specific	molecular function	11.1903	1.38073e-05	9.47712	2.71621	2.71621	29	277	710	17628	1077
regulation of macromolecule metabolic process	biological process	11.1848	1.38838e-05	4.85844	2.66918	2.66918	290	5679	449	12226	60255
cell junction maintenance	biological process	11.177	1.39924e-05	40	2.79247	2.79247	6	9	733	17896	34331
cell communication	biological process	11.1667	1.41366e-05	7.03218	2.77285	2.77285	59	780	680	17125	7154
regulation of neuron differentiation	biological process	11.1583	1.42564e-05	7.62987	2.74712	2.74712	47	569	692	17336	45664
regulation of cellular macromolecule biosynthetic process	biological process	11.1492	1.43865e-05	5.15853	2.62184	2.62184	205	3769	534	14136	2000112
regulation of nucleobase-containing compound metabolic process	biological process	11.1154	1.48807e-05	5.13766	2.6322	2.6322	209	3859	530	14046	19219
negative regulation of developmental process	biological process	11.0761	1.54775e-05	6.89655	2.6106	2.6106	62	837	677	17068	51093
cellular macromolecule metabolic process	biological process	11.0295	1.62163e-05	4.83871	2.58135	2.58135	294	5782	445	12123	44260
cell projection	cellular component	11.019	1.63875e-05	6.08195	2.78848	2.78848	95	1467	644	16438	42995
DNA binding	molecular function	11.0102	1.65328e-05	5.58522	2.58413	2.58413	136	2299	603	15606	3677
positive regulation of protein modification process	biological process	10.9433	1.76758e-05	6.45161	2.72513	2.72513	76	1102	663	16803	31401
blood vessel morphogenesis	biological process	10.8627	1.91605e-05	15.8537	2.6401	2.6401	13	69	726	17836	48514
regulation of synaptic plasticity	biological process	10.8434	1.95323e-05	11.4943	2.72452	2.72452	20	154	719	17751	48167
regulation of RNA metabolic process	biological process	10.7949	2.05045e-05	5.16789	2.62565	2.62565	197	3615	542	14290	51252
regulation of cell-matrix adhesion	biological process	10.6758	2.30973e-05	13.8889	2.57959	2.57959	15	93	724	17812	1952
positive regulation of cell development	biological process	10.6614	2.3433e-05	7.96813	2.73067	2.73067	40	462	699	17443	10720
positive regulation of cellular component organization	biological process	10.6535	2.36177e-05	6.42123	2.70788	2.70788	75	1093	664	16812	51130
muscle cell differentiation	biological process	10.647	2.37714e-05	16.6667	2.56263	2.56263	12	60	727	17845	42692
striated muscle tissue development	biological process	10.597	2.49917e-05	15.4762	2.44386	2.44386	13	71	726	17834	14706
signaling	biological process	10.5877	2.52252e-05	7.46032	2.78425	2.78425	47	583	692	17322	23052
cell-cell signaling	biological process	10.5579	2.5988e-05	7.63889	2.79619	2.79619	44	532	695	17373	7267
plasma membrane region	cellular component	10.5461	2.62963e-05	6.52985	2.57888	2.57888	70	1002	669	16903	98590
regulation of MAPK cascade	biological process	10.5372	2.65316e-05	7.13324	2.68837	2.68837	53	690	686	17215	43408
regulation of protein phosphorylation	biological process	10.5323	2.66625e-05	6.18182	2.70158	2.70158	85	1290	654	16615	1932
anatomical structure formation involved in morphogenesis	biological process	10.5293	2.67423e-05	7.27802	2.57876	2.57876	50	637	689	17268	48646
branching morphogenesis of an epithelial tube	biological process	10.4609	2.86331e-05	13.0081	2.51817	2.51817	16	107	723	17798	48754
positive regulation of signal transduction	biological process	10.4569	2.87492e-05	6.02722	2.74302	2.74302	93	1450	646	16455	9967
cellular response to lipid	biological process	10.4513	2.89119e-05	8.57143	2.58751	2.58751	33	352	706	17553	71396
behavior	biological process	10.3838	3.09284e-05	7.72059	2.87759	2.87759	42	502	697	17403	7610
muscle tissue development	biological process	10.3762	3.1167e-05	14.2857	2.45786	2.45786	14	84	725	17821	60537
regulation of cellular metabolic process	biological process	10.3028	3.35397e-05	4.81025	2.65928	2.65928	289	5719	450	12186	31323
regulation of cellular biosynthetic process	biological process	10.2603	3.49953e-05	5.05846	2.62459	2.62459	212	3979	527	13926	31326
metal ion binding	molecular function	10.249	3.53931e-05	5.07851	2.49277	2.49277	207	3869	532	14036	46872
regulation of biosynthetic process	biological process	10.2387	3.57609e-05	5.04458	2.6279	2.6279	215	4047	524	13858	9889
positive regulation of nervous system development	biological process	10.1794	3.79446e-05	7.87879	2.71785	2.71785	39	456	700	17449	51962
macromolecule biosynthetic process	biological process	10.0556	4.2943e-05	5.27325	2.59727	2.59727	165	2964	574	14941	9059
regulation of actin filament-based process	biological process	10.0414	4.35574e-05	8.6351	2.52762	2.52762	31	328	708	17577	32970
regulation of macromolecule biosynthetic process	biological process	10.0141	4.47651e-05	5.06391	2.62162	2.62162	206	3862	533	14043	10556
regulation of growth	biological process	9.99068	4.5825e-05	7.22892	2.58935	2.58935	48	616	691	17289	40008
regulation of protein modification process	biological process	9.98238	4.62071e-05	5.82192	2.73008	2.73008	102	1650	637	16255	31399
glutamate receptor signaling pathway	biological process	9.96829	4.68626e-05	20.4545	2.69269	2.69269	9	35	730	17870	7215
postsynapse	cellular component	9.95506	4.74867e-05	10.8108	2.70014	2.70014	20	165	719	17740	98794
cell differentiation	biological process	9.9533	4.75706e-05	5.77876	2.75627	2.75627	105	1712	634	16193	30154
vascular endothelial growth factor receptor signaling pathway	biological process	9.87009	5.16981e-05	16.6667	2.63765	2.63765	11	55	728	17850	48010
regulation of metabolic process	biological process	9.86012	5.22162e-05	4.74272	2.66975	2.66975	306	6146	433	11759	19222
cellular nitrogen compound biosynthetic process	biological process	9.73884	5.89486e-05	5.20266	2.58477	2.58477	172	3134	567	14771	44271
negative regulation of multicellular organismal process	biological process	9.73719	5.90463e-05	6.33929	2.67136	2.67136	71	1049	668	16856	51241
cardiac muscle tissue morphogenesis	biological process	9.72671	5.96684e-05	16.4179	2.4202	2.4202	11	56	728	17849	55008
transmembrane receptor protein tyrosine kinase signaling pathway	biological process	9.70959	6.06986e-05	7.87234	2.63195	2.63195	37	433	702	17472	7169
stem cell differentiation	biological process	9.69772	6.14233e-05	17.8571	2.72699	2.72699	10	46	729	17859	48863
positive regulation of neurogenesis	biological process	9.69295	6.17171e-05	8.04598	2.74029	2.74029	35	400	704	17505	50769
right ventricular cardiac muscle tissue morphogenesis	biological process	9.68785	6.20327e-05	100	2.41931	2.41931	3	0	736	17905	3221
response to vitamin A	biological process	9.62285	6.61986e-05	31.5789	2.51701	2.51701	6	13	733	17892	33189
regulation of intracellular signal transduction	biological process	9.61072	6.70064e-05	5.75419	2.76523	2.76523	103	1687	636	16218	1902531
positive regulation of muscle tissue development	biological process	9.5862	6.86697e-05	16.1765	2.99716	2.99716	11	57	728	17848	1901863
transcription by RNA polymerase II	biological process	9.57877	6.91821e-05	7.26979	2.6613	2.6613	45	574	694	17331	6366
modulation of chemical synaptic transmission	biological process	9.52739	7.28297e-05	8.65672	2.69779	2.69779	29	306	710	17599	50804
regulation of trans-synaptic signaling	biological process	9.47451	7.67843e-05	8.63095	2.69779	2.69779	29	307	710	17598	99177
neuron part	cellular component	9.45556	7.82533e-05	5.88235	2.78859	2.78859	92	1472	647	16433	97458
regulation of focal adhesion assembly	biological process	9.38698	8.38085e-05	17.2414	2.56827	2.56827	10	48	729	17857	51893
regulation of cell-substrate junction assembly	biological process	9.38698	8.38085e-05	17.2414	2.56827	2.56827	10	48	729	17857	90109
establishment of endothelial barrier	biological process	9.36916	8.53146e-05	25	2.45193	2.45193	7	21	732	17884	61028
negative regulation of cell communication	biological process	9.36367	8.57851e-05	6.13057	2.68068	2.68068	77	1179	662	16726	10648
regulation of vasculature development	biological process	9.33907	8.7921e-05	8.85246	2.55822	2.55822	27	278	712	17627	1901342
negative regulation of signaling	biological process	9.26145	9.50171e-05	6.11111	2.68068	2.68068	77	1183	662	16722	23057
secondary palate development	biological process	9.25891	9.52593e-05	38.4615	2.48505	2.48505	5	8	734	17897	62009
striated muscle cell differentiation	biological process	9.24887	9.62203e-05	18.75	2.71894	2.71894	9	39	730	17866	51146
ventricular cardiac muscle tissue morphogenesis	biological process	9.24887	9.62203e-05	18.75	2.57171	2.57171	9	39	730	17866	55010
synapse	cellular component	9.21737	9.92995e-05	8.64198	2.71289	2.71289	28	296	711	17609	45202
negative regulation of cell migration	biological process	9.20799	0.000100235	9.50413	2.67547	2.67547	23	219	716	17686	30336
growth	biological process	9.19507	0.000101539	8.93471	2.59447	2.59447	26	265	713	17640	40007
regulation of angiogenesis	biological process	9.11111	0.000110432	9.05797	2.64338	2.64338	25	251	714	17654	45765
cell development	biological process	9.09776	0.000111916	7.12025	2.58467	2.58467	45	587	694	17318	48468
dorsal/ventral pattern formation	biological process	9.08131	0.000113773	18.3673	2.42366	2.42366	9	40	730	17865	9953
regulation of developmental growth	biological process	9.06692	0.000115421	8.70968	2.71156	2.71156	27	283	712	17622	48638
cellular response to endogenous stimulus	biological process	9.02351	0.000120542	6.94645	2.57034	2.57034	48	643	691	17262	71495
regulation of cardiac muscle cell proliferation	biological process	9.01837	0.000121164	20.5128	2.95007	2.95007	8	31	731	17874	60043
formation of primary germ layer	biological process	9.01837	0.000121164	20.5128	2.2898	2.2898	8	31	731	17874	1704
developmental induction	biological process	8.99762	0.000123704	28.5714	3.08341	3.08341	6	15	733	17890	31128
cellular response to organic cyclic compound	biological process	8.97205	0.000126908	8.26446	2.58865	2.58865	30	333	709	17572	71407
regulation of cell junction assembly	biological process	8.96955	0.000127226	14.1176	2.61583	2.61583	12	73	727	17832	1901888
regulation of adherens junction organization	biological process	8.94689	0.000130141	16.3934	2.56827	2.56827	10	51	729	17854	1903391
plasma membrane bounded cell projection part	cellular component	8.87989	0.00013916	5.92857	2.85562	2.85562	83	1317	656	16588	120038
cell projection part	cellular component	8.87989	0.00013916	5.92857	2.85562	2.85562	83	1317	656	16588	44463
ameboidal-type cell migration	biological process	8.84483	0.000144125	10.9677	2.66769	2.66769	17	138	722	17767	1667
regulation of cellular component organization	biological process	8.82206	0.000147445	5.39402	2.65347	2.65347	128	2245	611	15660	51128
neuron projection	cellular component	8.81613	0.000148321	6.40756	2.85358	2.85358	61	891	678	17014	43005
ion binding	molecular function	8.81115	0.000149062	4.72506	2.5445	2.5445	287	5787	452	12118	43167
endothelial cell chemotaxis	biological process	8.7992	0.000150854	50	2.82236	2.82236	4	4	735	17901	35767
activating transcription factor binding	molecular function	8.79866	0.000150935	14.8649	2.36683	2.36683	11	63	728	17842	33613
integral component of plasma membrane	cellular component	8.79474	0.000151528	5.9657	2.567	2.567	80	1261	659	16644	5887
epithelial tube morphogenesis	biological process	8.74775	0.000158819	13	2.56943	2.56943	13	87	726	17818	60562
negative regulation of RNA metabolic process	biological process	8.74558	0.000159164	6.03175	2.51029	2.51029	76	1184	663	16721	51253
response to endogenous stimulus	biological process	8.70704	0.000165417	6.3253	2.56777	2.56777	63	933	676	16972	9719
ion channel complex	cellular component	8.703	0.000166086	8.66667	2.50431	2.50431	26	274	713	17631	34702
synaptic membrane	cellular component	8.69864	0.000166812	8.51735	2.52316	2.52316	27	290	712	17615	97060
developmental growth	biological process	8.66209	0.000173022	8.80282	2.59482	2.59482	25	259	714	17646	48589
negative regulation of nucleobase-containing compound metabolic process	biological process	8.64785	0.000175503	5.90353	2.56411	2.56411	82	1307	657	16598	45934
response to oxygen-containing compound	biological process	8.56914	0.000189875	5.97826	2.60923	2.60923	77	1211	662	16694	1901700
adult locomotory behavior	biological process	8.55544	0.000192495	14.4737	2.81804	2.81804	11	65	728	17840	8344
cellular response to drug	biological process	8.55325	0.000192918	8.74126	2.64205	2.64205	25	261	714	17644	35690
tube development	biological process	8.53893	0.000195699	10.3448	2.81887	2.81887	18	156	721	17749	35295
regulation of gene expression	biological process	8.49923	0.000203625	4.89953	2.63149	2.63149	217	4212	522	13693	10468
atrial septum morphogenesis	biological process	8.47779	0.000208037	33.3333	2.56138	2.56138	5	10	734	17895	60413
positive regulation of cell projection organization	biological process	8.47321	0.000208994	8.14607	2.7933	2.7933	29	327	710	17578	31346
negative regulation of response to stimulus	biological process	8.47309	0.000209018	5.79228	2.65038	2.65038	87	1415	652	16490	48585
positive regulation of cell junction assembly	biological process	8.46252	0.00021124	21.875	2.72834	2.72834	7	25	732	17880	1901890
transmembrane transporter complex	cellular component	8.39432	0.000226149	8.35913	2.50171	2.50171	27	296	712	17609	1902495
cellular biosynthetic process	biological process	8.37339	0.000230931	4.93144	2.58978	2.58978	205	3952	534	13953	44249
cellular response to toxic substance	biological process	8.35009	0.000236375	12.5	2.91926	2.91926	13	91	726	17814	97237
planar cell polarity pathway involved in axis elongation	biological process	8.33161	0.000240783	75	2.3373	2.3373	3	1	736	17904	3402
negative regulation of cell motility	biological process	8.3169	0.000244352	8.94942	2.67547	2.67547	23	234	716	17671	2000146
plasma membrane bounded cell projection	cellular component	8.31518	0.000244774	5.77957	2.78437	2.78437	86	1402	653	16503	120025
mesenchyme development	biological process	8.30688	0.000246814	16.6667	2.99404	2.99404	9	45	730	17860	60485
inner ear morphogenesis	biological process	8.30688	0.000246814	16.6667	2.85835	2.85835	9	45	730	17860	42472
positive regulation of molecular function	biological process	8.30261	0.000247868	5.64042	2.64107	2.64107	96	1606	643	16299	44093
negative regulation of cellular component movement	biological process	8.28687	0.000251801	8.59107	2.70971	2.70971	25	266	714	17639	51271
cell-cell junction organization	biological process	8.26773	0.000256667	11.2782	2.69634	2.69634	15	118	724	17787	45216
positive regulation of neuron differentiation	biological process	8.26253	0.000258005	8.16327	2.77277	2.77277	28	315	711	17590	45666
mesoderm formation	biological process	8.25857	0.000259028	21.2121	2.28743	2.28743	7	26	732	17879	1707
endothelial cell development	biological process	8.25857	0.000259028	21.2121	2.45193	2.45193	7	26	732	17879	1885
positive regulation of multicellular organism growth	biological process	8.25857	0.000259028	21.2121	2.54586	2.54586	7	26	732	17879	40018
regulation of animal organ formation	biological process	8.25857	0.000259028	21.2121	3.14368	3.14368	7	26	732	17879	3156
alpha-catenin binding	molecular function	8.24329	0.000263017	44.4444	2.39293	2.39293	4	5	735	17900	45294
negative regulation of cell differentiation	biological process	8.23807	0.000264394	6.80473	2.58958	2.58958	46	630	693	17275	45596
negative regulation of cellular biosynthetic process	biological process	8.21976	0.000269279	5.7931	2.56727	2.56727	84	1366	655	16539	31327
central nervous system neuron differentiation	biological process	8.20684	0.00027278	13.9241	2.25355	2.25355	11	68	728	17837	21953
negative regulation of biosynthetic process	biological process	8.20156	0.000274226	5.77446	2.53813	2.53813	85	1387	654	16518	9890
receptor complex	cellular component	8.16955	0.000283145	7.78894	2.64698	2.64698	31	367	708	17538	43235
artery morphogenesis	biological process	8.16347	0.000284873	16.3636	3.00564	3.00564	9	46	730	17859	48844
positive regulation of DNA binding	biological process	8.16347	0.000284873	16.3636	2.46367	2.46367	9	46	730	17859	43388
regulation of muscle cell differentiation	biological process	8.16165	0.000285391	10.7383	2.45611	2.45611	16	133	723	17772	51147
embryo development	biological process	8.15962	0.000285972	9.74359	2.90756	2.90756	19	176	720	17729	9790
regulation of DNA binding	biological process	8.15635	0.000286909	11.6667	2.40652	2.40652	14	106	725	17799	51101
positive regulation of striated muscle tissue development	biological process	8.14891	0.000289049	14.9254	2.86388	2.86388	10	57	729	17848	45844
positive regulation of muscle organ development	biological process	8.14891	0.000289049	14.9254	2.86388	2.86388	10	57	729	17848	48636
anatomical structure arrangement	biological process	8.13615	0.000292763	31.25	3.30057	3.30057	5	11	734	17894	48532
ventricular trabecula myocardium morphogenesis	biological process	8.13615	0.000292763	31.25	2.64377	2.64377	5	11	734	17894	3222
plasma membrane	cellular component	8.12283	0.000296689	4.88879	2.62448	2.62448	211	4105	528	13800	5886
negative regulation of nucleic acid-templated transcription	biological process	8.12253	0.000296776	6.00677	2.49933	2.49933	71	1111	668	16794	1903507
intrinsic component of plasma membrane	cellular component	8.08097	0.000309371	5.79915	2.543	2.543	82	1332	657	16573	31226
negative regulation of RNA biosynthetic process	biological process	8.07407	0.000311514	5.99662	2.49933	2.49933	71	1113	668	16792	1902679
regulation of molecular function	biological process	8.04873	0.000319506	5.11234	2.62822	2.62822	157	2914	582	14991	65009
negative regulation of macromolecule biosynthetic process	biological process	8.03395	0.000324265	5.80645	2.53514	2.53514	81	1314	658	16591	10558
cellular response to acid chemical	biological process	8.02993	0.000325571	9.64467	2.63049	2.63049	19	178	720	17727	71229
transporter complex	cellular component	8.00409	0.000334092	8.1571	2.50171	2.50171	27	304	712	17601	1990351
cellular response to alcohol	biological process	7.98458	0.000340674	13.5802	2.77796	2.77796	11	70	728	17835	97306
positive regulation of focal adhesion assembly	biological process	7.95027	0.000352566	24	2.79815	2.79815	6	19	733	17886	51894
adherens junction organization	biological process	7.87633	0.000379623	13.4146	2.62615	2.62615	11	71	728	17834	34332
hindlimb morphogenesis	biological process	7.87379	0.000380591	20	2.17455	2.17455	7	28	732	17877	35137
response to nitrogen compound	biological process	7.85249	0.000388781	6.41646	2.60417	2.60417	53	773	686	17132	1901698
negative regulation of cellular metabolic process	biological process	7.80111	0.00040928	5.27859	2.55633	2.55633	126	2261	613	15644	31324
cytoplasmic vesicle membrane	cellular component	7.78889	0.000414314	6.66667	2.57087	2.57087	46	644	693	17261	30659
response to chemical	biological process	7.77987	0.000418067	5.22593	2.5995	2.5995	133	2412	606	15493	42221
heart looping	biological process	7.75355	0.000429218	15.5172	2.54269	2.54269	9	49	730	17856	1947
adult walking behavior	biological process	7.72172	0.000443098	23.0769	3.15848	3.15848	6	20	733	17885	7628
cell-cell adherens junction	cellular component	7.70521	0.000450475	11.7117	2.63338	2.63338	13	98	726	17807	5913
regulation of mesenchymal cell proliferation	biological process	7.69197	0.000456479	19.4444	2.59414	2.59414	7	29	732	17876	10464
negative regulation of cellular macromolecule biosynthetic process	biological process	7.66987	0.000466678	5.80256	2.53715	2.53715	77	1250	662	16655	2000113
response to wounding	biological process	7.65456	0.000473876	9.62567	2.5939	2.5939	18	169	721	17736	9611
negative regulation of transcription, DNA-templated	biological process	7.63602	0.000482746	5.96491	2.50059	2.50059	68	1072	671	16833	45892
epithelium development	biological process	7.63495	0.000483262	10.6383	2.65312	2.65312	15	126	724	17779	60429
negative regulation of locomotion	biological process	7.63089	0.00048523	8.22368	2.70971	2.70971	25	279	714	17626	40013
potassium channel complex	cellular component	7.61753	0.000491757	12.2449	2.42664	2.42664	12	86	727	17819	34705
negative regulation of signal transduction	biological process	7.58402	0.000508512	5.93293	2.69114	2.69114	69	1094	670	16811	9968
response to drug	biological process	7.58299	0.000509036	6.52174	2.68955	2.68955	48	688	691	17217	42493
regulation of muscle tissue development	biological process	7.57167	0.00051483	11.0236	2.93477	2.93477	14	113	725	17792	1901861
synaptic signaling	biological process	7.55695	0.000522466	8.04954	2.82873	2.82873	26	297	713	17608	99536
trans-synaptic signaling	biological process	7.55695	0.000522466	8.04954	2.82873	2.82873	26	297	713	17608	99537
response to organic cyclic compound	biological process	7.55324	0.000524407	6.51289	2.63263	2.63263	48	689	691	17216	14070
somatic stem cell division	biological process	7.5284	0.000537596	27.7778	3.20898	3.20898	5	13	734	17892	48103
HMG box domain binding	molecular function	7.5284	0.000537596	27.7778	2.83268	2.83268	5	13	734	17892	71837
positive regulation of adherens junction organization	biological process	7.50419	0.000550773	22.2222	2.79815	2.79815	6	21	733	17884	1903393
glutamate receptor activity	molecular function	7.50419	0.000550773	22.2222	2.74852	2.74852	6	21	733	17884	8066
walking behavior	biological process	7.50419	0.000550773	22.2222	3.15848	3.15848	6	21	733	17884	90659
binding	molecular function	7.49802	0.000554181	4.20973	2.61914	2.61914	611	13903	128	4002	5488
regulation of heart growth	biological process	7.49594	0.000555337	15	2.9041	2.9041	9	51	730	17854	60420
regulation of metal ion transport	biological process	7.48693	0.000560361	7.77778	2.48868	2.48868	28	332	711	17573	10959
radial glia guided migration of Purkinje cell	biological process	7.44532	0.000584168	60	3.2455	3.2455	3	2	736	17903	21942
Wnt signaling pathway involved in heart development	biological process	7.44532	0.000584168	60	2.29343	2.29343	3	2	736	17903	3306
cardioblast differentiation	biological process	7.44532	0.000584168	60	2.69836	2.69836	3	2	736	17903	10002
positive regulation of cardioblast differentiation	biological process	7.44532	0.000584168	60	2.7272	2.7272	3	2	736	17903	51891
semicircular canal morphogenesis	biological process	7.44532	0.000584168	60	2.41885	2.41885	3	2	736	17903	48752
cardiac conduction system development	biological process	7.44532	0.000584168	60	2.62329	2.62329	3	2	736	17903	3161
positive regulation of MAPKKK cascade by fibroblast growth factor receptor signaling pathway	biological process	7.44532	0.000584168	60	3.23644	3.23644	3	2	736	17903	90080
mast cell chemotaxis	biological process	7.44532	0.000584168	60	2.49669	2.49669	3	2	736	17903	2551
regulation of ion transport	biological process	7.42776	0.000594517	6.6874	2.68268	2.68268	43	600	696	17305	43269
cellular component morphogenesis	biological process	7.41763	0.00060057	7.45192	2.96073	2.96073	31	385	708	17520	32989
calcium ion binding	molecular function	7.36938	0.000630261	6.57895	2.44073	2.44073	45	639	694	17266	5509
biosynthetic process	biological process	7.36814	0.000631038	4.83014	2.58537	2.58537	209	4118	530	13787	9058
cell junction organization	biological process	7.35362	0.000640268	9.13462	2.65048	2.65048	19	189	720	17716	34330
response to organonitrogen compound	biological process	7.34457	0.000646088	6.41361	2.60883	2.60883	49	715	690	17190	10243
hepatocyte apoptotic process	biological process	7.34411	0.000646389	36.3636	3.31437	3.31437	4	7	735	17898	97284
cardiac chamber formation	biological process	7.34411	0.000646389	36.3636	2.61899	2.61899	4	7	735	17898	3207
response to growth factor	biological process	7.32338	0.000659927	8.19113	2.58759	2.58759	24	269	715	17636	70848
dendrite membrane	cellular component	7.29678	0.000677716	21.4286	2.34757	2.34757	6	22	733	17883	32590
cardiac ventricle morphogenesis	biological process	7.29678	0.000677716	21.4286	2.84501	2.84501	6	22	733	17883	3208
embryo development ending in birth or egg hatching	biological process	7.27926	0.000689697	9.32642	2.94887	2.94887	18	175	721	17730	9792
positive regulation of vasculature development	biological process	7.27841	0.000690279	9.60452	2.5798	2.5798	17	160	722	17745	1904018
regulation of ion transmembrane transport	biological process	7.27757	0.00069086	7.30594	2.62859	2.62859	32	406	707	17499	34765
cellular response to stimulus	biological process	7.27171	0.000694922	5.13011	2.61332	2.61332	138	2552	601	15353	51716
neurotransmitter metabolic process	biological process	7.26413	0.000700213	12.5	2.34706	2.34706	11	77	728	17828	42133
dendrite	cellular component	7.25914	0.000703713	7.38095	2.9256	2.9256	31	389	708	17516	30425
regulation of cation transmembrane transport	biological process	7.22753	0.00072631	8.13559	2.56145	2.56145	24	271	715	17634	1904062
regulation of transport	biological process	7.21705	0.000733963	5.48425	2.7484	2.7484	94	1620	645	16285	51049
neurotransmitter secretion	biological process	7.1839	0.000758701	17.9487	2.44383	2.44383	7	32	732	17873	7269
forelimb morphogenesis	biological process	7.1839	0.000758701	17.9487	2.53558	2.53558	7	32	732	17873	35136
male gonad development	biological process	7.1679	0.000770939	12.3596	2.78227	2.78227	11	78	728	17827	8584
regulation of canonical Wnt signaling pathway	biological process	7.15687	0.000779492	8.77193	2.57506	2.57506	20	208	719	17697	60828
vesicle membrane	cellular component	7.15261	0.00078282	6.46976	2.57087	2.57087	46	665	693	17240	12506
regulation of cytoskeleton organization	biological process	7.13756	0.00079469	7.02811	2.60031	2.60031	35	463	704	17442	51493
channel activity	molecular function	7.11336	0.000814152	7.15835	2.65747	2.65747	33	428	706	17477	15267
regulation of cardiac muscle cell contraction	biological process	7.09871	0.00082617	20.6897	2.33494	2.33494	6	23	733	17882	86004
branching involved in blood vessel morphogenesis	biological process	7.09871	0.00082617	20.6897	2.50543	2.50543	6	23	733	17882	1569
delayed rectifier potassium channel activity	molecular function	7.09871	0.00082617	20.6897	2.7275	2.7275	6	23	733	17882	5251
gonad development	biological process	7.07792	0.000843526	11.5385	2.75451	2.75451	12	92	727	17813	8406
passive transmembrane transporter activity	molecular function	7.07663	0.000844615	7.14286	2.65747	2.65747	33	429	706	17476	22803
negative regulation of nitrogen compound metabolic process	biological process	7.07121	0.000849206	5.24664	2.5595	2.5595	117	2113	622	15792	51172
positive regulation of developmental growth	biological process	7.03047	0.000884518	9.69697	2.86833	2.86833	16	149	723	17756	48639
response to organic substance	biological process	7.01566	0.000897716	5.31235	2.57274	2.57274	108	1925	631	15980	10033
embryonic heart tube morphogenesis	biological process	7.01441	0.000898833	14.0625	2.54269	2.54269	9	55	730	17850	3143
positive regulation of cellular component movement	biological process	6.99856	0.000913199	7.03934	2.83035	2.83035	34	449	705	17456	51272
planar cell polarity pathway involved in neural tube closure	biological process	6.97039	0.000939286	33.3333	2.39377	2.39377	4	8	735	17897	90179
cell-cell junction maintenance	biological process	6.97039	0.000939286	33.3333	3.05571	3.05571	4	8	735	17897	45217
ionotropic glutamate receptor complex	cellular component	6.96776	0.000941757	15.3846	2.60279	2.60279	8	44	731	17861	8328
sensory perception of sound	biological process	6.96079	0.000948348	10.3704	2.83875	2.83875	14	121	725	17784	7605
small GTPase mediated signal transduction	biological process	6.94701	0.000961509	7.97342	2.7573	2.7573	24	277	715	17628	7264
plasma membrane protein complex	cellular component	6.92665	0.000981287	6.71256	2.43082	2.43082	39	542	700	17363	98797
organic substance biosynthetic process	biological process	6.91595	0.000991842	4.80206	2.58966	2.58966	205	4064	534	13841	1901576
neuromuscular process	biological process	6.91521	0.000992575	12.8205	3.24912	3.24912	10	68	729	17837	50905
positive regulation of protein metabolic process	biological process	6.88239	0.00102569	5.48367	2.73771	2.73771	89	1534	650	16371	51247
chondrocyte differentiation	biological process	6.87293	0.00103544	17.0732	2.81807	2.81807	7	34	732	17871	2062
negative regulation of cell proliferation	biological process	6.8467	0.00106296	6.49547	2.53747	2.53747	43	619	696	17286	8285
cation channel complex	cellular component	6.8434	0.00106647	8.75576	2.46635	2.46635	19	198	720	17707	34703
peptidyl-serine modification	biological process	6.8377	0.00107257	9.52381	2.4364	2.4364	16	152	723	17753	18209
anchoring junction	cellular component	6.80616	0.00110694	6.77656	2.57612	2.57612	37	509	702	17396	70161
cellular response to ketone	biological process	6.79817	0.00111581	11.828	2.35727	2.35727	11	82	728	17823	1901655
hindbrain radial glia guided cell migration	biological process	6.78211	0.00113388	50	3.2455	3.2455	3	3	736	17902	21932
convergent extension involved in axis elongation	biological process	6.78211	0.00113388	50	2.3373	2.3373	3	3	736	17902	60028
adherens junction maintenance	biological process	6.78211	0.00113388	50	2.74612	2.74612	3	3	736	17902	34334
mast cell migration	biological process	6.78211	0.00113388	50	2.49669	2.49669	3	3	736	17902	97531
positive regulation of cytokine secretion involved in immune response	biological process	6.78211	0.00113388	50	2.95408	2.95408	3	3	736	17902	2741
leading edge membrane	cellular component	6.77469	0.00114233	9.46746	2.50985	2.50985	16	153	723	17752	31256
regulation of protein homodimerization activity	biological process	6.76212	0.00115677	23.8095	2.69689	2.69689	5	16	734	17889	43496
adult behavior	biological process	6.74598	0.0011756	10.1449	2.7914	2.7914	14	124	725	17781	30534
heart morphogenesis	biological process	6.72783	0.00119713	19.3548	2.46536	2.46536	6	25	733	17880	3007
regulation of Wnt signaling pathway	biological process	6.72104	0.00120529	7.84314	2.56754	2.56754	24	282	715	17623	30111
chemotaxis	biological process	6.72104	0.00120529	7.84314	2.5479	2.5479	24	282	715	17623	6935
positive regulation of cell migration	biological process	6.72083	0.00120554	7.06402	2.84956	2.84956	32	421	707	17484	30335
regulation of actin cytoskeleton organization	biological process	6.71609	0.00121126	7.71605	2.58429	2.58429	25	299	714	17606	32956
regulation of cardiac muscle tissue growth	biological process	6.71327	0.00121469	14.8148	2.95007	2.95007	8	46	731	17859	55021
neurotransmitter receptor complex	cellular component	6.71327	0.00121469	14.8148	2.60279	2.60279	8	46	731	17859	98878
adherens junction	cellular component	6.69808	0.00123328	6.79245	2.57789	2.57789	36	494	703	17411	5912
response to lipid	biological process	6.69651	0.00123522	6.32737	2.58211	2.58211	46	681	693	17224	33993
regulation of neurotransmitter levels	biological process	6.68996	0.00124333	8.26772	2.45208	2.45208	21	233	718	17672	1505
sensory perception of mechanical stimulus	biological process	6.67599	0.00126082	10.0719	2.83875	2.83875	14	125	725	17780	50954
negative regulation of neuron death	biological process	6.66604	0.00127343	9.09091	2.85543	2.85543	17	170	722	17735	1901215
regulation of binding	biological process	6.64467	0.00130094	7.45856	2.50344	2.50344	27	335	712	17570	51098
embryonic camera-type eye development	biological process	6.63437	0.00131441	30.7692	2.39852	2.39852	4	9	735	17896	31076
startle response	biological process	6.63437	0.00131441	30.7692	2.70941	2.70941	4	9	735	17896	1964
taxis	biological process	6.63257	0.00131678	7.79221	2.5479	2.5479	24	284	715	17621	42330
response to acid chemical	biological process	6.63042	0.00131961	7.66871	2.63397	2.63397	25	301	714	17604	1101
signal transduction	biological process	6.62263	0.00132993	4.74006	2.62179	2.62179	217	4361	522	13544	7165
positive regulation of neuron death	biological process	6.62074	0.00133244	12.3457	2.50288	2.50288	10	71	729	17834	1901216
digestive tract development	biological process	6.59079	0.00137296	14.5455	2.83177	2.83177	8	47	731	17858	48565
ion channel activity	molecular function	6.58975	0.00137438	7.1599	2.66103	2.66103	30	389	709	17516	5216
in utero embryonic development	biological process	6.58924	0.00137508	9.30233	2.92503	2.92503	16	156	723	17749	1701
cellular response to nitrogen compound	biological process	6.58209	0.00138495	7.07763	2.55728	2.55728	31	407	708	17498	1901699
neurotransmitter biosynthetic process	biological process	6.58144	0.00138585	16.2791	2.33863	2.33863	7	36	732	17869	42136
regulation of striated muscle tissue development	biological process	6.58131	0.00138603	10.4	2.81049	2.81049	13	112	726	17793	16202
intrinsic apoptotic signaling pathway in response to DNA damage	biological process	6.57294	0.00139768	13.2353	2.50401	2.50401	9	59	730	17846	8630
regulation of cell adhesion	biological process	6.56439	0.00140969	6.48734	2.64408	2.64408	41	591	698	17314	30155
bone morphogenesis	biological process	6.55384	0.00142464	18.75	2.14031	2.14031	6	26	733	17879	60349
positive regulation of interleukin-12 production	biological process	6.55384	0.00142464	18.75	2.68272	2.68272	6	26	733	17879	32735
cell surface receptor signaling pathway	biological process	6.5449	0.00143743	5.22317	2.61401	2.61401	110	1996	629	15909	7166
cellular response to growth factor stimulus	biological process	6.54374	0.0014391	8.17121	2.59696	2.59696	21	236	718	17669	71363
cell surface receptor signaling pathway involved in heart development	biological process	6.53714	0.00144863	22.7273	2.28749	2.28749	5	17	734	17888	61311
heart trabecula morphogenesis	biological process	6.53714	0.00144863	22.7273	2.64377	2.64377	5	17	734	17888	61384
negative regulation of smooth muscle cell migration	biological process	6.53714	0.00144863	22.7273	3.11849	3.11849	5	17	734	17888	14912
regulation of membrane potential	biological process	6.52679	0.00146369	7.21393	2.79989	2.79989	29	373	710	17532	42391
wound healing	biological process	6.52605	0.00146478	12.1951	2.5973	2.5973	10	72	729	17833	42060
positive regulation of cell proliferation	biological process	6.50907	0.00148987	6.02007	2.59186	2.59186	54	843	685	17062	8284
positive regulation of GTPase activity	biological process	6.48934	0.00151955	7.19603	2.69594	2.69594	29	374	710	17531	43547
neuron projection membrane	cellular component	6.47133	0.00154717	14.2857	2.48515	2.48515	8	48	731	17857	32589
embryonic digit morphogenesis	biological process	6.47133	0.00154717	14.2857	2.64915	2.64915	8	48	731	17857	42733
positive regulation of binding	biological process	6.46856	0.00155146	9.1954	2.54091	2.54091	16	158	723	17747	51099
chordate embryonic development	biological process	6.46856	0.00155146	9.1954	2.92503	2.92503	16	158	723	17747	43009
regulation of cardiac muscle contraction	biological process	6.46824	0.00155196	13.0435	2.36287	2.36287	9	60	730	17845	55117
neuron projection morphogenesis	biological process	6.42096	0.00162709	8.65385	3.07626	3.07626	18	190	721	17715	48812
cardiac chamber morphogenesis	biological process	6.38678	0.00168367	18.1818	2.84501	2.84501	6	27	733	17878	3206
positive regulation of locomotion	biological process	6.3835	0.0016892	6.78643	2.78868	2.78868	34	467	705	17438	40017
chemical synaptic transmission	biological process	6.37358	0.00170604	7.64331	2.85157	2.85157	24	290	715	17615	7268
anterograde trans-synaptic signaling	biological process	6.37358	0.00170604	7.64331	2.85157	2.85157	24	290	715	17615	98916
odontogenesis of dentin-containing tooth	biological process	6.36565	0.00171962	12.8571	2.57511	2.57511	9	61	730	17844	42475
regulation of striated muscle contraction	biological process	6.3416	0.00176148	11.9048	2.57532	2.57532	10	74	729	17831	6942
cell projection membrane	cellular component	6.33835	0.00176721	7.50751	2.64483	2.64483	25	308	714	17597	31253
positive regulation of angiogenesis	biological process	6.33468	0.00177372	9.375	2.71426	2.71426	15	145	724	17760	45766
regulation of establishment of planar polarity involved in neural tube closure	biological process	6.32955	0.00178283	28.5714	2.39377	2.39377	4	10	735	17895	90178
mesenchyme morphogenesis	biological process	6.32481	0.0017913	21.7391	2.47961	2.47961	5	18	734	17887	72132
endoderm development	biological process	6.32481	0.0017913	21.7391	2.81454	2.81454	5	18	734	17887	7492
regulation of muscle organ development	biological process	6.29504	0.00184543	10.0775	2.81049	2.81049	13	116	726	17789	48634
regulation of morphogenesis of an epithelium	biological process	6.29504	0.00184543	10.0775	2.88895	2.88895	13	116	726	17789	1905330
odontogenesis	biological process	6.28539	0.00186333	11.1111	2.61305	2.61305	11	88	728	17817	42476
positive regulation of cellular protein metabolic process	biological process	6.27683	0.00187934	5.44262	2.752	2.752	83	1442	656	16463	32270
adenylate cyclase inhibiting G-protein coupled glutamate receptor activity	molecular function	6.25237	0.00192588	42.8571	2.95046	2.95046	3	4	736	17901	1640
adenylate cyclase-inhibiting G-protein coupled glutamate receptor signaling pathway	biological process	6.25237	0.00192588	42.8571	2.95046	2.95046	3	4	736	17901	7196
G-protein coupled glutamate receptor activity	molecular function	6.25237	0.00192588	42.8571	2.95046	2.95046	3	4	736	17901	98988
regulation of cardioblast differentiation	biological process	6.25237	0.00192588	42.8571	2.7272	2.7272	3	4	736	17901	51890
regulation of fibroblast growth factor production	biological process	6.25237	0.00192588	42.8571	3.16145	3.16145	3	4	736	17901	90270
positive regulation of toll-like receptor 3 signaling pathway	biological process	6.25237	0.00192588	42.8571	2.52668	2.52668	3	4	736	17901	34141
regulation of secondary heart field cardioblast proliferation	biological process	6.25237	0.00192588	42.8571	3.04296	3.04296	3	4	736	17901	3266
protein C-linked glycosylation	biological process	6.25237	0.00192588	42.8571	2.44179	2.44179	3	4	736	17901	18103
peptidyl-tryptophan modification	biological process	6.25237	0.00192588	42.8571	2.44179	2.44179	3	4	736	17901	18211
protein C-linked glycosylation via tryptophan	biological process	6.25237	0.00192588	42.8571	2.44179	2.44179	3	4	736	17901	18317
protein C-linked glycosylation via 2'-alpha-mannosyl-L-tryptophan	biological process	6.25237	0.00192588	42.8571	2.44179	2.44179	3	4	736	17901	18406
regulation of postsynaptic membrane potential	biological process	6.25175	0.00192707	11.7647	2.64577	2.64577	10	75	729	17830	60078
cellular response to glucocorticoid stimulus	biological process	6.24099	0.00194792	13.7931	2.21696	2.21696	8	50	731	17855	71385
regulation of actin filament-based movement	biological process	6.22622	0.00197692	17.6471	2.33494	2.33494	6	28	733	17877	1903115
negative regulation of animal organ morphogenesis	biological process	6.22622	0.00197692	17.6471	2.56028	2.56028	6	28	733	17877	110111
protein domain specific binding	molecular function	6.22051	0.00198823	6.28655	2.83562	2.83562	43	641	696	17264	19904
system process	biological process	6.22003	0.00198918	5.52326	2.70148	2.70148	76	1300	663	16605	3008
positive regulation of cell-substrate adhesion	biological process	6.20022	0.00202898	10.4348	2.64365	2.64365	12	103	727	17802	10811
positive regulation of muscle cell differentiation	biological process	6.16344	0.00210499	11.6279	2.67306	2.67306	10	76	729	17829	51149
regulation of sodium ion transport	biological process	6.16344	0.00210499	11.6279	2.78432	2.78432	10	76	729	17829	2028
plasma membrane bounded cell projection morphogenesis	biological process	6.15801	0.00211646	8.4507	3.07626	3.07626	18	195	721	17710	120039
nitrogen compound metabolic process	biological process	6.14685	0.00214021	4.43893	2.58179	2.58179	358	7707	381	10198	6807
positive regulation of cell motility	biological process	6.13461	0.00216656	6.80851	2.84956	2.84956	32	438	707	17467	2000147
cell-cell junction assembly	biological process	6.12465	0.00218825	10.8911	2.6078	2.6078	11	90	728	17815	7043
cochlea morphogenesis	biological process	6.12397	0.00218975	20.8333	2.43117	2.43117	5	19	734	17886	90103
trabecula morphogenesis	biological process	6.12397	0.00218975	20.8333	2.64377	2.64377	5	19	734	17886	61383
positive regulation of cardiac muscle cell proliferation	biological process	6.12397	0.00218975	20.8333	3.10593	3.10593	5	19	734	17886	60045
regulation of transmembrane transporter activity	biological process	6.11861	0.00220152	8.22511	2.76962	2.76962	19	212	720	17693	22898
regulation of transmembrane transport	biological process	6.10973	0.00222115	6.61626	2.65814	2.65814	35	494	704	17411	34762
cell projection morphogenesis	biological process	6.10671	0.00222787	8.41121	3.07626	3.07626	18	196	721	17709	48858
regulation of cellular component biogenesis	biological process	6.10368	0.00223462	5.9081	2.59775	2.59775	54	860	685	17045	44087
positive regulation of DNA-binding transcription factor activity	biological process	6.09276	0.00225916	8.03213	2.48551	2.48551	20	229	719	17676	51091
non-canonical Wnt signaling pathway	biological process	6.07663	0.0022959	11.4943	2.60174	2.60174	10	77	729	17828	35567
cellular component maintenance	biological process	6.07172	0.0023072	17.1429	2.79247	2.79247	6	29	733	17876	43954
regulation of tissue remodeling	biological process	6.07001	0.00231116	12.3288	2.36272	2.36272	9	64	730	17841	34103
substrate-specific channel activity	molecular function	6.0555	0.00234494	6.91244	2.66103	2.66103	30	404	709	17501	22838
neurotransmitter transport	biological process	6.05431	0.00234771	10.2564	2.4889	2.4889	12	105	727	17800	6836
G-protein coupled glutamate receptor signaling pathway	biological process	6.05101	0.00235548	26.6667	2.81127	2.81127	4	11	735	17894	7216
tropomyosin binding	molecular function	6.05101	0.00235548	26.6667	2.23934	2.23934	4	11	735	17894	5523
epithelial cell-cell adhesion	biological process	6.05101	0.00235548	26.6667	2.80843	2.80843	4	11	735	17894	90136
3',5'-cyclic-AMP phosphodiesterase activity	molecular function	6.05101	0.00235548	26.6667	2.14966	2.14966	4	11	735	17894	4115
hematopoietic or lymphoid organ development	biological process	6.03315	0.00239793	9.09091	2.4741	2.4741	15	150	724	17755	48534
macromolecule metabolic process	biological process	6.02526	0.00241692	4.47782	2.57762	2.57762	325	6933	414	10972	43170
regulation of plasma membrane bounded cell projection organization	biological process	6.02253	0.00242354	6.298	2.84058	2.84058	41	610	698	17295	120035
regulation of DNA-binding transcription factor activity	biological process	6.02124	0.00242667	7.0529	2.51177	2.51177	28	369	711	17536	51090
negative regulation of neuron differentiation	biological process	6.00536	0.00246549	8.33333	2.86414	2.86414	18	198	721	17707	45665
regulation of GTPase activity	biological process	6.00321	0.0024708	6.75105	2.67113	2.67113	32	442	707	17463	43087
regulation of organ growth	biological process	5.99127	0.00250048	11.3636	2.84034	2.84034	10	78	729	17827	46620
negative regulation of nervous system development	biological process	5.98632	0.0025129	7.66551	2.81442	2.81442	22	265	717	17640	51961
cellular process	biological process	5.98321	0.00252071	4.18145	2.64648	2.64648	601	13772	138	4133	9987
regulation of cardiac muscle tissue development	biological process	5.97529	0.00254076	12.1622	2.87171	2.87171	9	65	730	17840	55024
positive regulation of epithelial cell migration	biological process	5.95626	0.00258958	9.70149	2.84439	2.84439	13	121	726	17784	10634
negative regulation of metabolic process	biological process	5.95589	0.00259055	4.98141	2.57921	2.57921	134	2556	605	15349	9892
response to hormone	biological process	5.94038	0.00263103	6.26911	2.60829	2.60829	41	613	698	17292	9725
cardiac muscle tissue development	biological process	5.93355	0.00264905	20	2.75207	2.75207	5	20	734	17885	48738
cell part morphogenesis	biological process	5.92564	0.00267009	8.08511	3.05136	3.05136	19	216	720	17689	32990
cellular response to corticosteroid stimulus	biological process	5.91542	0.00269753	13.1148	2.21696	2.21696	8	53	731	17852	71384
hemopoiesis	biological process	5.90734	0.00271941	11.236	2.58395	2.58395	10	79	729	17826	30097
voltage-gated potassium channel complex	cellular component	5.90734	0.00271941	11.236	2.42291	2.42291	10	79	729	17826	8076
activation of MAPK activity	biological process	5.89459	0.0027543	9.27152	2.72269	2.72269	14	137	725	17768	187
extracellular ligand-gated ion channel activity	molecular function	5.88241	0.00278806	12	2.52835	2.52835	9	66	730	17839	5230
chromatin binding	molecular function	5.87575	0.00280669	6.5764	2.57784	2.57784	34	483	705	17422	3682
epithelial cell development	biological process	5.84258	0.00290134	10	2.60679	2.60679	12	108	727	17797	2064
olfactory behavior	biological process	5.81218	0.0029909	37.5	2.30815	2.30815	3	5	736	17900	42048
neurofilament	cellular component	5.81218	0.0029909	37.5	2.93015	2.93015	3	5	736	17900	5883
zonula adherens	cellular component	5.81218	0.0029909	37.5	2.76502	2.76502	3	5	736	17900	5915
negative regulation of mesenchymal cell proliferation	biological process	5.81218	0.0029909	37.5	2.31991	2.31991	3	5	736	17900	72201
positive regulation of protein kinase C signaling	biological process	5.81218	0.0029909	37.5	2.7774	2.7774	3	5	736	17900	90037
endoderm formation	biological process	5.81218	0.0029909	37.5	2.19396	2.19396	3	5	736	17900	1706
positive regulation of cell-cell adhesion mediated by cadherin	biological process	5.81218	0.0029909	37.5	2.26994	2.26994	3	5	736	17900	2000049
regulation of cardioblast proliferation	biological process	5.81218	0.0029909	37.5	3.04296	3.04296	3	5	736	17900	3264
positive regulation of cell-matrix adhesion	biological process	5.80594	0.00300961	14.2857	2.70719	2.70719	7	42	732	17863	1954
positive regulation of stress fiber assembly	biological process	5.80594	0.00300961	14.2857	2.71147	2.71147	7	42	732	17863	51496
regulation of cell projection organization	biological process	5.80547	0.00301103	6.22155	2.84058	2.84058	41	618	698	17287	31344
embryonic digestive tract development	biological process	5.79489	0.00304305	25	2.35934	2.35934	4	12	735	17893	48566
cGMP metabolic process	biological process	5.79489	0.00304305	25	2.35506	2.35506	4	12	735	17893	46068
inhibitory extracellular ligand-gated ion channel activity	molecular function	5.79489	0.00304305	25	2.31112	2.31112	4	12	735	17893	5237
response to epinephrine	biological process	5.79489	0.00304305	25	2.83979	2.83979	4	12	735	17893	71871
negative regulation of cell development	biological process	5.78768	0.0030651	7.41935	2.80284	2.80284	23	287	716	17618	10721
protein phosphorylation	biological process	5.76487	0.0031358	5.86246	2.55701	2.55701	52	835	687	17070	6468
peripheral nervous system development	biological process	5.75267	0.00317428	19.2308	2.61446	2.61446	5	21	734	17884	7422
regulation of positive chemotaxis	biological process	5.75267	0.00317428	19.2308	2.49414	2.49414	5	21	734	17884	50926
cellular response to hypoxia	biological process	5.74311	0.00320479	10.3774	2.73555	2.73555	11	95	728	17810	71456
multicellular organism development	biological process	5.71937	0.00328178	6.23053	2.79615	2.79615	40	602	699	17303	7275
regulation of carbohydrate metabolic process	biological process	5.71482	0.00329676	9.09091	2.78804	2.78804	14	140	725	17765	6109
regulation of embryonic development	biological process	5.70598	0.00332601	9.83607	2.71642	2.71642	12	110	727	17795	45995
negative regulation of neuron apoptotic process	biological process	5.69944	0.00334785	9.42029	2.92659	2.92659	13	125	726	17780	43524
angiogenesis	biological process	5.68481	0.00339718	7.75194	2.95105	2.95105	20	238	719	17667	1525
reactive oxygen species metabolic process	biological process	5.67009	0.00344755	10.2804	2.51668	2.51668	11	96	728	17809	72593
negative regulation of macromolecule metabolic process	biological process	5.64242	0.00354429	4.99797	2.56089	2.56089	123	2338	616	15567	10605
cell periphery	cellular component	5.64112	0.00354888	15.7895	2.52403	2.52403	6	32	733	17873	71944
regulation of epithelial cell migration	biological process	5.59339	0.0037224	8.21256	2.78966	2.78966	17	190	722	17715	10632
cartilage morphogenesis	biological process	5.58054	0.00377053	18.5185	2.54934	2.54934	5	22	734	17883	60536
pituitary gland development	biological process	5.58054	0.00377053	18.5185	2.30713	2.30713	5	22	734	17883	21983
Wnt signaling pathway, planar cell polarity pathway	biological process	5.57562	0.00378913	13.7255	2.49416	2.49416	7	44	732	17861	60071
transmitter-gated ion channel activity	molecular function	5.57562	0.00378913	13.7255	2.41519	2.41519	7	44	732	17861	22824
transmitter-gated channel activity	molecular function	5.57562	0.00378913	13.7255	2.41519	2.41519	7	44	732	17861	22835
signal release	biological process	5.57549	0.00378961	9.28571	2.48101	2.48101	13	127	726	17778	23061
potassium channel activity	molecular function	5.57288	0.00379953	9.67742	2.67017	2.67017	12	112	727	17793	5267
cell proliferation	biological process	5.56009	0.00384843	6.17284	2.47639	2.47639	40	608	699	17297	8283
face development	biological process	5.55815	0.00385591	23.5294	2.40741	2.40741	4	13	735	17892	60324
definitive hemopoiesis	biological process	5.55815	0.00385591	23.5294	2.54164	2.54164	4	13	735	17892	60216
regulation of cell proliferation involved in heart morphogenesis	biological process	5.55815	0.00385591	23.5294	2.67932	2.67932	4	13	735	17892	2000136
regulation of transporter activity	biological process	5.55708	0.00386003	7.81893	2.76962	2.76962	19	224	720	17681	32409
positive regulation of neuron projection development	biological process	5.55465	0.00386943	7.66284	2.88413	2.88413	20	241	719	17664	10976
neuronal cell body	cellular component	5.53042	0.00396433	7.06215	2.94126	2.94126	25	329	714	17576	43025
epithelial cell migration	biological process	5.52814	0.00397338	11.3924	2.86556	2.86556	9	70	730	17835	10631
dendritic spine	cellular component	5.5146	0.00402755	9.21986	2.87222	2.87222	13	128	726	17777	43197
gland development	biological process	5.51258	0.0040357	7.78689	2.56081	2.56081	19	225	720	17680	48732
response to hypoxia	biological process	5.51189	0.00403848	7.63359	2.6708	2.6708	20	242	719	17663	1666
positive regulation of chemotaxis	biological process	5.5076	0.00405583	9.6	2.83526	2.83526	12	113	727	17792	50921
regulation of heart morphogenesis	biological process	5.50751	0.00405618	15.3846	2.71694	2.71694	6	33	733	17872	2000826
cell fate determination	biological process	5.50751	0.00405618	15.3846	2.52132	2.52132	6	33	733	17872	1709
response to xenobiotic stimulus	biological process	5.48396	0.00415285	8.86076	2.59974	2.59974	14	144	725	17761	9410
organic cyclic compound metabolic process	biological process	5.48257	0.00415861	4.62307	2.62256	2.62256	222	4580	517	13325	1901360
neural crest cell migration	biological process	5.46507	0.00423205	13.4615	2.6337	2.6337	7	45	732	17860	1755
transcription factor complex	cellular component	5.45849	0.00426	7.02247	2.40479	2.40479	25	331	714	17574	5667
regulation of epithelial cell proliferation	biological process	5.43698	0.00435262	7.21003	2.60756	2.60756	23	296	716	17609	50678
midgut development	biological process	5.43647	0.00435484	33.3333	3.22053	3.22053	3	6	736	17899	7494
primitive streak formation	biological process	5.43647	0.00435484	33.3333	2.29135	2.29135	3	6	736	17899	90009
erythrocyte homeostasis	biological process	5.43647	0.00435484	33.3333	2.93309	2.93309	3	6	736	17899	34101
intrinsic apoptotic signaling pathway in response to DNA damage by p53 class mediator	biological process	5.41645	0.00444288	17.8571	2.49662	2.49662	5	23	734	17882	42771
stem cell division	biological process	5.41645	0.00444288	17.8571	3.20898	3.20898	5	23	734	17882	17145
3',5'-cyclic-nucleotide phosphodiesterase activity	molecular function	5.41645	0.00444288	17.8571	2.16071	2.16071	5	23	734	17882	4114
RNA metabolic process	biological process	5.41126	0.004466	4.79167	2.60633	2.60633	161	3199	578	14706	16070
neuron spine	cellular component	5.39491	0.00453964	9.09091	2.87222	2.87222	13	130	726	17775	44309
protein localization to early endosome	biological process	5.38536	0.00458318	66.6667	3.19215	3.19215	2	1	737	17904	1902946
histone H3-S28 phosphorylation	biological process	5.38536	0.00458318	66.6667	2.17391	2.17391	2	1	737	17904	43988
inhibitory synapse assembly	biological process	5.38536	0.00458318	66.6667	2.26347	2.26347	2	1	737	17904	1904862
cellular response to corticosterone stimulus	biological process	5.38536	0.00458318	66.6667	2.2603	2.2603	2	1	737	17904	71386
cGMP-stimulated cyclic-nucleotide phosphodiesterase activity	molecular function	5.38536	0.00458318	66.6667	2.13172	2.13172	2	1	737	17904	4118
negative regulation of fibroblast growth factor production	biological process	5.38536	0.00458318	66.6667	3.30564	3.30564	2	1	737	17904	90272
calmodulin-dependent cyclic-nucleotide phosphodiesterase activity	molecular function	5.38536	0.00458318	66.6667	2.26065	2.26065	2	1	737	17904	4117
histone H2A phosphorylation	biological process	5.38536	0.00458318	66.6667	2.17391	2.17391	2	1	737	17904	1990164
negative regulation of blood vessel remodeling	biological process	5.38536	0.00458318	66.6667	2.56723	2.56723	2	1	737	17904	60313
regulation of heparan sulfate proteoglycan biosynthetic process	biological process	5.38536	0.00458318	66.6667	2.2556	2.2556	2	1	737	17904	10908
positive regulation of heparan sulfate proteoglycan biosynthetic process	biological process	5.38536	0.00458318	66.6667	2.2556	2.2556	2	1	737	17904	10909
positive regulation of proteoglycan biosynthetic process	biological process	5.38536	0.00458318	66.6667	2.2556	2.2556	2	1	737	17904	1902730
atrioventricular valve development	biological process	5.38536	0.00458318	66.6667	2.0847	2.0847	2	1	737	17904	3171
pulmonary myocardium development	biological process	5.38536	0.00458318	66.6667	2.17823	2.17823	2	1	737	17904	3350
cell proliferation involved in heart morphogenesis	biological process	5.38536	0.00458318	66.6667	2.2732	2.2732	2	1	737	17904	61323
apoptotic process involved in heart morphogenesis	biological process	5.38536	0.00458318	66.6667	2.89442	2.89442	2	1	737	17904	3278
visceral motor neuron differentiation	biological process	5.38536	0.00458318	66.6667	2.11919	2.11919	2	1	737	17904	21524
cardiac muscle cell myoblast differentiation	biological process	5.38536	0.00458318	66.6667	2.61997	2.61997	2	1	737	17904	60379
heterocycle metabolic process	biological process	5.34076	0.00479223	4.63533	2.62138	2.62138	211	4341	528	13564	46483
regulation of epithelial tube formation	biological process	5.33831	0.004804	22.2222	2.39377	2.39377	4	14	735	17891	1905276
endocardial cushion morphogenesis	biological process	5.33831	0.004804	22.2222	2.57595	2.57595	4	14	735	17891	3203
cellular response to gonadotropin stimulus	biological process	5.33831	0.004804	22.2222	3.19251	3.19251	4	14	735	17891	71371
regulation of organelle organization	biological process	5.32309	0.00487764	5.4681	2.57648	2.57648	66	1141	673	16764	33043
transcription factor activity, RNA polymerase II distal enhancer sequence-specific binding	molecular function	5.3203	0.00489128	9.82143	2.49934	2.49934	11	101	728	17804	3705
positive regulation of protein serine/threonine kinase activity	biological process	5.31809	0.00490209	7.03812	2.74636	2.74636	24	317	715	17588	71902
potassium ion transmembrane transporter activity	molecular function	5.31716	0.00490667	8.69565	2.88499	2.88499	14	147	725	17758	15079
cell junction assembly	biological process	5.31716	0.00490667	8.69565	2.58672	2.58672	14	147	725	17758	34329
myeloid cell differentiation	biological process	5.31716	0.00490667	8.69565	2.59932	2.59932	14	147	725	17758	30099
positive regulation of cell adhesion	biological process	5.28678	0.005058	6.84211	2.52548	2.52548	26	354	713	17551	45785
regulation of chemotaxis	biological process	5.28041	0.00509034	8.16327	2.80092	2.80092	16	180	723	17725	50920
mesenchymal cell differentiation	biological process	5.27927	0.00509614	10.9756	2.80784	2.80784	9	73	730	17832	48762
regulation of response to stress	biological process	5.26803	0.00515375	5.38287	2.54622	2.54622	71	1248	668	16657	80134
cyclic-nucleotide-mediated signaling	biological process	5.26272	0.00518117	8.64198	2.4915	2.4915	14	148	725	17757	19935
mesenchymal cell development	biological process	5.2598	0.00519636	17.2414	2.71844	2.71844	5	24	734	17881	14031
cyclic-nucleotide phosphodiesterase activity	molecular function	5.2598	0.00519636	17.2414	2.16071	2.16071	5	24	734	17881	4112
SH3 domain binding	molecular function	5.25465	0.00522319	9.30233	2.77788	2.77788	12	117	727	17788	17124
mesonephric tubule development	biological process	5.25357	0.00522883	14.6341	2.74262	2.74262	6	35	733	17870	72164
central nervous system development	biological process	5.25327	0.00523041	9.73451	2.41109	2.41109	11	102	728	17803	7417
negative regulation of neurogenesis	biological process	5.18066	0.00562428	7.40741	2.82356	2.82356	20	250	719	17655	50768
cellular aromatic compound metabolic process	biological process	5.158	0.00575321	4.61471	2.63192	2.63192	212	4382	527	13523	6725
positive regulation of phosphatidylinositol 3-kinase signaling	biological process	5.14779	0.00581226	11.5942	2.9782	2.9782	8	61	731	17844	14068
response to decreased oxygen levels	biological process	5.14058	0.00585428	7.38007	2.6708	2.6708	20	251	719	17654	36293
establishment of planar polarity	biological process	5.13334	0.00589681	21.0526	2.43794	2.43794	4	15	735	17890	1736
establishment of tissue polarity	biological process	5.13334	0.00589681	21.0526	2.43794	2.43794	4	15	735	17890	7164
ionotropic glutamate receptor activity	molecular function	5.13334	0.00589681	21.0526	2.57117	2.57117	4	15	735	17890	4970
positive regulation of stem cell differentiation	biological process	5.13334	0.00589681	21.0526	2.77129	2.77129	4	15	735	17890	2000738
polypeptide N-acetylgalactosaminyltransferase activity	molecular function	5.13334	0.00589681	21.0526	2.24701	2.24701	4	15	735	17890	4653
negative regulation of tissue remodeling	biological process	5.13334	0.00589681	21.0526	2.27709	2.27709	4	15	735	17890	34104
ligand-gated anion channel activity	molecular function	5.13334	0.00589681	21.0526	2.31112	2.31112	4	15	735	17890	99095
growth factor binding	molecular function	5.13288	0.00589957	9.16031	2.97006	2.97006	12	119	727	17786	19838
cellular response to oxygen levels	biological process	5.13288	0.00589957	9.16031	2.73147	2.73147	12	119	727	17786	71453
dendrite morphogenesis	biological process	5.13277	0.00590019	14.2857	3.27482	3.27482	6	36	733	17869	48813
mesonephric epithelium development	biological process	5.13277	0.00590019	14.2857	2.74262	2.74262	6	36	733	17869	72163
branching involved in ureteric bud morphogenesis	biological process	5.13277	0.00590019	14.2857	2.8091	2.8091	6	36	733	17869	1658
positive regulation of growth	biological process	5.12688	0.00593502	7.50988	2.86087	2.86087	19	234	720	17671	45927
negative regulation of gene expression	biological process	5.12351	0.00595509	5.20124	2.52122	2.52122	84	1531	655	16374	10629
cellular response to decreased oxygen levels	biological process	5.12197	0.00596428	9.56522	2.73555	2.73555	11	104	728	17801	36294
regulation of system process	biological process	5.11959	0.00597848	6.36183	2.68473	2.68473	32	471	707	17434	44057
heterocyclic compound binding	molecular function	5.11711	0.00599331	4.51102	2.59276	2.59276	262	5546	477	12359	1901363
activation of protein kinase activity	biological process	5.11048	0.00603321	7.11974	2.71084	2.71084	22	287	717	17618	32147
protein localization to endosome	biological process	5.10948	0.00603921	30	3.04535	3.04535	3	7	736	17898	36010
membranous septum morphogenesis	biological process	5.10948	0.00603921	30	2.68147	2.68147	3	7	736	17898	3149
dichotomous subdivision of an epithelial terminal unit	biological process	5.10948	0.00603921	30	3.26874	3.26874	3	7	736	17898	60600
Wnt signalosome	cellular component	5.10948	0.00603921	30	2.29916	2.29916	3	7	736	17898	1990909
regulation of toll-like receptor 3 signaling pathway	biological process	5.10948	0.00603921	30	2.52668	2.52668	3	7	736	17898	34139
cytoskeletal anchoring at plasma membrane	biological process	5.10948	0.00603921	30	2.60609	2.60609	3	7	736	17898	7016
Wnt signaling pathway involved in midbrain dopaminergic neuron differentiation	biological process	5.10948	0.00603921	30	2.26814	2.26814	3	7	736	17898	1904953
cardiac ventricle formation	biological process	5.10948	0.00603921	30	2.79653	2.79653	3	7	736	17898	3211
gated channel activity	molecular function	5.10597	0.00606043	6.91643	2.59633	2.59633	24	323	715	17582	22836
cellular response to organonitrogen compound	biological process	5.10064	0.00609287	6.66667	2.55756	2.55756	27	378	712	17527	71417
regulation of microtubule-based process	biological process	5.08904	0.00616396	8	2.56276	2.56276	16	184	723	17721	32886
cation channel activity	molecular function	5.07358	0.00625994	7.09677	2.56241	2.56241	22	288	717	17617	5261
regulation of cell morphogenesis	biological process	5.06794	0.00629535	6.45161	2.91568	2.91568	30	435	709	17470	22604
positive regulation of epithelial cell proliferation	biological process	5.06414	0.00631935	8.19672	2.60411	2.60411	15	168	724	17737	50679
peptidyl-serine phosphorylation	biological process	5.0519	0.00639715	8.72483	2.45642	2.45642	13	136	726	17769	18105
skeletal muscle tissue development	biological process	5.05079	0.00640428	12.5	2.29979	2.29979	7	49	732	17856	7519
retina development in camera-type eye	biological process	5.05079	0.00640428	12.5	2.57483	2.57483	7	49	732	17856	60041
regulation of myotube differentiation	biological process	5.05079	0.00640428	12.5	2.33604	2.33604	7	49	732	17856	10830
response to vitamin	biological process	5.04361	0.00645044	10.5882	2.55199	2.55199	9	76	730	17829	33273
Ras protein signal transduction	biological process	5.03489	0.00650691	7.59494	2.58436	2.58436	18	219	721	17686	7265
positive regulation of calcium-mediated signaling	biological process	5.01581	0.00663225	13.9535	3.38344	3.38344	6	37	733	17868	50850
positive regulation of cardiac muscle tissue development	biological process	5.01581	0.00663225	13.9535	2.95174	2.95174	6	37	733	17868	55025
RNA polymerase II activating transcription factor binding	molecular function	5.01581	0.00663225	13.9535	2.26223	2.26223	6	37	733	17868	1102
protein heterodimerization activity	molecular function	5.00922	0.0066761	6.42398	2.60427	2.60427	30	437	709	17468	46982
response to oxygen levels	biological process	5.00779	0.00668564	7.16724	2.66904	2.66904	21	272	718	17633	70482
regulation of supramolecular fiber organization	biological process	4.99913	0.00674382	6.94864	2.6707	2.6707	23	308	716	17597	1902903
brain development	biological process	4.99591	0.00676557	7.92079	2.67272	2.67272	16	186	723	17719	7420
sensory organ development	biological process	4.99426	0.00677675	9.40171	2.57585	2.57585	11	106	728	17799	7423
G-protein coupled receptor signaling pathway, coupled to cyclic nucleotide second messenger	biological process	4.99263	0.00678778	7.56303	2.5577	2.5577	18	220	721	17685	7187
signal release from synapse	biological process	4.97565	0.00690401	11.2676	2.51056	2.51056	8	63	731	17842	99643
membrane part	cellular component	4.9698	0.00694451	4.46812	2.61682	2.61682	281	6008	458	11897	44425
positive regulation of peptidyl-lysine acetylation	biological process	4.96665	0.00696647	16.129	2.67278	2.67278	5	26	734	17879	2000758
extrinsic apoptotic signaling pathway via death domain receptors	biological process	4.96665	0.00696647	16.129	3.58434	3.58434	5	26	734	17879	8625
embryonic forelimb morphogenesis	biological process	4.96665	0.00696647	16.129	2.4799	2.4799	5	26	734	17879	35115
cellular response to xenobiotic stimulus	biological process	4.95366	0.0070575	12.2807	2.56292	2.56292	7	50	732	17855	71466
lateral plasma membrane	cellular component	4.95366	0.0070575	12.2807	2.68998	2.68998	7	50	732	17855	16328
adenylate cyclase-modulating G-protein coupled receptor signaling pathway	biological process	4.94997	0.00708363	7.88177	2.56241	2.56241	16	187	723	17718	7188
regulation of muscle contraction	biological process	4.94267	0.00713553	8.60927	2.54415	2.54415	13	138	726	17767	6937
reactive nitrogen species metabolic process	biological process	4.94158	0.00714331	20	2.18893	2.18893	4	16	735	17889	2001057
brain morphogenesis	biological process	4.94158	0.00714331	20	2.29964	2.29964	4	16	735	17889	48854
cellular response to reactive nitrogen species	biological process	4.94158	0.00714331	20	2.59505	2.59505	4	16	735	17889	1902170
cellular response to hormone stimulus	biological process	4.92929	0.00723161	6.90691	2.59461	2.59461	23	310	716	17595	32870
actin cytoskeleton organization	biological process	4.9284	0.00723808	7.00637	2.46981	2.46981	22	292	717	17613	30036
protein localization to cell periphery	biological process	4.91856	0.00730968	8.06452	2.38156	2.38156	15	171	724	17734	1990778
outflow tract morphogenesis	biological process	4.9025	0.00742798	13.6364	2.72512	2.72512	6	38	733	17867	3151
Wnt signaling pathway	biological process	4.89613	0.00747545	7.09459	2.52912	2.52912	21	275	718	17630	16055
cartilage development	biological process	4.89222	0.00750472	11.1111	2.40787	2.40787	8	64	731	17841	51216
organic cyclic compound binding	molecular function	4.87938	0.00760175	4.48751	2.59299	2.59299	264	5619	475	12286	97159
positive regulation of supramolecular fiber organization	biological process	4.87095	0.00766605	8.02139	2.63552	2.63552	15	172	724	17733	1902905
regulation of ion transmembrane transporter activity	biological process	4.85906	0.00775779	7.62332	2.80794	2.80794	17	206	722	17699	32412
negative regulation of phosphate metabolic process	biological process	4.84711	0.007851	6.19137	2.80076	2.80076	33	500	706	17405	45936
RNA polymerase II transcription factor binding	molecular function	4.84137	0.00789619	8.82353	2.34811	2.34811	12	124	727	17781	1085
midbrain development	biological process	4.82922	0.00799274	15.625	2.90063	2.90063	5	27	734	17878	30901
proteoglycan biosynthetic process	biological process	4.82922	0.00799274	15.625	2.92018	2.92018	5	27	734	17878	30166
platelet-derived growth factor receptor signaling pathway	biological process	4.82922	0.00799274	15.625	2.65373	2.65373	5	27	734	17878	48008
positive regulation of cardiac muscle tissue growth	biological process	4.82922	0.00799274	15.625	3.10593	3.10593	5	27	734	17878	55023
positive regulation of myotube differentiation	biological process	4.82922	0.00799274	15.625	2.79406	2.79406	5	27	734	17878	10831
transcription coactivator activity	molecular function	4.82196	0.00805096	6.94006	2.50007	2.50007	22	295	717	17610	3713
cell migration in hindbrain	biological process	4.82065	0.00806152	27.2727	3.2455	3.2455	3	8	736	17897	21535
regulation of macrophage cytokine production	biological process	4.82065	0.00806152	27.2727	2.58414	2.58414	3	8	736	17897	10935
histone-serine phosphorylation	biological process	4.82065	0.00806152	27.2727	2.23947	2.23947	3	8	736	17897	35404
embryonic skeletal joint morphogenesis	biological process	4.82065	0.00806152	27.2727	2.62152	2.62152	3	8	736	17897	60272
benzodiazepine receptor activity	molecular function	4.82065	0.00806152	27.2727	2.12054	2.12054	3	8	736	17897	8503
negative regulation of myeloid leukocyte mediated immunity	biological process	4.82065	0.00806152	27.2727	2.64405	2.64405	3	8	736	17897	2887
receptor activator activity	molecular function	4.82065	0.00806152	27.2727	2.57234	2.57234	3	8	736	17897	30546
cellular response to follicle-stimulating hormone stimulus	biological process	4.82065	0.00806152	27.2727	3.24096	3.24096	3	8	736	17897	71372
negative regulation of phosphorus metabolic process	biological process	4.82051	0.00806269	6.17978	2.80076	2.80076	33	501	706	17404	10563
nervous system process	biological process	4.81848	0.00807909	5.6044	2.82878	2.82878	51	859	688	17046	50877
regulation of potassium ion transmembrane transport	biological process	4.81048	0.00814392	10.9589	2.35752	2.35752	8	65	731	17840	1901379
regulation of epithelial cell apoptotic process	biological process	4.81048	0.00814392	10.9589	2.71565	2.71565	8	65	731	17840	1904035
stem cell population maintenance	biological process	4.80914	0.00815491	9.16667	2.5271	2.5271	11	109	728	17796	19827
reproductive structure development	biological process	4.80537	0.00818571	7.27969	2.72107	2.72107	19	242	720	17663	48608
regulation of cytokine production	biological process	4.78961	0.00831572	5.99676	2.57847	2.57847	37	580	702	17325	1817
cellular response to oxidative stress	biological process	4.77711	0.00842034	7.93651	2.59766	2.59766	15	174	724	17731	34599
amino acid binding	molecular function	4.76649	0.00851024	11.8644	2.6216	2.6216	7	52	732	17853	16597
regulation of myoblast fusion	biological process	4.7616	0.00855191	19.0476	2.30865	2.30865	4	17	735	17888	1901739
ion gated channel activity	molecular function	4.75847	0.00857874	6.80473	2.60709	2.60709	23	315	716	17590	22839
regulation of leukocyte activation	biological process	4.75197	0.00863465	6.30252	2.51071	2.51071	30	446	709	17459	2694
cell surface receptor signaling pathway involved in cell-cell signaling	biological process	4.75075	0.00864524	7	2.52912	2.52912	21	279	718	17626	1905114
developmental process involved in reproduction	biological process	4.75053	0.00864708	6.02007	2.70995	2.70995	36	562	703	17343	3006
regulation of microtubule cytoskeleton organization	biological process	4.7485	0.00866471	8.13953	2.57557	2.57557	14	158	725	17747	70507
extrinsic apoptotic signaling pathway	biological process	4.74824	0.0086669	10.1124	3.03431	3.03431	9	80	730	17825	97191
positive regulation of carbohydrate metabolic process	biological process	4.73038	0.00882309	10.8108	2.89004	2.89004	8	66	731	17839	45913
negative regulation of protein modification process	biological process	4.72545	0.00886669	6.09319	2.71737	2.71737	34	524	705	17381	31400
establishment of body hair or bristle planar orientation	biological process	4.71883	0.00892558	50	2.38739	2.38739	2	2	737	17903	48104
establishment of body hair planar orientation	biological process	4.71883	0.00892558	50	2.38739	2.38739	2	2	737	17903	48105
GKAP/Homer scaffold activity	molecular function	4.71883	0.00892558	50	2.58712	2.58712	2	2	737	17903	30160
postsynaptic density assembly	biological process	4.71883	0.00892558	50	2.58712	2.58712	2	2	737	17903	97107
postsynaptic specialization assembly	biological process	4.71883	0.00892558	50	2.58712	2.58712	2	2	737	17903	98698
notochord morphogenesis	biological process	4.71883	0.00892558	50	2.36182	2.36182	2	2	737	17903	48570
regulation of phosphatidylcholine biosynthetic process	biological process	4.71883	0.00892558	50	2.28111	2.28111	2	2	737	17903	2001245
AMPA glutamate receptor activity	molecular function	4.71883	0.00892558	50	2.63271	2.63271	2	2	737	17903	4971
desmosome assembly	biological process	4.71883	0.00892558	50	2.48525	2.48525	2	2	737	17903	2159
cobalt ion binding	molecular function	4.71883	0.00892558	50	2.60136	2.60136	2	2	737	17903	50897
serine binding	molecular function	4.71883	0.00892558	50	2.52139	2.52139	2	2	737	17903	70905
globus pallidus development	biological process	4.71883	0.00892558	50	2.49133	2.49133	2	2	737	17903	21759
regulation of centromere complex assembly	biological process	4.71883	0.00892558	50	2.6132	2.6132	2	2	737	17903	90230
Clara cell differentiation	biological process	4.71883	0.00892558	50	2.21176	2.21176	2	2	737	17903	60486
adenylate cyclase-activating adrenergic receptor signaling pathway involved in heart process	biological process	4.71883	0.00892558	50	2.10915	2.10915	2	2	737	17903	86023
regulation of telomeric DNA binding	biological process	4.71883	0.00892558	50	2.99212	2.99212	2	2	737	17903	1904742
negative regulation of neutrophil activation	biological process	4.71883	0.00892558	50	2.56723	2.56723	2	2	737	17903	1902564
catenin-TCF7L2 complex	cellular component	4.71883	0.00892558	50	2.44079	2.44079	2	2	737	17903	71664
rhombomere development	biological process	4.71883	0.00892558	50	2.60283	2.60283	2	2	737	17903	21546
positive regulation of Fc receptor mediated stimulatory signaling pathway	biological process	4.71883	0.00892558	50	2.77191	2.77191	2	2	737	17903	60369
olfactory bulb interneuron development	biological process	4.71883	0.00892558	50	2.54322	2.54322	2	2	737	17903	21891
retinoic acid 4-hydroxylase activity	molecular function	4.71883	0.00892558	50	2.33463	2.33463	2	2	737	17903	8401
regulation of connective tissue replacement	biological process	4.71883	0.00892558	50	2.2158	2.2158	2	2	737	17903	1905203
beta-alanine metabolic process	biological process	4.71883	0.00892558	50	2.44169	2.44169	2	2	737	17903	19482
group III metabotropic glutamate receptor activity	molecular function	4.71883	0.00892558	50	3.25102	3.25102	2	2	737	17903	1642
cardiac neural crest cell migration involved in outflow tract morphogenesis	biological process	4.71883	0.00892558	50	2.2732	2.2732	2	2	737	17903	3253
cardiac right ventricle formation	biological process	4.71883	0.00892558	50	3.03961	3.03961	2	2	737	17903	3219
ErbB-3 class receptor binding	molecular function	4.71883	0.00892558	50	2.63249	2.63249	2	2	737	17903	43125
negative regulation of growth	biological process	4.70601	0.00904079	7.34694	2.5901	2.5901	18	227	721	17678	45926
bicellular tight junction assembly	biological process	4.69736	0.00911936	15.1515	2.69112	2.69112	5	28	734	17877	70830
spleen development	biological process	4.69736	0.00911936	15.1515	2.28197	2.28197	5	28	734	17877	48536
behavioral fear response	biological process	4.69736	0.00911936	15.1515	2.38202	2.38202	5	28	734	17877	1662
behavioral defense response	biological process	4.69736	0.00911936	15.1515	2.38202	2.38202	5	28	734	17877	2209
regulation of leukocyte degranulation	biological process	4.68613	0.00922229	13.0435	2.8204	2.8204	6	40	733	17865	43300
long-term synaptic potentiation	biological process	4.68613	0.00922229	13.0435	2.6095	2.6095	6	40	733	17865	60291
cytokine production	biological process	4.67755	0.00930174	10	2.86369	2.86369	9	81	730	17824	1816
regulation of actin filament bundle assembly	biological process	4.67755	0.00930174	10	2.688	2.688	9	81	730	17824	32231
endothelial cell migration	biological process	4.67626	0.00931379	11.6667	2.85017	2.85017	7	53	732	17852	43542
regulation of smooth muscle cell migration	biological process	4.67626	0.00931379	11.6667	3.16726	3.16726	7	53	732	17852	14910
positive regulation of actin filament bundle assembly	biological process	4.67626	0.00931379	11.6667	2.71147	2.71147	7	53	732	17852	32233
actin filament-based process	biological process	4.67175	0.00935587	6.66667	2.48364	2.48364	24	336	715	17569	30029
cellular chemical homeostasis	biological process	4.65734	0.00949163	5.87349	2.8427	2.8427	39	625	700	17280	55082
regulation of phagocytosis	biological process	4.65187	0.0095437	10.6667	2.69727	2.69727	8	67	731	17838	50764
regulation of stress fiber assembly	biological process	4.65187	0.0095437	10.6667	2.69848	2.69848	8	67	731	17838	51492
cellular response to steroid hormone stimulus	biological process	4.65187	0.0095437	10.6667	2.21696	2.21696	8	67	731	17838	71383
positive regulation of MAP kinase activity	biological process	4.6517	0.0095454	7.16981	2.79839	2.79839	19	246	720	17659	43406
DNA-binding transcription repressor activity, RNA polymerase II-specific	molecular function	4.6517	0.0095454	7.16981	2.39354	2.39354	19	246	720	17659	1227
cognition	biological process	4.64478	0.00961161	7.04225	2.60174	2.60174	20	264	719	17641	50890
regulation of heart contraction	biological process	4.63964	0.00966115	7.8125	2.62072	2.62072	15	177	724	17728	8016
adenylate cyclase-activating G-protein coupled receptor signaling pathway	biological process	4.63138	0.0097413	8.94309	2.48363	2.48363	11	112	728	17793	7189
enhancer binding	molecular function	4.63138	0.0097413	8.94309	2.47477	2.47477	11	112	728	17793	35326
maintenance of cell number	biological process	4.63138	0.0097413	8.94309	2.5271	2.5271	11	112	728	17793	98727
Golgi apparatus	cellular component	4.6112	0.00993986	5.52017	2.50168	2.50168	52	890	687	17015	5794
myeloid leukocyte differentiation	biological process	4.60807	0.00997109	9.89011	2.62428	2.62428	9	82	730	17823	2573
specific granule membrane	cellular component	4.60807	0.00997109	9.89011	2.47041	2.47041	9	82	730	17823	35579
axonogenesis	biological process	4.60624	0.00998933	9.34579	2.81336	2.81336	10	97	729	17808	7409
nuclear matrix	cellular component	4.60624	0.00998933	9.34579	2.65714	2.65714	10	97	729	17808	16363
gland morphogenesis	biological process	4.59221	0.0101304	18.1818	2.65957	2.65957	4	18	735	17887	22612
TBP-class protein binding	molecular function	4.59221	0.0101304	18.1818	2.68897	2.68897	4	18	735	17887	17025
nucleic acid metabolic process	biological process	4.58763	0.010177	4.6349	2.63393	2.63393	179	3683	560	14222	90304
connective tissue development	biological process	4.58275	0.0102267	12.766	3.08527	3.08527	6	41	733	17864	61448
metanephros development	biological process	4.57069	0.0103508	14.7059	2.50862	2.50862	5	29	734	17876	1656
positive regulation of interleukin-1 beta production	biological process	4.57069	0.0103508	14.7059	2.28956	2.28956	5	29	734	17876	32731
adherens junction assembly	biological process	4.57069	0.0103508	14.7059	2.46393	2.46393	5	29	734	17876	34333
Wnt signaling pathway, calcium modulating pathway	biological process	4.57069	0.0103508	14.7059	2.64378	2.64378	5	29	734	17876	7223
positive regulation of ERK1 and ERK2 cascade	biological process	4.56764	0.0103824	7.3913	2.6435	2.6435	17	213	722	17692	70374
channel regulator activity	molecular function	4.5672	0.010387	8.51064	2.47432	2.47432	12	129	727	17776	16247
hepatocyte growth factor receptor signaling pathway	biological process	4.56253	0.0104356	25	2.58079	2.58079	3	9	736	17896	48012
organ induction	biological process	4.56253	0.0104356	25	3.34291	3.34291	3	9	736	17896	1759
GABA-gated chloride ion channel activity	molecular function	4.56253	0.0104356	25	2.12054	2.12054	3	9	736	17896	22851
negative regulation of leukocyte degranulation	biological process	4.56253	0.0104356	25	2.64405	2.64405	3	9	736	17896	43301
negative regulation of microtubule polymerization	biological process	4.56253	0.0104356	25	2.77986	2.77986	3	9	736	17896	31115
negative regulation of sodium ion transmembrane transporter activity	biological process	4.56253	0.0104356	25	2.22933	2.22933	3	9	736	17896	2000650
positive regulation of stress-activated MAPK cascade	biological process	4.52936	0.0107876	8.1761	2.49276	2.49276	13	146	726	17759	32874
cAMP-mediated signaling	biological process	4.51432	0.010951	8.4507	2.44267	2.44267	12	130	727	17775	19933
positive regulation of cellular component biogenesis	biological process	4.51391	0.0109555	6.13861	2.60801	2.60801	31	474	708	17431	44089
protein homooligomerization	biological process	4.50563	0.0110466	6.84039	2.76743	2.76743	21	286	718	17619	51260
secretion by cell	biological process	4.50464	0.0110576	5.50756	2.60325	2.60325	51	875	688	17030	32940
cellular response to amino acid stimulus	biological process	4.50214	0.0110852	11.2903	2.60391	2.60391	7	55	732	17850	71230
vasculogenesis	biological process	4.50214	0.0110852	11.2903	2.23773	2.23773	7	55	732	17850	1570
protein kinase activator activity	molecular function	4.49946	0.011115	10.3896	2.51143	2.51143	8	69	731	17836	30295
regulation of myeloid leukocyte mediated immunity	biological process	4.4824	0.0113063	12.5	2.8204	2.8204	6	42	733	17863	2886
positive regulation of neuron apoptotic process	biological process	4.4824	0.0113063	12.5	2.56768	2.56768	6	42	733	17863	43525
positive regulation of stress-activated protein kinase signaling cascade	biological process	4.48022	0.0113309	8.125	2.49276	2.49276	13	147	726	17758	70304
response to antineoplastic agent	biological process	4.47258	0.0114178	9.67742	2.29684	2.29684	9	84	730	17821	97327
positive regulation of heart contraction	biological process	4.4489	0.0116914	14.2857	2.4012	2.4012	5	30	734	17875	45823
embryonic skeletal system development	biological process	4.4489	0.0116914	14.2857	2.59098	2.59098	5	30	734	17875	48706
regulation of actin cytoskeleton reorganization	biological process	4.4489	0.0116914	14.2857	2.9467	2.9467	5	30	734	17875	2000249
ventricular septum morphogenesis	biological process	4.4489	0.0116914	14.2857	2.3654	2.3654	5	30	734	17875	60412
fear response	biological process	4.4489	0.0116914	14.2857	2.38202	2.38202	5	30	734	17875	42596
fat-soluble vitamin metabolic process	biological process	4.4489	0.0116914	14.2857	2.96631	2.96631	5	30	734	17875	6775
positive regulation of kinase activity	biological process	4.43552	0.0118489	6.01093	2.77123	2.77123	33	516	706	17389	33674
positive regulation of cofactor metabolic process	biological process	4.43239	0.011886	17.3913	2.7689	2.7689	4	19	735	17886	51194
dopaminergic neuron differentiation	biological process	4.43239	0.011886	17.3913	2.25933	2.25933	4	19	735	17886	71542
pancreas development	biological process	4.43239	0.011886	17.3913	2.32488	2.32488	4	19	735	17886	31016
fibroblast growth factor binding	molecular function	4.43239	0.011886	17.3913	2.90149	2.90149	4	19	735	17886	17134
protein localization to plasma membrane	biological process	4.43162	0.0118952	8.07453	2.38774	2.38774	13	148	726	17757	72659
hematopoietic progenitor cell differentiation	biological process	4.42546	0.0119687	10.2564	3.08466	3.08466	8	70	731	17835	2244
heart development	biological process	4.41905	0.0120457	7.61421	2.51565	2.51565	15	182	724	17723	7507
cell-cell contact zone	cellular component	4.41811	0.012057	11.1111	2.55138	2.55138	7	56	732	17849	44291
axis specification	biological process	4.41811	0.012057	11.1111	2.18657	2.18657	7	56	732	17849	9798
ligand-gated ion channel activity	molecular function	4.41047	0.0121495	8.33333	2.43415	2.43415	12	132	727	17773	15276
ligand-gated channel activity	molecular function	4.41047	0.0121495	8.33333	2.43415	2.43415	12	132	727	17773	22834
negative regulation of canonical Wnt signaling pathway	biological process	4.40518	0.0122139	8.66142	2.67511	2.67511	11	116	728	17789	90090
intrinsic apoptotic signaling pathway by p53 class mediator	biological process	4.38491	0.012464	12.2449	2.65098	2.65098	6	43	733	17862	72332
regulation of action potential	biological process	4.38491	0.012464	12.2449	2.43904	2.43904	6	43	733	17862	98900
regulation of sodium ion transmembrane transporter activity	biological process	4.38491	0.012464	12.2449	2.81929	2.81929	6	43	733	17862	2000649
regulation of cell activation	biological process	4.38441	0.0124703	6.07843	2.50462	2.50462	31	479	708	17426	50865
negative regulation of Wnt signaling pathway	biological process	4.38356	0.0124809	8.02469	2.66825	2.66825	13	149	726	17756	30178
Ras guanyl-nucleotide exchange factor activity	molecular function	4.35998	0.0127786	7.08661	2.71469	2.71469	18	236	721	17669	5088
regulation of actin filament organization	biological process	4.35998	0.0127786	7.08661	2.59793	2.59793	18	236	721	17669	110053
positive regulation of endothelial cell migration	biological process	4.34157	0.0130161	9.47368	2.90165	2.90165	9	86	730	17819	10595
regulation of small GTPase mediated signal transduction	biological process	4.33753	0.0130688	6.73077	2.81385	2.81385	21	291	718	17614	51056
transcription coregulator activity	molecular function	4.33721	0.013073	5.96745	2.53296	2.53296	33	520	706	17385	3712
transmembrane receptor protein serine/threonine kinase signaling pathway	biological process	4.33601	0.0130887	7.97546	2.77415	2.77415	13	150	726	17755	7178
regulation of establishment of planar polarity	biological process	4.336	0.0130888	10.9375	2.49416	2.49416	7	57	732	17848	90175
transmembrane receptor protein tyrosine kinase activity	molecular function	4.336	0.0130888	10.9375	2.99888	2.99888	7	57	732	17848	4714
positive regulation of protein kinase activity	biological process	4.33347	0.013122	6.05469	2.80351	2.80351	31	481	708	17424	45860
positive regulation of heart growth	biological process	4.33169	0.0131453	13.8889	3.10593	3.10593	5	31	734	17874	60421
negative regulation of leukocyte migration	biological process	4.33169	0.0131453	13.8889	2.59277	2.59277	5	31	734	17874	2686
eyelid development in camera-type eye	biological process	4.32966	0.013172	23.0769	2.46619	2.46619	3	10	736	17895	61029
response to leucine	biological process	4.32966	0.013172	23.0769	3.24664	3.24664	3	10	736	17895	43201
convergent extension	biological process	4.32966	0.013172	23.0769	2.3373	2.3373	3	10	736	17895	60026
nitric oxide biosynthetic process	biological process	4.32966	0.013172	23.0769	2.22026	2.22026	3	10	736	17895	6809
regulation of long term synaptic depression	biological process	4.32966	0.013172	23.0769	2.32514	2.32514	3	10	736	17895	1900452
positive regulation of pseudopodium assembly	biological process	4.32966	0.013172	23.0769	2.51681	2.51681	3	10	736	17895	31274
negative regulation of sodium ion transmembrane transport	biological process	4.32966	0.013172	23.0769	2.22933	2.22933	3	10	736	17895	1902306
regulation of cell-cell adhesion mediated by cadherin	biological process	4.32966	0.013172	23.0769	2.26994	2.26994	3	10	736	17895	2000047
regulation of cytokine secretion involved in immune response	biological process	4.32966	0.013172	23.0769	2.95408	2.95408	3	10	736	17895	2739
regulation of cell death	biological process	4.3057	0.0134915	5.04615	2.70261	2.70261	82	1543	657	16362	10941
regulation of cellular carbohydrate metabolic process	biological process	4.29649	0.0136163	8.52713	2.74063	2.74063	11	118	728	17787	10675
positive regulation of cytokine production	biological process	4.29618	0.0136205	6.37755	2.52432	2.52432	25	367	714	17538	1819
regulation of interleukin-12 production	biological process	4.29018	0.0137024	12	2.68272	2.68272	6	44	733	17861	32655
regulation of transcription regulatory region DNA binding	biological process	4.29018	0.0137024	12	2.61908	2.61908	6	44	733	17861	2000677
apoptotic signaling pathway	biological process	4.28635	0.013755	7.03125	2.75463	2.75463	18	238	721	17667	97190
positive regulation of ossification	biological process	4.2817	0.0138191	10	2.77645	2.77645	8	72	731	17833	45778
transmembrane receptor protein kinase activity	molecular function	4.2817	0.0138191	10	2.98328	2.98328	8	72	731	17833	19199
multicellular organism growth	biological process	4.2817	0.0138191	10	2.9644	2.9644	8	72	731	17833	35264
thyroid gland development	biological process	4.28126	0.0138253	16.6667	2.43826	2.43826	4	20	735	17885	30878
positive regulation of transcription regulatory region DNA binding	biological process	4.28126	0.0138253	16.6667	2.68918	2.68918	4	20	735	17885	2000679
regulation of calcium ion transport into cytosol	biological process	4.27768	0.0138748	9.375	2.44061	2.44061	9	87	730	17818	10522
axon part	cellular component	4.27677	0.0138874	6.51558	2.91248	2.91248	23	330	716	17575	33267
biological_process	biological process	4.2741	0.0139246	4.06461	2.63079	2.63079	687	16215	52	1690	8150
Ras GTPase binding	molecular function	4.27264	0.0139449	5.98131	2.68078	2.68078	32	503	707	17402	17016
regulation of cation channel activity	biological process	4.25925	0.0141329	8.16327	2.78937	2.78937	12	135	727	17770	2001257
regulation of ATP metabolic process	biological process	4.25575	0.0141825	10.7692	2.90412	2.90412	7	58	732	17847	1903578
synapse assembly	biological process	4.25575	0.0141825	10.7692	2.48396	2.48396	7	58	732	17847	7416
cellular nitrogen compound metabolic process	biological process	4.23815	0.0144343	4.50525	2.62125	2.62125	219	4642	520	13263	34641
cell-cell signaling involved in cardiac conduction	biological process	4.23454	0.0144865	40	2.36499	2.36499	2	3	737	17902	86019
kainate selective glutamate receptor activity	molecular function	4.23454	0.0144865	40	2.45835	2.45835	2	3	737	17902	15277
kainate selective glutamate receptor complex	cellular component	4.23454	0.0144865	40	2.45835	2.45835	2	3	737	17902	32983
single thymine insertion binding	molecular function	4.23454	0.0144865	40	3.67473	3.67473	2	3	737	17902	32143
detoxification of nitrogen compound	biological process	4.23454	0.0144865	40	2.36687	2.36687	2	3	737	17902	51410
planar cell polarity pathway involved in axon guidance	biological process	4.23454	0.0144865	40	2.27118	2.27118	2	3	737	17902	1904938
convergent extension involved in organogenesis	biological process	4.23454	0.0144865	40	2.27118	2.27118	2	3	737	17902	60029
atrial septum primum morphogenesis	biological process	4.23454	0.0144865	40	2.83144	2.83144	2	3	737	17902	3289
positive regulation of hair follicle maturation	biological process	4.23454	0.0144865	40	2.66544	2.66544	2	3	737	17902	48818
cell adhesion involved in heart morphogenesis	biological process	4.23454	0.0144865	40	2.46193	2.46193	2	3	737	17902	61343
hypothalamus cell migration	biological process	4.23454	0.0144865	40	2.54096	2.54096	2	3	737	17902	21855
vascular endothelial growth factor binding	molecular function	4.23454	0.0144865	40	3.21443	3.21443	2	3	737	17902	38085
dichotomous subdivision of terminal units involved in salivary gland branching	biological process	4.23454	0.0144865	40	3.39743	3.39743	2	3	737	17902	60666
cellular response to cisplatin	biological process	4.23454	0.0144865	40	2.60699	2.60699	2	3	737	17902	72719
synaptic growth at neuromuscular junction	biological process	4.23454	0.0144865	40	2.58712	2.58712	2	3	737	17902	51124
postsynaptic density organization	biological process	4.23454	0.0144865	40	2.58712	2.58712	2	3	737	17902	97106
postsynaptic specialization organization	biological process	4.23454	0.0144865	40	2.58712	2.58712	2	3	737	17902	99084
response to macrophage colony-stimulating factor	biological process	4.23454	0.0144865	40	2.15312	2.15312	2	3	737	17902	36005
cellular response to macrophage colony-stimulating factor stimulus	biological process	4.23454	0.0144865	40	2.15312	2.15312	2	3	737	17902	36006
cGMP catabolic process	biological process	4.23454	0.0144865	40	2.13172	2.13172	2	3	737	17902	46069
paraxial mesoderm formation	biological process	4.23454	0.0144865	40	2.36182	2.36182	2	3	737	17902	48341
nephric duct development	biological process	4.23454	0.0144865	40	2.84181	2.84181	2	3	737	17902	72176
mesonephric duct development	biological process	4.23454	0.0144865	40	2.84181	2.84181	2	3	737	17902	72177
cell adhesive protein binding involved in bundle of His cell-Purkinje myocyte communication	molecular function	4.23454	0.0144865	40	2.48525	2.48525	2	3	737	17902	86083
type II pneumocyte differentiation	biological process	4.23454	0.0144865	40	2.21176	2.21176	2	3	737	17902	60510
GABAergic neuron differentiation	biological process	4.23454	0.0144865	40	2.23187	2.23187	2	3	737	17902	97154
somatostatin receptor signaling pathway	biological process	4.23454	0.0144865	40	2.44238	2.44238	2	3	737	17902	38169
somatostatin signaling pathway	biological process	4.23454	0.0144865	40	2.44238	2.44238	2	3	737	17902	38170
somatostatin receptor activity	molecular function	4.23454	0.0144865	40	2.44238	2.44238	2	3	737	17902	4994
myeloid leukocyte cytokine production	biological process	4.23454	0.0144865	40	2.65309	2.65309	2	3	737	17902	61082
positive regulation of long term synaptic depression	biological process	4.23454	0.0144865	40	2.80812	2.80812	2	3	737	17902	1900454
response to indole-3-methanol	biological process	4.23454	0.0144865	40	2.44079	2.44079	2	3	737	17902	71680
cellular response to indole-3-methanol	biological process	4.23454	0.0144865	40	2.44079	2.44079	2	3	737	17902	71681
negative regulation of protein homodimerization activity	biological process	4.23454	0.0144865	40	2.84725	2.84725	2	3	737	17902	90074
mature conventional dendritic cell differentiation	biological process	4.23454	0.0144865	40	2.79966	2.79966	2	3	737	17902	97029
dsRNA transport	biological process	4.23454	0.0144865	40	2.26781	2.26781	2	3	737	17902	33227
fibroblast growth factor-activated receptor activity	molecular function	4.23454	0.0144865	40	2.95063	2.95063	2	3	737	17902	5007
NFAT protein binding	molecular function	4.23454	0.0144865	40	3.23545	3.23545	2	3	737	17902	51525
ion transmembrane transporter activity	molecular function	4.22386	0.014642	5.47945	2.86464	2.86464	48	828	691	17077	15075
response to nutrient levels	biological process	4.21664	0.0147481	6.2069	2.68544	2.68544	27	408	712	17497	31667
phosphoprotein binding	molecular function	4.21187	0.0148187	9.87654	2.48876	2.48876	8	73	731	17832	51219
regulation of blood pressure	biological process	4.21002	0.014846	8.10811	2.72397	2.72397	12	136	727	17769	8217
regulation of coenzyme metabolic process	biological process	4.19809	0.0150242	11.7647	2.99422	2.99422	6	45	733	17860	51196
brush border membrane	cellular component	4.19809	0.0150242	11.7647	3.00051	3.00051	6	45	733	17860	31526
whole membrane	cellular component	4.18672	0.0151961	5.16975	2.58376	2.58376	67	1229	672	16676	98805
extracellular matrix	cellular component	4.18407	0.0152363	6.25	2.65347	2.65347	26	390	713	17515	31012
phosphoric ester hydrolase activity	molecular function	4.1817	0.0152725	6.38298	2.54901	2.54901	24	352	715	17553	42578
epithelial to mesenchymal transition	biological process	4.1773	0.0153399	10.6061	2.46299	2.46299	7	59	732	17846	1837
regulation of protein metabolic process	biological process	4.16972	0.0154566	4.75472	2.72474	2.72474	126	2524	613	15381	51246
positive regulation of immune response	biological process	4.16265	0.0155662	5.77849	2.47834	2.47834	36	587	703	17318	50778
chemical homeostasis	biological process	4.16195	0.0155771	5.34653	2.77015	2.77015	54	956	685	16949	48878
regulation of endothelial cell migration	biological process	4.16138	0.015586	8.05369	2.8303	2.8303	12	137	727	17768	10594
integral component of membrane	cellular component	4.158	0.0156388	4.51781	2.67869	2.67869	208	4396	531	13509	16021
regulation of striated muscle cell differentiation	biological process	4.15302	0.0157169	9.18367	2.40655	2.40655	9	89	730	17816	51153
regulation of leukocyte migration	biological process	4.15089	0.0157504	7.78443	2.6061	2.6061	13	154	726	17751	2685
ionotropic glutamate receptor signaling pathway	biological process	4.13804	0.0159541	16	2.57117	2.57117	4	21	735	17884	35235
positive regulation of positive chemotaxis	biological process	4.13804	0.0159541	16	2.32666	2.32666	4	21	735	17884	50927
reactive oxygen species biosynthetic process	biological process	4.13804	0.0159541	16	2.22333	2.22333	4	21	735	17884	1903409
neural crest cell development	biological process	4.13804	0.0159541	16	2.70011	2.70011	4	21	735	17884	14032
positive regulation of skeletal muscle tissue development	biological process	4.13804	0.0159541	16	2.35134	2.35134	4	21	735	17884	48643
myoblast differentiation	biological process	4.13804	0.0159541	16	2.83947	2.83947	4	21	735	17884	45445
response to nutrient	biological process	4.12712	0.0161293	7.35294	2.62749	2.62749	15	189	724	17716	7584
regulation of myoblast proliferation	biological process	4.11793	0.0162781	21.4286	2.1163	2.1163	3	11	736	17894	2000291
regulation of skeletal muscle contraction	biological process	4.11793	0.0162781	21.4286	3.26516	3.26516	3	11	736	17894	14819
cyclic nucleotide catabolic process	biological process	4.11793	0.0162781	21.4286	2.13215	2.13215	3	11	736	17894	9214
regulation of protein kinase C signaling	biological process	4.11793	0.0162781	21.4286	2.7774	2.7774	3	11	736	17894	90036
forebrain neuron differentiation	biological process	4.11793	0.0162781	21.4286	2.27859	2.27859	3	11	736	17894	21879
synaptic transmission, GABAergic	biological process	4.11793	0.0162781	21.4286	2.12054	2.12054	3	11	736	17894	51932
female genitalia development	biological process	4.11793	0.0162781	21.4286	2.5807	2.5807	3	11	736	17894	30540
regulation of pseudopodium assembly	biological process	4.11793	0.0162781	21.4286	2.51681	2.51681	3	11	736	17894	31272
glycine binding	molecular function	4.11793	0.0162781	21.4286	2.76521	2.76521	3	11	736	17894	16594
adult heart development	biological process	4.11793	0.0162781	21.4286	2.69284	2.69284	3	11	736	17894	7512
regulation of nucleotide catabolic process	biological process	4.10996	0.0164084	13.1579	3.09771	3.09771	5	33	734	17872	30811
regulation of glycolytic process	biological process	4.10996	0.0164084	13.1579	3.09771	3.09771	5	33	734	17872	6110
blood circulation	biological process	4.10996	0.0164084	13.1579	2.51606	2.51606	5	33	734	17872	8015
negative chemotaxis	biological process	4.10996	0.0164084	13.1579	2.43634	2.43634	5	33	734	17872	50919
positive regulation of cytokine production involved in immune response	biological process	4.10996	0.0164084	13.1579	2.67397	2.67397	5	33	734	17872	2720
response to monoamine	biological process	4.10996	0.0164084	13.1579	2.83071	2.83071	5	33	734	17872	71867
response to catecholamine	biological process	4.10996	0.0164084	13.1579	2.83071	2.83071	5	33	734	17872	71869
neural precursor cell proliferation	biological process	4.10854	0.0164318	11.5385	2.29062	2.29062	6	46	733	17859	61351
proteoglycan metabolic process	biological process	4.10854	0.0164318	11.5385	2.94159	2.94159	6	46	733	17859	6029
positive regulation of phagocytosis	biological process	4.10854	0.0164318	11.5385	2.71451	2.71451	6	46	733	17859	50766
regulation of cofactor metabolic process	biological process	4.10059	0.0165629	10.4478	2.95042	2.95042	7	60	732	17845	51193
regulation of cytokine production involved in immune response	biological process	4.10059	0.0165629	10.4478	2.75146	2.75146	7	60	732	17845	2718
positive regulation of transmembrane receptor protein serine/threonine kinase signaling pathway	biological process	4.0922	0.0167025	9.09091	2.64492	2.64492	9	90	730	17815	90100
regulation of protein dephosphorylation	biological process	4.08741	0.0167827	8.27068	3.1422	3.1422	11	122	728	17783	35304
protein dimerization activity	molecular function	4.08454	0.0168308	5.16693	2.67305	2.67305	65	1193	674	16712	46983
positive regulation of animal organ morphogenesis	biological process	4.07609	0.0169737	9.63855	2.6475	2.6475	8	75	731	17830	110110
regulation of actomyosin structure organization	biological process	4.07609	0.0169737	9.63855	2.69848	2.69848	8	75	731	17830	110020
cell body	cellular component	4.07465	0.0169981	6.19048	2.91126	2.91126	26	394	713	17511	44297
regulation of ERK1 and ERK2 cascade	biological process	4.0618	0.017218	6.64452	2.66082	2.66082	20	281	719	17624	70372
regulation of cellular protein metabolic process	biological process	4.05959	0.0172561	4.77153	2.73843	2.73843	118	2355	621	15550	32268
organic substance metabolic process	biological process	4.05584	0.017321	4.28571	2.58671	2.58671	381	8509	358	9396	71704
positive regulation of catalytic activity	biological process	4.05353	0.017361	5.10204	2.68719	2.68719	70	1302	669	16603	43085
peptidyl-tyrosine dephosphorylation	biological process	4.03236	0.0177325	9	2.38434	2.38434	9	91	730	17814	35335
regulation of stem cell differentiation	biological process	4.02557	0.0178532	10.2941	2.65665	2.65665	7	61	732	17844	2000736
regulation of multicellular organism growth	biological process	4.02557	0.0178532	10.2941	2.54586	2.54586	7	61	732	17844	40014
phosphatidylinositol-4,5-bisphosphate 3-kinase activity	molecular function	4.02557	0.0178532	10.2941	2.8247	2.8247	7	61	732	17844	46934
terminal bouton	cellular component	4.0214	0.0179279	11.3208	2.79327	2.79327	6	47	733	17858	43195
negative regulation of DNA binding	biological process	4.0214	0.0179279	11.3208	2.60686	2.60686	6	47	733	17858	43392
negative regulation of chemotaxis	biological process	4.0214	0.0179279	11.3208	2.80975	2.80975	6	47	733	17858	50922
regulation of protein serine/threonine kinase activity	biological process	4.02069	0.0179406	5.95238	2.74382	2.74382	30	474	709	17431	71900
response to extracellular stimulus	biological process	4.01603	0.0180244	6.04752	2.69768	2.69768	28	435	711	17470	9991
kinase activator activity	molecular function	4.01008	0.0181319	9.52381	2.51143	2.51143	8	76	731	17829	19209
positive regulation of production of molecular mediator of immune response	biological process	4.01008	0.0181319	9.52381	2.6962	2.6962	8	76	731	17829	2702
positive regulation of protein acetylation	biological process	4.00497	0.0182249	12.8205	2.67278	2.67278	5	34	734	17871	1901985
neuron apoptotic process	biological process	4.00497	0.0182249	12.8205	3.52296	3.52296	5	34	734	17871	51402
positive regulation of ATP biosynthetic process	biological process	4.00207	0.0182777	15.3846	3.16058	3.16058	4	22	735	17883	2001171
positive regulation of lamellipodium organization	biological process	4.00207	0.0182777	15.3846	2.43269	2.43269	4	22	735	17883	1902745
response to sterol	biological process	4.00207	0.0182777	15.3846	2.91932	2.91932	4	22	735	17883	36314
oligodendrocyte differentiation	biological process	4.00207	0.0182777	15.3846	2.91572	2.91572	4	22	735	17883	48709
nucleobase-containing compound metabolic process	biological process	3.99614	0.0183864	4.51952	2.63196	2.63196	198	4183	541	13722	6139
proximal promoter DNA-binding transcription repressor activity, RNA polymerase II-specific	molecular function	3.97361	0.0188055	7.60234	2.42	2.42	13	158	726	17747	1078
regulation of phosphatidylinositol 3-kinase signaling	biological process	3.97347	0.018808	8.91089	2.93732	2.93732	9	92	730	17813	14066
positive regulation of hydrolase activity	biological process	3.95753	0.0191103	5.54804	2.69854	2.69854	41	698	698	17207	51345
response to oxidative stress	biological process	3.95176	0.0192209	6.39535	2.64137	2.64137	22	322	717	17583	6979
immune response-regulating cell surface receptor signaling pathway	biological process	3.94838	0.019286	6.66667	2.55572	2.55572	19	266	720	17639	2768
regulation of hormone levels	biological process	3.94817	0.0192899	5.91716	2.70679	2.70679	30	477	709	17428	10817
cell morphogenesis	biological process	3.94539	0.0193436	7.36842	2.85312	2.85312	14	176	725	17729	902
positive regulation of response to DNA damage stimulus	biological process	3.9453	0.0193455	9.41176	2.32247	2.32247	8	77	731	17828	2001022
regulation of neuron projection development	biological process	3.94028	0.0194427	6.00858	2.91345	2.91345	28	438	711	17467	10975
neuron development	biological process	3.93753	0.0194964	8.08824	2.99997	2.99997	11	125	728	17780	48666
positive regulation of blood vessel endothelial cell migration	biological process	3.93659	0.0195146	11.1111	3.14763	3.14763	6	48	733	17857	43536
regulation of ventricular cardiac muscle cell action potential	biological process	3.92416	0.0197587	20	2.45091	2.45091	3	12	736	17893	98911
hindbrain development	biological process	3.92416	0.0197587	20	2.36241	2.36241	3	12	736	17893	30902
digestive tract morphogenesis	biological process	3.92416	0.0197587	20	2.16434	2.16434	3	12	736	17893	48546
uterus development	biological process	3.92416	0.0197587	20	2.81033	2.81033	3	12	736	17893	60065
embryonic heart tube development	biological process	3.92416	0.0197587	20	2.4471	2.4471	3	12	736	17893	35050
C2H2 zinc finger domain binding	molecular function	3.92416	0.0197587	20	2.2565	2.2565	3	12	736	17893	70742
negative regulation of sodium ion transport	biological process	3.92416	0.0197587	20	2.22933	2.22933	3	12	736	17893	10766
transmembrane transporter activity	molecular function	3.92349	0.0197719	5.27344	2.81971	2.81971	54	970	685	16935	22857
regulation of regulated secretory pathway	biological process	3.91553	0.01993	8.82353	3.07089	3.07089	9	93	730	17812	1903305
protein tyrosine phosphatase activity	molecular function	3.91553	0.01993	8.82353	2.38434	2.38434	9	93	730	17812	4725
protein complex oligomerization	biological process	3.90664	0.020108	5.94262	2.76359	2.76359	29	459	710	17446	51259
outer membrane	cellular component	3.90488	0.0201433	7.32984	2.68083	2.68083	14	177	725	17728	19867
heart valve morphogenesis	biological process	3.9036	0.0201692	12.5	2.68252	2.68252	5	35	734	17870	3179
cardiocyte differentiation	biological process	3.9036	0.0201692	12.5	2.48561	2.48561	5	35	734	17870	35051
positive regulation of B cell proliferation	biological process	3.9036	0.0201692	12.5	2.70222	2.70222	5	35	734	17870	30890
regulation of granulocyte chemotaxis	biological process	3.9036	0.0201692	12.5	2.81411	2.81411	5	35	734	17870	71622
signaling receptor binding	molecular function	3.90003	0.0202413	4.99676	2.67124	2.67124	77	1464	662	16441	5102
nucleus	cellular component	3.89411	0.0203614	4.4415	2.60077	2.60077	235	5056	504	12849	5634
learning or memory	biological process	3.89156	0.0204135	6.85484	2.60501	2.60501	17	231	722	17674	7611
positive regulation of endocytosis	biological process	3.88883	0.0204692	8.0292	2.52769	2.52769	11	126	728	17779	45807
presynapse	cellular component	3.88777	0.0204909	7.51445	2.61182	2.61182	13	160	726	17745	98793
lamellipodium	cellular component	3.88777	0.0204909	7.51445	2.46756	2.46756	13	160	726	17745	30027
positive regulation of cardiocyte differentiation	biological process	3.87277	0.0208007	14.8148	2.68461	2.68461	4	23	735	17882	1905209
cellular response to vascular endothelial growth factor stimulus	biological process	3.87277	0.0208007	14.8148	3.12684	3.12684	4	23	735	17882	35924
regulation of syncytium formation by plasma membrane fusion	biological process	3.87277	0.0208007	14.8148	2.30865	2.30865	4	23	735	17882	60142
epithelial cell apoptotic process	biological process	3.87277	0.0208007	14.8148	3.31437	3.31437	4	23	735	17882	1904019
chemorepellent activity	molecular function	3.87277	0.0208007	14.8148	2.45741	2.45741	4	23	735	17882	45499
positive regulation of vascular endothelial growth factor production	biological process	3.87277	0.0208007	14.8148	2.4904	2.4904	4	23	735	17882	10575
embryonic hindlimb morphogenesis	biological process	3.87277	0.0208007	14.8148	2.10067	2.10067	4	23	735	17882	35116
small GTPase binding	molecular function	3.87159	0.0208252	5.7971	2.68078	2.68078	32	520	707	17385	31267
vitamin metabolic process	biological process	3.8642	0.0209797	8.33333	2.6881	2.6881	10	110	729	17795	6766
cell proliferation in external granule layer	biological process	3.85551	0.0211629	33.3333	2.53112	2.53112	2	4	737	17901	21924
cerebellar granule cell precursor proliferation	biological process	3.85551	0.0211629	33.3333	2.53112	2.53112	2	4	737	17901	21930
FACIT collagen trimer	cellular component	3.85551	0.0211629	33.3333	3.72475	3.72475	2	4	737	17901	5593
motor neuron migration	biological process	3.85551	0.0211629	33.3333	3.55706	3.55706	2	4	737	17901	97475
guanine/thymine mispair binding	molecular function	3.85551	0.0211629	33.3333	3.67473	3.67473	2	4	737	17901	32137
single base insertion or deletion binding	molecular function	3.85551	0.0211629	33.3333	3.67473	3.67473	2	4	737	17901	32138
muscular septum morphogenesis	biological process	3.85551	0.0211629	33.3333	2.13811	2.13811	2	4	737	17901	3150
regulation of synapse structure or activity	biological process	3.85551	0.0211629	33.3333	2.50015	2.50015	2	4	737	17901	50803
protein O-linked glycosylation via serine	biological process	3.85551	0.0211629	33.3333	2.15252	2.15252	2	4	737	17901	18242
sorting endosome	cellular component	3.85551	0.0211629	33.3333	3.21443	3.21443	2	4	737	17901	97443
endocardial cushion formation	biological process	3.85551	0.0211629	33.3333	2.20341	2.20341	2	4	737	17901	3272
BMP signaling pathway involved in heart development	biological process	3.85551	0.0211629	33.3333	2.26373	2.26373	2	4	737	17901	61312
prostaglandin transport	biological process	3.85551	0.0211629	33.3333	2.81133	2.81133	2	4	737	17901	15732
intercellular canaliculus	cellular component	3.85551	0.0211629	33.3333	2.47409	2.47409	2	4	737	17901	46581
cellular lactam metabolic process	biological process	3.85551	0.0211629	33.3333	2.53539	2.53539	2	4	737	17901	72338
synaptic transmission, glycinergic	biological process	3.85551	0.0211629	33.3333	3.25737	3.25737	2	4	737	17901	60012
histone H3-S10 phosphorylation	biological process	3.85551	0.0211629	33.3333	2.17391	2.17391	2	4	737	17901	43987
cellular response to mineralocorticoid stimulus	biological process	3.85551	0.0211629	33.3333	2.2603	2.2603	2	4	737	17901	71389
positive regulation of interleukin-1 alpha production	biological process	3.85551	0.0211629	33.3333	2.33274	2.33274	2	4	737	17901	32730
forebrain ventricular zone progenitor cell division	biological process	3.85551	0.0211629	33.3333	3.05191	3.05191	2	4	737	17901	21869
positive regulation of toll-like receptor 2 signaling pathway	biological process	3.85551	0.0211629	33.3333	2.65545	2.65545	2	4	737	17901	34137
bundle of His cell-Purkinje myocyte adhesion involved in cell communication	biological process	3.85551	0.0211629	33.3333	2.48525	2.48525	2	4	737	17901	86073
beta-glucosidase activity	molecular function	3.85551	0.0211629	33.3333	2.43472	2.43472	2	4	737	17901	8422
regulation of relaxation of cardiac muscle	biological process	3.85551	0.0211629	33.3333	2.10915	2.10915	2	4	737	17901	1901897
animal organ maturation	biological process	3.85551	0.0211629	33.3333	2.20698	2.20698	2	4	737	17901	48799
mitogen-activated protein kinase p38 binding	molecular function	3.85551	0.0211629	33.3333	3.29096	3.29096	2	4	737	17901	48273
positive regulation of trophoblast cell migration	biological process	3.85551	0.0211629	33.3333	2.90218	2.90218	2	4	737	17901	1901165
ventricular cardiac muscle tissue development	biological process	3.85551	0.0211629	33.3333	3.20064	3.20064	2	4	737	17901	3229
nonassociative learning	biological process	3.85551	0.0211629	33.3333	2.56205	2.56205	2	4	737	17901	46958
positive regulation of macrophage cytokine production	biological process	3.85551	0.0211629	33.3333	2.21513	2.21513	2	4	737	17901	60907
neurotrophin TRK receptor binding	molecular function	3.85551	0.0211629	33.3333	2.17454	2.17454	2	4	737	17901	5167
neurotrophin TRKA receptor binding	molecular function	3.85551	0.0211629	33.3333	2.17454	2.17454	2	4	737	17901	5168
histone dephosphorylation	biological process	3.85551	0.0211629	33.3333	2.22183	2.22183	2	4	737	17901	16576
mesodermal cell fate specification	biological process	3.85551	0.0211629	33.3333	3.49992	3.49992	2	4	737	17901	7501
cellular response to molecule of bacterial origin	biological process	3.83635	0.0215722	7.69231	2.88177	2.88177	12	144	727	17761	71219
regulation of blood vessel endothelial cell migration	biological process	3.81923	0.0219446	9.1954	2.98735	2.98735	8	79	731	17826	43535
cell part	cellular component	3.81861	0.0219582	4.07448	2.61956	2.61956	663	15609	76	2296	44464
primary metabolic process	biological process	3.81474	0.0220434	4.28353	2.59405	2.59405	365	8156	374	9749	44238
ion channel binding	molecular function	3.81265	0.0220896	8.26446	2.39659	2.39659	10	111	729	17794	44325
negative regulation of transporter activity	biological process	3.81011	0.0221457	9.85915	2.39505	2.39505	7	64	732	17841	32410
phosphatidylinositol bisphosphate kinase activity	molecular function	3.81011	0.0221457	9.85915	2.8247	2.8247	7	64	732	17841	52813
neuromuscular process controlling balance	biological process	3.80567	0.0222443	12.1951	3.89036	3.89036	5	36	734	17869	50885
regulation of extrinsic apoptotic signaling pathway	biological process	3.79204	0.0225496	7.64331	2.75659	2.75659	12	145	727	17760	2001236
positive regulation of organelle organization	biological process	3.78363	0.0227401	5.71924	2.69219	2.69219	33	544	706	17361	10638
aging	biological process	3.78013	0.0228197	6.89655	2.84311	2.84311	16	216	723	17689	7568
regulation of Ras protein signal transduction	biological process	3.77868	0.0228529	7.04225	2.91545	2.91545	15	198	724	17707	46578
negative regulation of synaptic transmission	biological process	3.77361	0.0229691	10.7143	2.50288	2.50288	6	50	733	17855	50805
intrinsic component of membrane	cellular component	3.76836	0.0230899	4.46447	2.66571	2.66571	213	4558	526	13347	31224
cellular response to biotic stimulus	biological process	3.76241	0.0232277	7.38636	2.88685	2.88685	13	163	726	17742	71216
regulation of potassium ion transport	biological process	3.75791	0.0233325	9.09091	2.35752	2.35752	8	80	731	17825	43266
neurotrophin signaling pathway	biological process	3.74961	0.023527	14.2857	2.7137	2.7137	4	24	735	17881	38179
positive regulation of mesenchymal cell proliferation	biological process	3.74961	0.023527	14.2857	3.03972	3.03972	4	24	735	17881	2053
positive regulation of histone acetylation	biological process	3.74961	0.023527	14.2857	2.6891	2.6891	4	24	735	17881	35066
positive regulation of Rho protein signal transduction	biological process	3.74961	0.023527	14.2857	3.08433	3.08433	4	24	735	17881	35025
negative regulation of amine transport	biological process	3.74961	0.023527	14.2857	2.22042	2.22042	4	24	735	17881	51953
response to gonadotropin	biological process	3.74961	0.023527	14.2857	3.19251	3.19251	4	24	735	17881	34698
response to amino acid	biological process	3.74712	0.0235855	8.57143	2.75336	2.75336	9	96	730	17809	43200
learning	biological process	3.7464	0.0236025	7.85714	2.8825	2.8825	11	129	728	17776	7612
dendrite self-avoidance	biological process	3.74582	0.0236162	18.75	3.0265	3.0265	3	13	736	17892	70593
heparan sulfate proteoglycan biosynthetic process	biological process	3.74582	0.0236162	18.75	3.17881	3.17881	3	13	736	17892	15012
chemosensory behavior	biological process	3.74582	0.0236162	18.75	2.30815	2.30815	3	13	736	17892	7635
positive regulation of CREB transcription factor activity	biological process	3.74582	0.0236162	18.75	2.16503	2.16503	3	13	736	17892	32793
apoptotic process involved in morphogenesis	biological process	3.74582	0.0236162	18.75	2.75236	2.75236	3	13	736	17892	60561
GABA receptor binding	molecular function	3.74582	0.0236162	18.75	3.43755	3.43755	3	13	736	17892	50811
retinoic acid receptor signaling pathway	biological process	3.74582	0.0236162	18.75	2.17987	2.17987	3	13	736	17892	48384
cellular glucose homeostasis	biological process	3.74134	0.0237224	9.72222	3.20694	3.20694	7	65	732	17840	1678
cellular metabolic process	biological process	3.74088	0.0237331	4.274	2.62287	2.62287	370	8287	369	9618	44237
positive regulation of immune system process	biological process	3.71974	0.0242403	5.30973	2.50261	2.50261	48	856	691	17049	2684
regulation of wound healing	biological process	3.71169	0.0244362	8.13008	2.394	2.394	10	113	729	17792	61041
positive regulation of interleukin-1 production	biological process	3.71101	0.0244529	11.9048	2.28956	2.28956	5	37	734	17868	32732
cyclic nucleotide metabolic process	biological process	3.71101	0.0244529	11.9048	2.29154	2.29154	5	37	734	17868	9187
regulation of muscle system process	biological process	3.7051	0.0245977	6.97674	2.5655	2.5655	15	200	724	17705	90257
cellular_component	cellular component	3.70003	0.0247228	4.02354	2.61799	2.61799	718	17127	21	778	5575
voltage-gated potassium channel activity	molecular function	3.69768	0.0247809	8.98876	2.7219	2.7219	8	81	731	17824	5249
SMAD protein signal transduction	biological process	3.69526	0.024841	10.5263	2.71133	2.71133	6	51	733	17854	60395
neural nucleus development	biological process	3.69526	0.024841	10.5263	2.30444	2.30444	6	51	733	17854	48857
regulation of kinase activity	biological process	3.69243	0.0249113	5.37897	2.74961	2.74961	44	774	695	17131	43549
cadherin binding	molecular function	3.69044	0.0249609	6.38978	2.63417	2.63417	20	293	719	17612	45296
regulation of catalytic activity	biological process	3.69037	0.0249627	4.76623	2.68383	2.68383	105	2098	634	15807	50790
developmental maturation	biological process	3.68103	0.0251971	7.30337	2.78503	2.78503	13	165	726	17740	21700
regulation of cellular localization	biological process	3.67811	0.0252708	5.39523	2.57536	2.57536	43	754	696	17151	60341
regulation of production of molecular mediator of immune response	biological process	3.66226	0.0256745	8.06452	2.72793	2.72793	10	114	729	17791	2700
regulation of endothelial cell proliferation	biological process	3.66226	0.0256745	8.06452	2.9465	2.9465	10	114	729	17791	1936
cell fate commitment	biological process	3.6544	0.025877	7.74648	2.55729	2.55729	11	131	728	17774	45165
protein tyrosine kinase activity	molecular function	3.64098	0.0262267	7.26257	2.86881	2.86881	13	166	726	17739	4713
positive regulation of epithelial cell apoptotic process	biological process	3.63212	0.0264599	13.7931	3.16322	3.16322	4	25	735	17880	1904037
membrane-bounded organelle	cellular component	3.62837	0.0265595	4.23527	2.63535	2.63535	409	9248	330	8657	43227
regulation of carbohydrate catabolic process	biological process	3.61944	0.0267977	11.6279	3.09771	3.09771	5	38	734	17867	43470
glycoprotein biosynthetic process	biological process	3.61944	0.0267977	11.6279	2.92018	2.92018	5	38	734	17867	9101
bone mineralization	biological process	3.61944	0.0267977	11.6279	2.28285	2.28285	5	38	734	17867	30282
regulation of microtubule polymerization	biological process	3.61944	0.0267977	11.6279	2.7682	2.7682	5	38	734	17867	31113
negative regulation of cell-substrate adhesion	biological process	3.61891	0.026812	10.3448	2.71006	2.71006	6	52	733	17853	10812
positive regulation of striated muscle cell differentiation	biological process	3.61891	0.026812	10.3448	2.71888	2.71888	6	52	733	17853	51155
kidney epithelium development	biological process	3.61891	0.026812	10.3448	2.74262	2.74262	6	52	733	17853	72073
regulation of transmembrane receptor protein serine/threonine kinase signaling pathway	biological process	3.59724	0.0273992	6.88073	2.48236	2.48236	15	203	724	17702	90092
response to abiotic stimulus	biological process	3.59672	0.0274134	5.18591	2.69097	2.69097	53	969	686	16936	9628
cell migration involved in sprouting angiogenesis	biological process	3.5809	0.0278506	17.6471	3.00636	3.00636	3	14	736	17891	2042
regulation of mesoderm development	biological process	3.5809	0.0278506	17.6471	3.10487	3.10487	3	14	736	17891	2000380
apical dendrite	cellular component	3.5809	0.0278506	17.6471	3.23659	3.23659	3	14	736	17891	97440
regulation of transcription involved in cell fate commitment	biological process	3.5809	0.0278506	17.6471	2.61759	2.61759	3	14	736	17891	60850
renal tubule morphogenesis	biological process	3.5809	0.0278506	17.6471	2.97489	2.97489	3	14	736	17891	61333
cellular response to nitric oxide	biological process	3.5809	0.0278506	17.6471	2.2952	2.2952	3	14	736	17891	71732
cellular response to sterol	biological process	3.5809	0.0278506	17.6471	3.33731	3.33731	3	14	736	17891	36315
nitric oxide metabolic process	biological process	3.5809	0.0278506	17.6471	2.22026	2.22026	3	14	736	17891	46209
response to follicle-stimulating hormone	biological process	3.5809	0.0278506	17.6471	3.24096	3.24096	3	14	736	17891	32354
methionine metabolic process	biological process	3.5809	0.0278506	17.6471	2.75816	2.75816	3	14	736	17891	6555
olfactory bulb development	biological process	3.5809	0.0278506	17.6471	2.76874	2.76874	3	14	736	17891	21772
positive regulation of endothelial cell proliferation	biological process	3.58042	0.0278641	8.79121	3.00907	3.00907	8	83	731	17822	1938
positive regulation of protein binding	biological process	3.58042	0.0278641	8.79121	2.61849	2.61849	8	83	731	17822	32092
regulation of blood circulation	biological process	3.57291	0.0280741	6.72269	2.62814	2.62814	16	222	723	17683	1903522
protein dephosphorylation	biological process	3.55771	0.0285041	7	2.55425	2.55425	14	186	725	17719	6470
regulation of inflammatory response	biological process	3.54928	0.0287452	6.21302	2.57077	2.57077	21	317	718	17588	50727
cell proliferation in hindbrain	biological process	3.54538	0.0288576	28.5714	2.53112	2.53112	2	5	737	17900	21534
glucose import	biological process	3.54538	0.0288576	28.5714	3.94776	3.94776	2	5	737	17900	46323
exocrine pancreas development	biological process	3.54538	0.0288576	28.5714	2.45012	2.45012	2	5	737	17900	31017
midbrain dopaminergic neuron differentiation	biological process	3.54538	0.0288576	28.5714	2.2752	2.2752	2	5	737	17900	1904948
protein O-linked glycosylation via threonine	biological process	3.54538	0.0288576	28.5714	2.15252	2.15252	2	5	737	17900	18243
vascular endothelial growth factor-activated receptor activity	molecular function	3.54538	0.0288576	28.5714	3.21443	3.21443	2	5	737	17900	5021
regulation of mesodermal cell differentiation	biological process	3.54538	0.0288576	28.5714	3.29391	3.29391	2	5	737	17900	1905770
regulation of mesoderm formation	biological process	3.54538	0.0288576	28.5714	3.29391	3.29391	2	5	737	17900	1905902
HFE-transferrin receptor complex	cellular component	3.54538	0.0288576	28.5714	2.14055	2.14055	2	5	737	17900	1990712
regulation of mesodermal cell fate specification	biological process	3.54538	0.0288576	28.5714	3.29391	3.29391	2	5	737	17900	42661
ribosomal protein S6 kinase activity	molecular function	3.54538	0.0288576	28.5714	2.27565	2.27565	2	5	737	17900	4711
positive regulation of lamellipodium morphogenesis	biological process	3.54538	0.0288576	28.5714	2.64944	2.64944	2	5	737	17900	2000394
lung-associated mesenchyme development	biological process	3.54538	0.0288576	28.5714	3.30564	3.30564	2	5	737	17900	60484
intermediate filament bundle assembly	biological process	3.54538	0.0288576	28.5714	2.36182	2.36182	2	5	737	17900	45110
cardiac muscle cell-cardiac muscle cell adhesion	biological process	3.54538	0.0288576	28.5714	2.48525	2.48525	2	5	737	17900	86042
SMAD protein complex	cellular component	3.54538	0.0288576	28.5714	2.40085	2.40085	2	5	737	17900	71141
regulation of myosin-light-chain-phosphatase activity	biological process	3.54538	0.0288576	28.5714	2.40979	2.40979	2	5	737	17900	35507
G-protein coupled receptor signaling pathway involved in heart process	biological process	3.54538	0.0288576	28.5714	2.10915	2.10915	2	5	737	17900	86103
glial cell fate commitment	biological process	3.54538	0.0288576	28.5714	2.72575	2.72575	2	5	737	17900	21781
regulation of Fc receptor mediated stimulatory signaling pathway	biological process	3.54538	0.0288576	28.5714	2.77191	2.77191	2	5	737	17900	60368
anterior/posterior axis specification, embryo	biological process	3.54538	0.0288576	28.5714	2.29139	2.29139	2	5	737	17900	8595
insulin secretion involved in cellular response to glucose stimulus	biological process	3.54538	0.0288576	28.5714	2.08701	2.08701	2	5	737	17900	35773
regulation of melanin biosynthetic process	biological process	3.54538	0.0288576	28.5714	2.3293	2.3293	2	5	737	17900	48021
trigeminal nerve development	biological process	3.54538	0.0288576	28.5714	2.2658	2.2658	2	5	737	17900	21559
transmembrane receptor protein tyrosine kinase activator activity	molecular function	3.54538	0.0288576	28.5714	2.60586	2.60586	2	5	737	17900	30297
hydrolase activity, acting on carbon-nitrogen (but not peptide) bonds, in cyclic amides	molecular function	3.54538	0.0288576	28.5714	2.45795	2.45795	2	5	737	17900	16812
regulation of response to external stimulus	biological process	3.54527	0.0288608	5.41272	2.67958	2.67958	40	699	699	17206	32101
cellular response to glucose stimulus	biological process	3.54447	0.028884	10.1695	3.246	3.246	6	53	733	17852	71333
regulation of sodium ion transmembrane transport	biological process	3.54447	0.028884	10.1695	2.81929	2.81929	6	53	733	17852	1902305
multicellular organismal response to stress	biological process	3.54447	0.028884	10.1695	2.60379	2.60379	6	53	733	17852	33555
negative regulation of protein dephosphorylation	biological process	3.54447	0.028884	10.1695	2.64693	2.64693	6	53	733	17852	35308
Fc-gamma receptor signaling pathway	biological process	3.54351	0.0289116	9.33333	2.83709	2.83709	7	68	732	17837	38094
lung development	biological process	3.54351	0.0289116	9.33333	2.58487	2.58487	7	68	732	17837	30324
protein homotetramerization	biological process	3.54351	0.0289116	9.33333	2.57182	2.57182	7	68	732	17837	51289
enhancer sequence-specific DNA binding	molecular function	3.53459	0.0291708	8.25688	2.55084	2.55084	9	100	730	17805	1158
neuron recognition	biological process	3.53082	0.029281	11.3636	2.87863	2.87863	5	39	734	17866	8038
regulation of macrophage activation	biological process	3.53082	0.029281	11.3636	2.21671	2.21671	5	39	734	17866	43030
intrinsic apoptotic signaling pathway	biological process	3.52065	0.0295802	7.58621	2.54557	2.54557	11	134	728	17771	97193
homologous recombination	biological process	3.51991	0.029602	13.3333	3.60301	3.60301	4	26	735	17879	35825
reciprocal meiotic recombination	biological process	3.51991	0.029602	13.3333	3.60301	3.60301	4	26	735	17879	7131
stem cell development	biological process	3.51991	0.029602	13.3333	2.70011	2.70011	4	26	735	17879	48864
purine ribonucleotide catabolic process	biological process	3.51991	0.029602	13.3333	2.26024	2.26024	4	26	735	17879	9154
excitatory extracellular ligand-gated ion channel activity	molecular function	3.51991	0.029602	13.3333	2.75559	2.75559	4	26	735	17879	5231
positive regulation of transport	biological process	3.50182	0.0301424	5.23446	2.72075	2.72075	48	869	691	17036	51050
negative regulation of cell death	biological process	3.49448	0.0303644	5.18293	2.70425	2.70425	51	933	688	16972	60548
negative regulation of response to external stimulus	biological process	3.48514	0.0306495	6.33333	2.60407	2.60407	19	281	720	17624	32102
presynaptic membrane	cellular component	3.48027	0.030799	9.21053	2.6239	2.6239	7	69	732	17836	42734
regulation of release of sequestered calcium ion into cytosol	biological process	3.48027	0.030799	9.21053	2.29126	2.29126	7	69	732	17836	51279
negative regulation of myeloid cell differentiation	biological process	3.48027	0.030799	9.21053	2.53049	2.53049	7	69	732	17836	45638
associative learning	biological process	3.48027	0.030799	9.21053	2.73872	2.73872	7	69	732	17836	8306
cellular response to lipopolysaccharide	biological process	3.47717	0.0308948	7.53425	2.90367	2.90367	11	135	728	17770	71222
ion homeostasis	biological process	3.47643	0.0309176	5.40915	2.74606	2.74606	39	682	700	17223	50801
regulation of peptidyl-lysine acetylation	biological process	3.47189	0.0310584	10	2.62219	2.62219	6	54	733	17851	2000756
response to alcohol	biological process	3.45797	0.0314937	6.75676	2.69243	2.69243	15	207	724	17698	97305
regulation of transferase activity	biological process	3.45293	0.0316526	5.21739	2.7326	2.7326	48	872	691	17033	51338
leukocyte activation involved in immune response	biological process	3.44719	0.0318349	5.56492	2.56423	2.56423	33	560	706	17345	2366
positive regulation of epithelial to mesenchymal transition	biological process	3.445	0.0319049	11.1111	2.49843	2.49843	5	40	734	17865	10718
negative regulation of myeloid leukocyte differentiation	biological process	3.445	0.0319049	11.1111	2.32946	2.32946	5	40	734	17865	2762
molecular function regulator	molecular function	3.42965	0.0323982	4.80612	2.53989	2.53989	88	1743	651	16162	98772
positive regulation of glycolytic process	biological process	3.42775	0.0324599	16.6667	2.93367	2.93367	3	15	736	17890	45821
axon initial segment	cellular component	3.42775	0.0324599	16.6667	2.76251	2.76251	3	15	736	17890	43194
forebrain neuron development	biological process	3.42775	0.0324599	16.6667	2.46561	2.46561	3	15	736	17890	21884
negative regulation of calcium ion transport into cytosol	biological process	3.42775	0.0324599	16.6667	2.86671	2.86671	3	15	736	17890	10523
positive regulation of actin cytoskeleton reorganization	biological process	3.42775	0.0324599	16.6667	3.15825	3.15825	3	15	736	17890	2000251
retinal ganglion cell axon guidance	biological process	3.42775	0.0324599	16.6667	3.05015	3.05015	3	15	736	17890	31290
spinal cord motor neuron differentiation	biological process	3.42775	0.0324599	16.6667	2.18389	2.18389	3	15	736	17890	21522
positive regulation of myoblast fusion	biological process	3.42775	0.0324599	16.6667	2.95832	2.95832	3	15	736	17890	1901741
osteoblast development	biological process	3.42775	0.0324599	16.6667	2.57396	2.57396	3	15	736	17890	2076
dendritic spine morphogenesis	biological process	3.42775	0.0324599	16.6667	2.72979	2.72979	3	15	736	17890	60997
regulation of toll-like receptor 4 signaling pathway	biological process	3.42775	0.0324599	16.6667	2.52668	2.52668	3	15	736	17890	34143
aortic valve morphogenesis	biological process	3.42775	0.0324599	16.6667	2.51503	2.51503	3	15	736	17890	3180
morphogenesis of an epithelial sheet	biological process	3.42775	0.0324599	16.6667	2.53084	2.53084	3	15	736	17890	2011
pharyngeal system development	biological process	3.42775	0.0324599	16.6667	2.60409	2.60409	3	15	736	17890	60037
protein tetramerization	biological process	3.4251	0.0325461	7.75194	2.6006	2.6006	10	119	729	17786	51262
regulation of MAP kinase activity	biological process	3.41293	0.0329446	6.12245	2.80669	2.80669	21	322	718	17583	43405
filamentous actin	cellular component	3.4126	0.0329554	12.9032	2.89461	2.89461	4	27	735	17878	31941
ionotropic glutamate receptor binding	molecular function	3.4126	0.0329554	12.9032	2.51931	2.51931	4	27	735	17878	35255
phosphatidylcholine biosynthetic process	biological process	3.4126	0.0329554	12.9032	2.25096	2.25096	4	27	735	17878	6656
regulation of vascular permeability	biological process	3.4126	0.0329554	12.9032	2.2817	2.2817	4	27	735	17878	43114
ribonucleotide catabolic process	biological process	3.4126	0.0329554	12.9032	2.26024	2.26024	4	27	735	17878	9261
negative regulation of exocytosis	biological process	3.4126	0.0329554	12.9032	2.41813	2.41813	4	27	735	17878	45920
ERBB2 signaling pathway	biological process	3.4126	0.0329554	12.9032	2.9013	2.9013	4	27	735	17878	38128
regulation of interferon-gamma production	biological process	3.41213	0.032971	8.51064	2.38518	2.38518	8	86	731	17819	32649
phosphoprotein phosphatase activity	molecular function	3.40933	0.0330633	7.02703	2.54437	2.54437	13	172	726	17733	4721
cellular response to hexose stimulus	biological process	3.40109	0.033337	9.83607	3.246	3.246	6	55	733	17850	71331
regulation of cartilage development	biological process	3.40109	0.033337	9.83607	2.40538	2.40538	6	55	733	17850	61035
regulated exocytosis	biological process	3.40015	0.0333683	5.45455	2.57939	2.57939	36	624	703	17281	45055
regulation of phosphoprotein phosphatase activity	biological process	3.3836	0.0339251	8.03571	2.71132	2.71132	9	103	730	17802	43666
cell activation involved in immune response	biological process	3.36693	0.0344953	5.52764	2.56423	2.56423	33	564	706	17341	2263
secretion	biological process	3.36571	0.0345376	5.1109	2.60164	2.60164	53	984	686	16921	46903
regulation of ATP biosynthetic process	biological process	3.36185	0.034671	10.8696	3.09771	3.09771	5	41	734	17864	2001169
acetylgalactosaminyltransferase activity	molecular function	3.36185	0.034671	10.8696	2.29652	2.29652	5	41	734	17864	8376
1-phosphatidylinositol-3-kinase activity	molecular function	3.36185	0.034671	10.8696	2.87632	2.87632	5	41	734	17864	16303
forebrain development	biological process	3.36185	0.034671	10.8696	3.07826	3.07826	5	41	734	17864	30900
positive regulation of plasma membrane bounded cell projection assembly	biological process	3.35797	0.0348059	8.42105	2.56051	2.56051	8	87	731	17818	120034
Rho protein signal transduction	biological process	3.35762	0.034818	8.97436	2.27687	2.27687	7	71	732	17834	7266
regulation of cell shape	biological process	3.3499	0.0350877	7.38255	2.51938	2.51938	11	138	728	17767	8360
cellular component organization	biological process	3.34674	0.0351988	4.40878	2.67621	2.67621	217	4705	522	13200	16043
positive regulation of transferase activity	biological process	3.33823	0.0354996	5.48387	2.7771	2.7771	34	586	705	17319	51347
response to estradiol	biological process	3.3347	0.0356254	7.63359	2.64339	2.64339	10	121	729	17784	32355
cell-substrate junction	cellular component	3.33202	0.0357208	5.88235	2.50146	2.50146	24	384	715	17521	30055
cellular response to monosaccharide stimulus	biological process	3.33201	0.0357211	9.67742	3.246	3.246	6	56	733	17849	71326
positive regulation of reproductive process	biological process	3.33201	0.0357211	9.67742	2.52412	2.52412	6	56	733	17849	2000243
cell adhesion molecule binding	molecular function	3.32889	0.0358329	5.73248	2.61668	2.61668	27	444	712	17461	50839
inorganic molecular entity transmembrane transporter activity	molecular function	3.3119	0.0364469	5.25672	2.88197	2.88197	43	775	696	17130	15318
positive regulation of ATP metabolic process	biological process	3.30985	0.0365215	12.5	3.16058	3.16058	4	28	735	17877	1903580
regulation of cardiac muscle cell apoptotic process	biological process	3.30985	0.0365215	12.5	2.26058	2.26058	4	28	735	17877	10665
postsynapse organization	biological process	3.30985	0.0365215	12.5	2.58047	2.58047	4	28	735	17877	99173
regulation of vascular endothelial growth factor production	biological process	3.30985	0.0365215	12.5	2.4904	2.4904	4	28	735	17877	10574
positive regulation of cytoskeleton organization	biological process	3.30807	0.0365867	6.76329	2.61679	2.61679	14	193	725	17712	51495
negative regulation of cell morphogenesis involved in differentiation	biological process	3.30474	0.0367087	8.33333	3.05745	3.05745	8	88	731	17817	10771
positive regulation of leukocyte chemotaxis	biological process	3.29814	0.0369519	8.86076	2.71081	2.71081	7	72	732	17833	2690
phosphatidylinositol 3-kinase activity	molecular function	3.29814	0.0369519	8.86076	2.8247	2.8247	7	72	732	17833	35004
guanyl-nucleotide exchange factor activity	molecular function	3.29508	0.0370649	6.11621	2.7308	2.7308	20	307	719	17598	5085
positive regulation of nucleotide catabolic process	biological process	3.285	0.0374404	15.7895	2.93367	2.93367	3	16	736	17889	30813
positive regulation of coenzyme metabolic process	biological process	3.285	0.0374404	15.7895	2.93367	2.93367	3	16	736	17889	51197
3',5'-cyclic-GMP phosphodiesterase activity	molecular function	3.285	0.0374404	15.7895	2.15889	2.15889	3	16	736	17889	47555
response to magnesium ion	biological process	3.285	0.0374404	15.7895	2.33261	2.33261	3	16	736	17889	32026
GABA-A receptor complex	cellular component	3.285	0.0374404	15.7895	2.12054	2.12054	3	16	736	17889	1902711
GABA-A receptor activity	molecular function	3.285	0.0374404	15.7895	2.12054	2.12054	3	16	736	17889	4890
protein tyrosine kinase activator activity	molecular function	3.285	0.0374404	15.7895	2.58997	2.58997	3	16	736	17889	30296
middle ear morphogenesis	biological process	3.285	0.0374404	15.7895	3.26283	3.26283	3	16	736	17889	42474
embryonic hemopoiesis	biological process	3.285	0.0374404	15.7895	2.52462	2.52462	3	16	736	17889	35162
DNA insertion or deletion binding	molecular function	3.28395	0.0374799	25	3.67473	3.67473	2	6	737	17899	32135
homologous chromosome segregation	biological process	3.28395	0.0374799	25	3.67473	3.67473	2	6	737	17899	45143
chiasma assembly	biological process	3.28395	0.0374799	25	3.67473	3.67473	2	6	737	17899	51026
apical junction assembly	biological process	3.28395	0.0374799	25	2.51523	2.51523	2	6	737	17899	43297
regulation of transforming growth factor beta2 production	biological process	3.28395	0.0374799	25	2.88287	2.88287	2	6	737	17899	32909
regulation of hair follicle maturation	biological process	3.28395	0.0374799	25	2.66544	2.66544	2	6	737	17899	48819
pharyngeal arch artery morphogenesis	biological process	3.28395	0.0374799	25	2.85001	2.85001	2	6	737	17899	61626
facial nerve structural organization	biological process	3.28395	0.0374799	25	3.26147	3.26147	2	6	737	17899	21612
O-acetyltransferase activity	molecular function	3.28395	0.0374799	25	2.1805	2.1805	2	6	737	17899	16413
ventricular compact myocardium morphogenesis	biological process	3.28395	0.0374799	25	2.27176	2.27176	2	6	737	17899	3223
response to cisplatin	biological process	3.28395	0.0374799	25	2.60699	2.60699	2	6	737	17899	72718
negative regulation of cytoplasmic translation	biological process	3.28395	0.0374799	25	2.51588	2.51588	2	6	737	17899	2000766
positive regulation of skeletal muscle fiber development	biological process	3.28395	0.0374799	25	2.75724	2.75724	2	6	737	17899	48743
entry of bacterium into host cell	biological process	3.28395	0.0374799	25	2.64372	2.64372	2	6	737	17899	35635
positive regulation of histone phosphorylation	biological process	3.28395	0.0374799	25	2.17391	2.17391	2	6	737	17899	33129
bone marrow development	biological process	3.28395	0.0374799	25	2.63947	2.63947	2	6	737	17899	48539
TPR domain binding	molecular function	3.28395	0.0374799	25	3.3872	3.3872	2	6	737	17899	30911
regulation of interleukin-1 alpha production	biological process	3.28395	0.0374799	25	2.33274	2.33274	2	6	737	17899	32650
cellular response to testosterone stimulus	biological process	3.28395	0.0374799	25	3.27589	3.27589	2	6	737	17899	71394
forebrain neuron fate commitment	biological process	3.28395	0.0374799	25	2.64023	2.64023	2	6	737	17899	21877
negative regulation of photoreceptor cell differentiation	biological process	3.28395	0.0374799	25	2.99672	2.99672	2	6	737	17899	46533
neuron-neuron synaptic transmission	biological process	3.28395	0.0374799	25	2.29238	2.29238	2	6	737	17899	7270
negative regulation of cellular extravasation	biological process	3.28395	0.0374799	25	2.56723	2.56723	2	6	737	17899	2692
regulation of neutrophil degranulation	biological process	3.28395	0.0374799	25	2.56723	2.56723	2	6	737	17899	43313
hemidesmosome	cellular component	3.28395	0.0374799	25	2.45542	2.45542	2	6	737	17899	30056
embryonic foregut morphogenesis	biological process	3.28395	0.0374799	25	2.25318	2.25318	2	6	737	17899	48617
righting reflex	biological process	3.28395	0.0374799	25	2.74623	2.74623	2	6	737	17899	60013
regulation of secondary metabolite biosynthetic process	biological process	3.28395	0.0374799	25	2.3293	2.3293	2	6	737	17899	1900376
positive regulation of chemokine biosynthetic process	biological process	3.28395	0.0374799	25	2.43	2.43	2	6	737	17899	45080
protein localization to membrane raft	biological process	3.28395	0.0374799	25	2.26781	2.26781	2	6	737	17899	1903044
mesenchymal-epithelial cell signaling	biological process	3.28395	0.0374799	25	3.15767	3.15767	2	6	737	17899	60638
glutamate receptor binding	molecular function	3.28125	0.0375811	10.6383	2.30844	2.30844	5	42	734	17863	35254
E-box binding	molecular function	3.28125	0.0375811	10.6383	2.51166	2.51166	5	42	734	17863	70888
cell-cell adhesion mediator activity	molecular function	3.28125	0.0375811	10.6383	2.71315	2.71315	5	42	734	17863	98632
positive regulation of organ growth	biological process	3.28125	0.0375811	10.6383	3.10593	3.10593	5	42	734	17863	46622
promoter-specific chromatin binding	molecular function	3.28125	0.0375811	10.6383	2.90032	2.90032	5	42	734	17863	1990841
regulation of extrinsic apoptotic signaling pathway in absence of ligand	biological process	3.28125	0.0375811	10.6383	2.9755	2.9755	5	42	734	17863	2001239
cytoplasmic vesicle part	cellular component	3.27437	0.0378407	4.88981	2.57659	2.57659	71	1381	668	16524	44433
regulation of hydrolase activity	biological process	3.27185	0.0379363	4.98366	2.72694	2.72694	61	1163	678	16742	51336
endocytic vesicle membrane	cellular component	3.26764	0.0380962	7.28477	2.65339	2.65339	11	140	728	17765	30666
negative regulation of ion transmembrane transporter activity	biological process	3.2646	0.0382121	9.52381	2.4852	2.4852	6	57	733	17848	32413
organelle outer membrane	cellular component	3.26279	0.0382813	6.87831	2.68675	2.68675	13	176	726	17729	31968
regulation of apoptotic process	biological process	3.26092	0.0383532	4.86991	2.7053	2.7053	73	1426	666	16479	42981
regulation of protein kinase activity	biological process	3.2599	0.0383924	5.29801	2.78908	2.78908	40	715	699	17190	45859
GTPase binding	molecular function	3.25547	0.0385625	5.41796	2.68027	2.68027	35	611	704	17294	51020
negative regulation of developmental growth	biological process	3.25242	0.0386803	8.24742	2.60474	2.60474	8	89	731	17816	48640
tube formation	biological process	3.23937	0.0391886	7.82609	2.5045	2.5045	9	106	730	17799	35148
positive regulation of cellular protein localization	biological process	3.23081	0.0395253	6.14887	2.75987	2.75987	19	290	720	17615	1903829
response to purine-containing compound	biological process	3.22726	0.039666	7.23684	3.12175	3.12175	11	141	728	17764	14074
regulation of cell morphogenesis involved in differentiation	biological process	3.22305	0.0398334	6.22837	3.06551	3.06551	18	271	721	17634	10769
regulation of immune effector process	biological process	3.2212	0.039907	5.92992	2.65506	2.65506	22	349	717	17556	2697
cellular component organization or biogenesis	biological process	3.21599	0.0401156	4.39162	2.6751	2.6751	218	4746	521	13159	71840
bounding membrane of organelle	cellular component	3.21405	0.0401936	4.73958	2.61497	2.61497	91	1829	648	16076	98588
phosphorylation	biological process	3.21309	0.040232	5.02242	2.57448	2.57448	56	1059	683	16846	16310
euchromatin	cellular component	3.21138	0.0403011	12.1212	3.13565	3.13565	4	29	735	17876	791
postsynaptic density	cellular component	3.20618	0.0405111	6.66667	2.70847	2.70847	14	196	725	17709	14069
positive regulation of pathway-restricted SMAD protein phosphorylation	biological process	3.20309	0.0406363	10.4167	2.92861	2.92861	5	43	734	17862	10862
embryonic pattern specification	biological process	3.20309	0.0406363	10.4167	2.59723	2.59723	5	43	734	17862	9880
potassium channel regulator activity	molecular function	3.20309	0.0406363	10.4167	2.36689	2.36689	5	43	734	17862	15459
PML body	cellular component	3.201	0.0407215	8.16327	2.93781	2.93781	8	90	731	17815	16605
inorganic anion transmembrane transport	biological process	3.201	0.0407215	8.16327	2.75283	2.75283	8	90	731	17815	98661
positive regulation of cell death	biological process	3.19983	0.0407693	5.39291	2.74114	2.74114	35	614	704	17291	10942
p53 binding	molecular function	3.1988	0.040811	9.375	2.58094	2.58094	6	58	733	17847	2039
cell aging	biological process	3.1988	0.040811	9.375	2.92641	2.92641	6	58	733	17847	7569
basolateral plasma membrane	cellular component	3.19178	0.0410985	6.80628	2.43261	2.43261	13	178	726	17727	16323
homeostatic process	biological process	3.18842	0.0412369	4.88323	2.78859	2.78859	69	1344	670	16561	42592
establishment or maintenance of cell polarity	biological process	3.18737	0.0412802	7.18954	2.41471	2.41471	11	142	728	17763	7163
regulation of epithelial to mesenchymal transition	biological process	3.1827	0.0414736	8.64198	2.43417	2.43417	7	74	732	17831	10717
postsynaptic specialization	cellular component	3.17287	0.0418832	6.63507	2.70847	2.70847	14	197	725	17708	99572
regulation of plasma membrane bounded cell projection assembly	biological process	3.15683	0.0425605	6.77083	2.51738	2.51738	13	179	726	17726	120032
carboxylic acid binding	molecular function	3.15683	0.0425605	6.77083	2.45406	2.45406	13	179	726	17726	31406
neurotrophin TRK receptor signaling pathway	biological process	3.15152	0.042787	15	2.55598	2.55598	3	17	736	17888	48011
regulation of synaptic vesicle recycling	biological process	3.15152	0.042787	15	2.12949	2.12949	3	17	736	17888	1903421
cytokine production involved in immune response	biological process	3.15152	0.042787	15	2.43936	2.43936	3	17	736	17888	2367
protein localization to cell surface	biological process	3.15152	0.042787	15	2.2777	2.2777	3	17	736	17888	34394
response to interleukin-6	biological process	3.15152	0.042787	15	3.22618	3.22618	3	17	736	17888	70741
embryonic placenta development	biological process	3.15152	0.042787	15	3.08298	3.08298	3	17	736	17888	1892
genetic imprinting	biological process	3.15152	0.042787	15	2.91767	2.91767	3	17	736	17888	71514
response to nitric oxide	biological process	3.15152	0.042787	15	2.2952	2.2952	3	17	736	17888	71731
nitric oxide mediated signal transduction	biological process	3.15152	0.042787	15	2.62162	2.62162	3	17	736	17888	7263
GABA receptor complex	cellular component	3.15152	0.042787	15	2.12054	2.12054	3	17	736	17888	1902710
innervation	biological process	3.15152	0.042787	15	2.1447	2.1447	3	17	736	17888	60384
negative regulation of cardiac muscle cell apoptotic process	biological process	3.15152	0.042787	15	2.25469	2.25469	3	17	736	17888	10667
regulation of generation of precursor metabolites and energy	biological process	3.15044	0.0428331	8.08081	2.86512	2.86512	8	91	731	17814	43467
potassium ion transport	biological process	3.14774	0.0429491	6.93642	2.96256	2.96256	12	161	727	17744	6813
signal transduction by p53 class mediator	biological process	3.14679	0.0429901	7.69231	2.63266	2.63266	9	108	730	17797	72331
regulation of substrate adhesion-dependent cell spreading	biological process	3.12726	0.0438377	10.2041	2.75074	2.75074	5	44	734	17861	1900024
protein kinase activity	molecular function	3.12679	0.0438582	5.35988	2.62686	2.62686	35	618	704	17287	4672
beta-catenin binding	molecular function	3.12668	0.0438633	8.53659	2.60645	2.60645	7	75	732	17830	8013
cellular ion homeostasis	biological process	3.12195	0.0440713	5.44218	2.76723	2.76723	32	556	707	17349	6873
response to monosaccharide	biological process	3.11912	0.044196	7.35294	2.95596	2.95596	10	126	729	17779	34284
positive regulation of JNK cascade	biological process	3.11912	0.044196	7.35294	2.41631	2.41631	10	126	729	17779	46330
regulation of Rho protein signal transduction	biological process	3.11912	0.044196	7.35294	2.87797	2.87797	10	126	729	17779	35023
cell differentiation in spinal cord	biological process	3.11689	0.0442945	11.7647	2.15959	2.15959	4	30	735	17875	21515
neuron fate commitment	biological process	3.11689	0.0442945	11.7647	2.57608	2.57608	4	30	735	17875	48663
dendrite development	biological process	3.11689	0.0442945	11.7647	3.48848	3.48848	4	30	735	17875	16358
regulation of pri-miRNA transcription by RNA polymerase II	biological process	3.11689	0.0442945	11.7647	2.64371	2.64371	4	30	735	17875	1902893
positive regulation of substrate adhesion-dependent cell spreading	biological process	3.11689	0.0442945	11.7647	2.79481	2.79481	4	30	735	17875	1900026
lamellipodium assembly	biological process	3.11689	0.0442945	11.7647	2.44711	2.44711	4	30	735	17875	30032
regulation of striated muscle cell apoptotic process	biological process	3.11689	0.0442945	11.7647	2.26058	2.26058	4	30	735	17875	10662
adipose tissue development	biological process	3.11689	0.0442945	11.7647	3.39274	3.39274	4	30	735	17875	60612
negative regulation of muscle cell apoptotic process	biological process	3.11689	0.0442945	11.7647	2.27468	2.27468	4	30	735	17875	10656
response to reactive oxygen species	biological process	3.11121	0.0445472	6.89655	2.61954	2.61954	12	162	727	17743	302
negative regulation of molecular function	biological process	3.10934	0.0446305	5.03876	2.60194	2.60194	52	980	687	16925	44092
positive regulation of protein kinase B signaling	biological process	3.10904	0.0446437	7.09677	2.73839	2.73839	11	144	728	17761	51897
osteoblast differentiation	biological process	3.10074	0.0450157	8	2.52595	2.52595	8	92	731	17813	1649
regulation of programmed cell death	biological process	3.09192	0.0454148	4.82485	2.7053	2.7053	73	1440	666	16465	43067
perinuclear region of cytoplasm	cellular component	3.09077	0.0454669	5.34351	3.01336	3.01336	35	620	704	17285	48471
regulation of cell projection assembly	biological process	3.088	0.0455932	6.70103	2.51738	2.51738	13	181	726	17724	60491
regulation of protein binding	biological process	3.07485	0.0461964	6.54206	2.6039	2.6039	14	200	725	17705	43393
enzyme binding	molecular function	3.07302	0.0462813	4.65011	2.61867	2.61867	103	2112	636	15793	19899
regulation of synaptic transmission, glutamatergic	biological process	3.07182	0.0463369	9.09091	2.67769	2.67769	6	60	733	17845	51966
positive regulation of histone modification	biological process	3.07175	0.0463399	8.43373	2.61705	2.61705	7	76	732	17829	31058
regulation of BMP signaling pathway	biological process	3.07175	0.0463399	8.43373	2.47784	2.47784	7	76	732	17829	30510
immune response-activating cell surface receptor signaling pathway	biological process	3.06991	0.0464253	6.29921	2.28986	2.28986	16	238	723	17667	2429
phosphotransferase activity, alcohol group as acceptor	molecular function	3.06054	0.0468626	5.19645	2.62733	2.62733	41	748	698	17157	16773
positive regulation of myoblast proliferation	biological process	3.0588	0.0469442	22.2222	2.09298	2.09298	2	7	737	17898	2000288
immunoglobulin receptor binding	molecular function	3.0588	0.0469442	22.2222	2.93465	2.93465	2	7	737	17898	34987
neurotrophin binding	molecular function	3.0588	0.0469442	22.2222	4.33946	4.33946	2	7	737	17898	43121
cellular response to caffeine	biological process	3.0588	0.0469442	22.2222	3.29915	3.29915	2	7	737	17898	71313
lateral sprouting from an epithelium	biological process	3.0588	0.0469442	22.2222	2.27118	2.27118	2	7	737	17898	60601
positive regulation of synaptic vesicle recycling	biological process	3.0588	0.0469442	22.2222	2.1044	2.1044	2	7	737	17898	1903423
coronary artery morphogenesis	biological process	3.0588	0.0469442	22.2222	3.34187	3.34187	2	7	737	17898	60982
sympathetic ganglion development	biological process	3.0588	0.0469442	22.2222	2.95707	2.95707	2	7	737	17898	61549
fascia adherens	cellular component	3.0588	0.0469442	22.2222	2.40727	2.40727	2	7	737	17898	5916
messenger ribonucleoprotein complex	cellular component	3.0588	0.0469442	22.2222	2.51799	2.51799	2	7	737	17898	1990124
negative regulation of transcription by competitive promoter binding	biological process	3.0588	0.0469442	22.2222	2.28659	2.28659	2	7	737	17898	10944
hemoglobin metabolic process	biological process	3.0588	0.0469442	22.2222	2.4004	2.4004	2	7	737	17898	20027
response to light intensity	biological process	3.0588	0.0469442	22.2222	2.57655	2.57655	2	7	737	17898	9642
positive regulation of toll-like receptor 4 signaling pathway	biological process	3.0588	0.0469442	22.2222	2.65545	2.65545	2	7	737	17898	34145
chondrocyte proliferation	biological process	3.0588	0.0469442	22.2222	2.25226	2.25226	2	7	737	17898	35988
regulation of photoreceptor cell differentiation	biological process	3.0588	0.0469442	22.2222	2.99672	2.99672	2	7	737	17898	46532
regulation of blood vessel remodeling	biological process	3.0588	0.0469442	22.2222	2.56723	2.56723	2	7	737	17898	60312
regulation of protein heterodimerization activity	biological process	3.0588	0.0469442	22.2222	2.68639	2.68639	2	7	737	17898	43497
cell body fiber	cellular component	3.0588	0.0469442	22.2222	2.69849	2.69849	2	7	737	17898	70852
skeletal muscle atrophy	biological process	3.0588	0.0469442	22.2222	2.57932	2.57932	2	7	737	17898	14732
positive regulation of blood vessel endothelial cell proliferation involved in sprouting angiogenesis	biological process	3.0588	0.0469442	22.2222	2.43947	2.43947	2	7	737	17898	1903589
mitochondrial ATP synthesis coupled electron transport	biological process	3.0588	0.0469442	22.2222	3.44217	3.44217	2	7	737	17898	42775
venous blood vessel morphogenesis	biological process	3.0588	0.0469442	22.2222	2.0847	2.0847	2	7	737	17898	48845
iris morphogenesis	biological process	3.0588	0.0469442	22.2222	2.17986	2.17986	2	7	737	17898	61072
cAMP catabolic process	biological process	3.0588	0.0469442	22.2222	2.14724	2.14724	2	7	737	17898	6198
neurotrophin receptor binding	molecular function	3.0588	0.0469442	22.2222	2.17454	2.17454	2	7	737	17898	5165
outer ear morphogenesis	biological process	3.0588	0.0469442	22.2222	3.3466	3.3466	2	7	737	17898	42473
dephosphorylation	biological process	3.05724	0.0470171	6.10169	2.61761	2.61761	18	277	721	17628	16311
kidney development	biological process	3.05693	0.0470318	7.56303	2.56396	2.56396	9	110	730	17795	1822
circulatory system process	biological process	3.05411	0.0471645	6.66667	2.43531	2.43531	13	182	726	17723	3013
brush border	cellular component	3.05366	0.0471861	10	3.63145	3.63145	5	45	734	17860	5903
positive regulation of Ras protein signal transduction	biological process	3.05366	0.0471861	10	2.81395	2.81395	5	45	734	17860	46579
chloride channel complex	cellular component	3.05366	0.0471861	10	2.66725	2.66725	5	45	734	17860	34707
ligand-gated cation channel activity	molecular function	3.05188	0.0472701	7.92079	2.47633	2.47633	8	93	731	17812	99094
regulation of leukocyte chemotaxis	biological process	3.05188	0.0472701	7.92079	2.7028	2.7028	8	93	731	17812	2688
phosphate-containing compound metabolic process	biological process	3.0481	0.0474488	4.69627	2.54874	2.54874	92	1867	647	16038	6796
positive regulation of apoptotic process	biological process	3.04639	0.0475303	5.40541	2.7226	2.7226	32	560	707	17345	43065
regulation of cellular response to stress	biological process	3.03923	0.0478719	5.34591	2.59933	2.59933	34	602	705	17303	80135
regulation of dendrite development	biological process	3.03686	0.0479851	7.24638	2.52882	2.52882	10	128	729	17777	50773
positive regulation of synaptic transmission	biological process	3.03686	0.0479851	7.24638	2.43405	2.43405	10	128	729	17777	50806
intracellular	cellular component	3.02823	0.0484011	5.56701	2.62774	2.62774	27	458	712	17447	5622
embryonic eye morphogenesis	biological process	3.02634	0.0484928	14.2857	2.35958	2.35958	3	18	736	17887	48048
positive regulation of cell migration involved in sprouting angiogenesis	biological process	3.02634	0.0484928	14.2857	3.17666	3.17666	3	18	736	17887	90050
positive regulation of myoblast differentiation	biological process	3.02634	0.0484928	14.2857	2.9477	2.9477	3	18	736	17887	45663
positive regulation of glycoprotein metabolic process	biological process	3.02634	0.0484928	14.2857	2.28719	2.28719	3	18	736	17887	1903020
cGMP-mediated signaling	biological process	3.02634	0.0484928	14.2857	2.50823	2.50823	3	18	736	17887	19934
negative regulation of cAMP-mediated signaling	biological process	3.02634	0.0484928	14.2857	2.13215	2.13215	3	18	736	17887	43951
bone resorption	biological process	3.02634	0.0484928	14.2857	2.28026	2.28026	3	18	736	17887	45453
embryonic epithelial tube formation	biological process	3.02634	0.0484928	14.2857	2.40578	2.40578	3	18	736	17887	1838
mannosyltransferase activity	molecular function	3.02634	0.0484928	14.2857	2.44179	2.44179	3	18	736	17887	30
positive regulation of bone mineralization	biological process	3.02616	0.0485013	11.4286	2.37471	2.37471	4	31	735	17874	30501
cellular response to estradiol stimulus	biological process	3.02616	0.0485013	11.4286	2.5686	2.5686	4	31	735	17874	71392
voltage-gated channel activity	molecular function	3.02058	0.0487731	6.63265	2.90628	2.90628	13	183	726	17722	22832
voltage-gated ion channel activity	molecular function	3.02058	0.0487731	6.63265	2.90628	2.90628	13	183	726	17722	5244
regulation of secretion	biological process	3.02056	0.0487737	5.24138	2.78712	2.78712	38	687	701	17218	51046
identical protein binding	molecular function	3.01428	0.0490813	4.75624	2.62434	2.62434	80	1602	659	16303	42802
regulation of fat cell differentiation	biological process	3.013	0.0491442	7.5	2.86193	2.86193	9	111	730	17794	45598
phosphorus metabolic process	biological process	3.01139	0.049223	4.68278	2.55556	2.55556	93	1893	646	16012	6793
positive regulation of blood circulation	biological process	3.01053	0.0492655	8.95522	2.43376	2.43376	6	61	733	17844	1903524
cellular response to carbohydrate stimulus	biological process	3.01053	0.0492655	8.95522	3.246	3.246	6	61	733	17844	71322
regulation of dendritic spine development	biological process	3.01053	0.0492655	8.95522	2.52956	2.52956	6	61	733	17844	60998
determination of bilateral symmetry	biological process	3.01053	0.0492655	8.95522	2.27609	2.27609	6	61	733	17844	9855
focal adhesion	cellular component	3.00579	0.0494997	5.73566	2.50634	2.50634	23	378	716	17527	5925
immune response-regulating signaling pathway	biological process	3.00483	0.0495474	5.78947	2.54172	2.54172	22	358	717	17547	2764
voltage-gated cation channel activity	molecular function	2.99655	0.049959	7.19424	2.76191	2.76191	10	129	729	17776	22843
transforming growth factor beta receptor binding	molecular function	2.98219	0.0506819	9.80392	2.79306	2.79306	5	46	734	17859	5160
neuron death	biological process	2.98219	0.0506819	9.80392	3.52296	3.52296	5	46	734	17859	70997
peptide hormone binding	molecular function	2.98219	0.0506819	9.80392	2.44021	2.44021	5	46	734	17859	17046
positive regulation of extrinsic apoptotic signaling pathway	biological process	2.98219	0.0506819	9.80392	3.27461	3.27461	5	46	734	17859	2001238
cellular response to inorganic substance	biological process	2.97963	0.0508114	6.45161	2.5234	2.5234	14	203	725	17702	71241
neuron projection development	biological process	2.97868	0.0508598	6.32911	2.91818	2.91818	15	222	724	17683	31175
Rho GTPase binding	molecular function	2.96908	0.0513503	6.74157	2.45416	2.45416	12	166	727	17739	17048
regulation of ossification	biological process	2.96908	0.0513503	6.74157	2.92264	2.92264	12	166	727	17739	30278
phosphatase activity	molecular function	2.96424	0.0515998	6.11511	2.61145	2.61145	17	261	722	17644	16791
cellular potassium ion transport	biological process	2.95798	0.0519239	6.91824	2.9687	2.9687	11	148	728	17757	71804
potassium ion transmembrane transport	biological process	2.95798	0.0519239	6.91824	2.9687	2.9687	11	148	728	17757	71805
cellular cation homeostasis	biological process	2.95761	0.0519427	5.3913	2.76706	2.76706	31	544	708	17361	30003
B cell activation	biological process	2.95677	0.0519864	7.14286	2.80932	2.80932	10	130	729	17775	42113
transmembrane transport	biological process	2.95122	0.0522757	4.92653	2.76229	2.76229	57	1100	682	16805	55085
regulation of purine nucleotide biosynthetic process	biological process	2.95066	0.0523054	8.82353	2.99422	2.99422	6	62	733	17843	1900371
specification of symmetry	biological process	2.95066	0.0523054	8.82353	2.27609	2.27609	6	62	733	17843	9799
multi-organism behavior	biological process	2.95066	0.0523054	8.82353	2.56643	2.56643	6	62	733	17843	51705
excitatory postsynaptic potential	biological process	2.95066	0.0523054	8.82353	2.61839	2.61839	6	62	733	17843	60079
cellular response to retinoic acid	biological process	2.95066	0.0523054	8.82353	2.40903	2.40903	6	62	733	17843	71300
protein kinase B signaling	biological process	2.93896	0.0529208	11.1111	2.86104	2.86104	4	32	735	17873	43491
myofibril	cellular component	2.93896	0.0529208	11.1111	2.17525	2.17525	4	32	735	17873	30016
nerve development	biological process	2.93896	0.0529208	11.1111	2.82354	2.82354	4	32	735	17873	21675
cell-substrate adherens junction	cellular component	2.93834	0.0529537	5.69307	2.50634	2.50634	23	381	716	17524	5924
positive regulation of programmed cell death	biological process	2.93578	0.0530893	5.35117	2.7226	2.7226	32	566	707	17339	43068
positive regulation of peptidyl-tyrosine phosphorylation	biological process	2.93453	0.0531556	6.70391	2.69368	2.69368	12	167	727	17738	50731
Fc receptor signaling pathway	biological process	2.92706	0.0535544	7.37705	2.85748	2.85748	9	113	730	17792	38093
perikaryon	cellular component	2.92706	0.0535544	7.37705	2.71082	2.71082	9	113	730	17792	43204
positive regulation of leukocyte activation	biological process	2.92483	0.0536739	6	2.56225	2.56225	18	282	721	17623	2696
negative regulation of phosphorylation	biological process	2.92149	0.0538536	5.6338	2.88152	2.88152	24	402	715	17503	42326
synapse organization	biological process	2.91752	0.0540678	7.0922	2.44786	2.44786	10	131	729	17774	50808
regulation of synapse assembly	biological process	2.91326	0.0542986	8.13953	2.31209	2.31209	7	79	732	17826	51963
regulation of purine nucleotide metabolic process	biological process	2.91326	0.0542986	8.13953	2.90412	2.90412	7	79	732	17826	1900542
mesoderm development	biological process	2.91276	0.0543255	9.61538	3.22201	3.22201	5	47	734	17858	7498
negative regulation of synapse organization	biological process	2.90864	0.0545501	13.6364	2.20335	2.20335	3	19	736	17886	1905809
negative regulation of ATP metabolic process	biological process	2.90864	0.0545501	13.6364	3.0346	3.0346	3	19	736	17886	1903579
aorta morphogenesis	biological process	2.90864	0.0545501	13.6364	2.49763	2.49763	3	19	736	17886	35909
myoblast fusion	biological process	2.90864	0.0545501	13.6364	2.43607	2.43607	3	19	736	17886	7520
apoptotic process involved in development	biological process	2.90864	0.0545501	13.6364	2.75236	2.75236	3	19	736	17886	1902742
regulation of osteoblast proliferation	biological process	2.90864	0.0545501	13.6364	2.85071	2.85071	3	19	736	17886	33688
positive regulation of toll-like receptor signaling pathway	biological process	2.90864	0.0545501	13.6364	2.52668	2.52668	3	19	736	17886	34123
nuclear receptor binding	molecular function	2.90864	0.0545501	13.6364	2.98244	2.98244	3	19	736	17886	16922
response to cholesterol	biological process	2.90864	0.0545501	13.6364	3.02462	3.02462	3	19	736	17886	70723
lamellipodium membrane	cellular component	2.90864	0.0545501	13.6364	2.71114	2.71114	3	19	736	17886	31258
mast cell granule	cellular component	2.90864	0.0545501	13.6364	2.78531	2.78531	3	19	736	17886	42629
GABA receptor activity	molecular function	2.90864	0.0545501	13.6364	2.12054	2.12054	3	19	736	17886	16917
bone cell development	biological process	2.90864	0.0545501	13.6364	2.88791	2.88791	3	19	736	17886	98751
negative regulation of regulated secretory pathway	biological process	2.90864	0.0545501	13.6364	2.64405	2.64405	3	19	736	17886	1903306
neuronal stem cell population maintenance	biological process	2.90864	0.0545501	13.6364	2.60545	2.60545	3	19	736	17886	97150
protein mannosylation	biological process	2.90864	0.0545501	13.6364	2.44179	2.44179	3	19	736	17886	35268
ion transport	biological process	2.90698	0.0546405	4.8722	2.71336	2.71336	61	1191	678	16714	6811
regulation of hormone secretion	biological process	2.89838	0.0551122	6.15385	2.78046	2.78046	16	244	723	17661	46883
enzyme activator activity	molecular function	2.89833	0.055115	5.45809	2.5159	2.5159	28	485	711	17420	8047
metabolic process	biological process	2.89778	0.0551456	4.19551	2.6007	2.6007	394	8997	345	8908	8152
regulation of protein acetylation	biological process	2.89215	0.0554571	8.69565	2.62219	2.62219	6	63	733	17842	1901983
regulation of nucleotide biosynthetic process	biological process	2.89215	0.0554571	8.69565	2.99422	2.99422	6	63	733	17842	30808
negative regulation of axonogenesis	biological process	2.89215	0.0554571	8.69565	3.38141	3.38141	6	63	733	17842	50771
positive regulation of dendrite development	biological process	2.89215	0.0554571	8.69565	2.53376	2.53376	6	63	733	17842	1900006
second-messenger-mediated signaling	biological process	2.89202	0.0554641	5.90062	2.48279	2.48279	19	303	720	17602	19932
regulation of endocytosis	biological process	2.89041	0.0555532	6.25	2.76889	2.76889	15	225	724	17680	30100
early endosome	cellular component	2.89041	0.0555532	6.25	3.15745	3.15745	15	225	724	17680	5769
regulation of dephosphorylation	biological process	2.88984	0.0555851	6.5	3.07605	3.07605	13	187	726	17718	35303
response to metal ion	biological process	2.88805	0.0556847	5.76923	2.81225	2.81225	21	343	718	17562	10038
cell cortex	cellular component	2.88514	0.0558469	6.8323	2.56485	2.56485	11	150	728	17755	5938
peptidyl-tyrosine phosphorylation	biological process	2.86657	0.0568939	6.62983	2.77895	2.77895	12	169	727	17736	18108
negative regulation of dephosphorylation	biological process	2.8644	0.0570172	7.61905	2.63646	2.63646	8	97	731	17808	35305
positive regulation of cardiac muscle contraction	biological process	2.86172	0.0571704	20	2.04998	2.04998	2	8	737	17897	60452
cellular response to leucine	biological process	2.86172	0.0571704	20	2.58933	2.58933	2	8	737	17897	71233
dopamine biosynthetic process	biological process	2.86172	0.0571704	20	2.57268	2.57268	2	8	737	17897	42416
G-protein beta-subunit binding	molecular function	2.86172	0.0571704	20	2.65904	2.65904	2	8	737	17897	31681
cranial nerve structural organization	biological process	2.86172	0.0571704	20	3.26147	3.26147	2	8	737	17897	21604
retina vasculature morphogenesis in camera-type eye	biological process	2.86172	0.0571704	20	3.11772	3.11772	2	8	737	17897	61299
dorsal/ventral axis specification	biological process	2.86172	0.0571704	20	2.27639	2.27639	2	8	737	17897	9950
muscle cell fate commitment	biological process	2.86172	0.0571704	20	2.53162	2.53162	2	8	737	17897	42693
positive regulation of osteoblast proliferation	biological process	2.86172	0.0571704	20	2.78483	2.78483	2	8	737	17897	33690
RISC complex	cellular component	2.86172	0.0571704	20	2.84223	2.84223	2	8	737	17897	16442
RNAi effector complex	cellular component	2.86172	0.0571704	20	2.84223	2.84223	2	8	737	17897	31332
regulation of toll-like receptor 2 signaling pathway	biological process	2.86172	0.0571704	20	2.65545	2.65545	2	8	737	17897	34135
response to lipoteichoic acid	biological process	2.86172	0.0571704	20	3.01941	3.01941	2	8	737	17897	70391
cellular response to lipoteichoic acid	biological process	2.86172	0.0571704	20	3.01941	3.01941	2	8	737	17897	71223
desmosome organization	biological process	2.86172	0.0571704	20	2.48525	2.48525	2	8	737	17897	2934
protein binding involved in heterotypic cell-cell adhesion	molecular function	2.86172	0.0571704	20	2.48525	2.48525	2	8	737	17897	86080
AT DNA binding	molecular function	2.86172	0.0571704	20	2.82494	2.82494	2	8	737	17897	3680
single-stranded DNA exodeoxyribonuclease activity	molecular function	2.86172	0.0571704	20	2.79276	2.79276	2	8	737	17897	8297
lung secretory cell differentiation	biological process	2.86172	0.0571704	20	2.21176	2.21176	2	8	737	17897	61140
cytosolic ribosome	cellular component	2.86172	0.0571704	20	3.20685	3.20685	2	8	737	17897	22626
regulation of neutrophil activation	biological process	2.86172	0.0571704	20	2.56723	2.56723	2	8	737	17897	1902563
positive regulation of isotype switching to IgG isotypes	biological process	2.86172	0.0571704	20	2.86009	2.86009	2	8	737	17897	48304
vagina development	biological process	2.86172	0.0571704	20	2.69265	2.69265	2	8	737	17897	60068
clathrin complex	cellular component	2.86172	0.0571704	20	2.12254	2.12254	2	8	737	17897	71439
striated muscle atrophy	biological process	2.86172	0.0571704	20	2.57932	2.57932	2	8	737	17897	14891
skeletal muscle adaptation	biological process	2.86172	0.0571704	20	2.57932	2.57932	2	8	737	17897	43501
regulation of secondary metabolic process	biological process	2.86172	0.0571704	20	2.3293	2.3293	2	8	737	17897	43455
ATP synthesis coupled electron transport	biological process	2.86172	0.0571704	20	3.44217	3.44217	2	8	737	17897	42773
hair cell differentiation	biological process	2.86172	0.0571704	20	2.14224	2.14224	2	8	737	17897	35315
positive regulation of myeloid leukocyte cytokine production involved in immune response	biological process	2.86172	0.0571704	20	2.21513	2.21513	2	8	737	17897	61081
presynapse assembly	biological process	2.86172	0.0571704	20	2.22062	2.22062	2	8	737	17897	99054
ventricular cardiac muscle cell development	biological process	2.86172	0.0571704	20	2.17823	2.17823	2	8	737	17897	55015
cellular metal ion homeostasis	biological process	2.85956	0.057294	5.43689	2.72589	2.72589	28	487	711	17418	6875
positive regulation of purine nucleotide biosynthetic process	biological process	2.85507	0.0575517	10.8108	3.16058	3.16058	4	33	735	17872	1900373
positive regulation of nucleotide biosynthetic process	biological process	2.85507	0.0575517	10.8108	3.16058	3.16058	4	33	735	17872	30810
Wnt-protein binding	molecular function	2.85507	0.0575517	10.8108	2.58259	2.58259	4	33	735	17872	17147
ovarian follicle development	biological process	2.85507	0.0575517	10.8108	2.80389	2.80389	4	33	735	17872	1541
positive regulation of sprouting angiogenesis	biological process	2.85507	0.0575517	10.8108	3.00308	3.00308	4	33	735	17872	1903672
forebrain cell migration	biological process	2.85507	0.0575517	10.8108	2.83388	2.83388	4	33	735	17872	21885
semaphorin-plexin signaling pathway	biological process	2.85507	0.0575517	10.8108	3.09122	3.09122	4	33	735	17872	71526
ureteric bud development	biological process	2.85507	0.0575517	10.8108	2.73159	2.73159	4	33	735	17872	1657
sodium channel regulator activity	molecular function	2.85507	0.0575517	10.8108	2.88883	2.88883	4	33	735	17872	17080
B cell receptor signaling pathway	biological process	2.85507	0.0575517	10.8108	2.18939	2.18939	4	33	735	17872	50853
regulation of protein localization to cell surface	biological process	2.85507	0.0575517	10.8108	2.59256	2.59256	4	33	735	17872	2000008
protein phosphatase inhibitor activity	molecular function	2.85507	0.0575517	10.8108	2.74914	2.74914	4	33	735	17872	4864
regulation of cardiac conduction	biological process	2.8453	0.058117	9.43396	2.62162	2.62162	5	48	734	17857	1903779
somatic stem cell population maintenance	biological process	2.8453	0.058117	9.43396	2.41552	2.41552	5	48	734	17857	35019
neurogenesis	biological process	2.8453	0.058117	9.43396	3.31452	3.31452	5	48	734	17857	22008
response to bronchodilator	biological process	2.8453	0.058117	9.43396	2.29805	2.29805	5	48	734	17857	97366
phosphatidylinositol-3-phosphate biosynthetic process	biological process	2.8453	0.058117	9.43396	2.87632	2.87632	5	48	734	17857	36092
regulation of neuronal synaptic plasticity	biological process	2.8453	0.058117	9.43396	2.92277	2.92277	5	48	734	17857	48168
tetrapyrrole binding	molecular function	2.84055	0.0583938	6.99301	2.51951	2.51951	10	133	729	17772	46906
regulation of smoothened signaling pathway	biological process	2.83496	0.0587209	8.57143	2.77372	2.77372	6	64	733	17841	8589
regulation of stress-activated MAPK cascade	biological process	2.82693	0.0591941	6.30631	2.55048	2.55048	14	208	725	17697	32872
positive regulation of immune effector process	biological process	2.82647	0.0592218	6.43564	2.73938	2.73938	13	189	726	17716	2699
negative regulation of protein phosphorylation	biological process	2.8229	0.0594335	5.6701	2.90443	2.90443	22	366	717	17539	1933
myeloid leukocyte activation	biological process	2.81348	0.0599959	5.34759	2.51399	2.51399	30	531	709	17374	2274
eye development	biological process	2.81257	0.0600503	7.95455	2.49015	2.49015	7	81	732	17824	1654
positive regulation of NF-kappaB transcription factor activity	biological process	2.80282	0.0606391	6.94444	2.35463	2.35463	10	134	729	17771	51092
positive regulation of pri-miRNA transcription by RNA polymerase II	biological process	2.79771	0.0609497	13.0435	2.83354	2.83354	3	20	736	17885	1902895
cerebral cortex cell migration	biological process	2.79771	0.0609497	13.0435	2.78938	2.78938	3	20	736	17885	21795
morphogenesis of embryonic epithelium	biological process	2.79771	0.0609497	13.0435	2.40361	2.40361	3	20	736	17885	16331
cAMP binding	molecular function	2.79771	0.0609497	13.0435	2.13215	2.13215	3	20	736	17885	30552
wide pore channel activity	molecular function	2.79771	0.0609497	13.0435	2.43367	2.43367	3	20	736	17885	22829
negative regulation of viral transcription	biological process	2.79771	0.0609497	13.0435	2.42176	2.42176	3	20	736	17885	32897
regulation of cellular respiration	biological process	2.79771	0.0609497	13.0435	2.93249	2.93249	3	20	736	17885	43457
adrenergic receptor signaling pathway	biological process	2.79771	0.0609497	13.0435	2.13413	2.13413	3	20	736	17885	71875
adenylate cyclase-activating adrenergic receptor signaling pathway	biological process	2.79771	0.0609497	13.0435	2.13413	2.13413	3	20	736	17885	71880
transmitter-gated ion channel activity involved in regulation of postsynaptic membrane potential	molecular function	2.79771	0.0609497	13.0435	2.12054	2.12054	3	20	736	17885	1904315
neurotransmitter receptor activity involved in regulation of postsynaptic membrane potential	molecular function	2.79771	0.0609497	13.0435	2.12054	2.12054	3	20	736	17885	99529
phospholipid-translocating ATPase activity	molecular function	2.79771	0.0609497	13.0435	2.33579	2.33579	3	20	736	17885	4012
phospholipid translocation	biological process	2.79771	0.0609497	13.0435	2.33579	2.33579	3	20	736	17885	45332
cell differentiation involved in embryonic placenta development	biological process	2.79771	0.0609497	13.0435	2.45176	2.45176	3	20	736	17885	60706
myeloid cell homeostasis	biological process	2.79771	0.0609497	13.0435	2.93309	2.93309	3	20	736	17885	2262
negative regulation of striated muscle cell apoptotic process	biological process	2.79771	0.0609497	13.0435	2.25469	2.25469	3	20	736	17885	10664
cranial nerve development	biological process	2.79771	0.0609497	13.0435	2.24016	2.24016	3	20	736	17885	21545
regulation of stress-activated protein kinase signaling cascade	biological process	2.79727	0.0609766	6.27803	2.55048	2.55048	14	209	725	17696	70302
organic acid binding	molecular function	2.79526	0.0610988	6.40394	2.45406	2.45406	13	190	726	17715	43177
cellular homeostasis	biological process	2.79433	0.0611557	5.08685	2.84028	2.84028	41	765	698	17140	19725
regulation of lipid kinase activity	biological process	2.77972	0.062056	9.25926	2.49049	2.49049	5	49	734	17856	43550
regulation of histone acetylation	biological process	2.77972	0.062056	9.25926	2.63538	2.63538	5	49	734	17856	35065
phosphatidylinositol kinase activity	molecular function	2.77972	0.062056	9.25926	2.87632	2.87632	5	49	734	17856	52742
negative regulation of phosphoprotein phosphatase activity	biological process	2.77972	0.062056	9.25926	2.68943	2.68943	5	49	734	17856	32515
growth factor activity	molecular function	2.77912	0.0620929	6.70732	2.64871	2.64871	11	153	728	17752	8083
immune response-regulating cell surface receptor signaling pathway involved in phagocytosis	biological process	2.77906	0.0620971	8.4507	2.28845	2.28845	6	65	733	17840	2433
Fc-gamma receptor signaling pathway involved in phagocytosis	biological process	2.77906	0.0620971	8.4507	2.28845	2.28845	6	65	733	17840	38096
positive regulation of B cell mediated immunity	biological process	2.77432	0.0623921	10.5263	2.63861	2.63861	4	34	735	17871	2714
positive regulation of immunoglobulin mediated immune response	biological process	2.77432	0.0623921	10.5263	2.63861	2.63861	4	34	735	17871	2891
B cell proliferation	biological process	2.77432	0.0623921	10.5263	2.95378	2.95378	4	34	735	17871	42100
cellular response to external stimulus	biological process	2.77255	0.0625027	5.88235	2.55356	2.55356	18	288	721	17617	71496
peptidyl-tyrosine modification	biological process	2.7674	0.062825	6.52174	2.77895	2.77895	12	172	727	17733	18212
regulation of immune system process	biological process	2.76643	0.0628864	4.78608	2.50166	2.50166	66	1313	673	16592	2682
negative regulation of apoptotic process	biological process	2.76614	0.0629045	5.01114	2.72648	2.72648	45	853	694	17052	43066
tissue homeostasis	biological process	2.76558	0.0629398	6.89655	2.7514	2.7514	10	135	729	17770	1894
activation of immune response	biological process	2.76461	0.0630008	5.58252	2.31926	2.31926	23	389	716	17516	2253
ion transmembrane transport	biological process	2.74956	0.0639559	5.03513	2.77734	2.77734	43	811	696	17094	34220
mitochondrial outer membrane	cellular component	2.74462	0.0642725	6.66667	2.87599	2.87599	11	154	728	17751	5741
GTPase activator activity	molecular function	2.73544	0.0648653	6.01504	2.68515	2.68515	16	250	723	17655	5096
regulation of defense response	biological process	2.73178	0.0651032	5.17751	2.46933	2.46933	35	641	704	17264	31347
chromatin DNA binding	molecular function	2.73174	0.065106	7.40741	2.67761	2.67761	8	100	731	17805	31490
regulation of signaling receptor activity	biological process	2.72463	0.0655703	5.33088	2.63598	2.63598	29	515	710	17390	10469
ERBB signaling pathway	biological process	2.7244	0.0655857	8.33333	2.45855	2.45855	6	66	733	17839	38127
chloride channel activity	molecular function	2.7244	0.0655857	8.33333	2.79907	2.79907	6	66	733	17839	5254
response to glucose	biological process	2.72293	0.0656819	7.08661	2.97134	2.97134	9	118	730	17787	9749
cluster of actin-based cell projections	cellular component	2.71595	0.0661421	9.09091	3.63145	3.63145	5	50	734	17855	98862
extrinsic component of cytoplasmic side of plasma membrane	cellular component	2.71595	0.0661421	9.09091	2.64078	2.64078	5	50	734	17855	31234
cellular response to cAMP	biological process	2.71595	0.0661421	9.09091	3.00737	3.00737	5	50	734	17855	71320
positive regulation of chromatin organization	biological process	2.71565	0.0661622	7.77778	2.61705	2.61705	7	83	732	17822	1905269
regulation of nucleotide metabolic process	biological process	2.71565	0.0661622	7.77778	2.90412	2.90412	7	83	732	17822	6140
regulation of synapse organization	biological process	2.71053	0.0665013	6.62651	2.26682	2.26682	11	155	728	17750	50807
regulation of immune response	biological process	2.70966	0.0665593	4.98891	2.51033	2.51033	45	857	694	17048	50776
positive regulation of cell activation	biological process	2.69902	0.0672716	5.82524	2.56225	2.56225	18	291	721	17614	50867
positive regulation of potassium ion transport	biological process	2.69652	0.0674397	10.2564	2.47447	2.47447	4	35	735	17870	43268
positive regulation of dendritic spine development	biological process	2.69652	0.0674397	10.2564	2.6466	2.6466	4	35	735	17870	60999
gastrulation	biological process	2.69652	0.0674397	10.2564	2.92367	2.92367	4	35	735	17870	7369
response to copper ion	biological process	2.69652	0.0674397	10.2564	2.4856	2.4856	4	35	735	17870	46688
inorganic ion homeostasis	biological process	2.69552	0.0675072	5.18293	2.75668	2.75668	34	622	705	17283	98771
regulation of protein insertion into mitochondrial membrane involved in apoptotic signaling pathway	biological process	2.69294	0.0676817	12.5	3.40047	3.40047	3	21	736	17884	1900739
positive regulation of protein insertion into mitochondrial membrane involved in apoptotic signaling pathway	biological process	2.69294	0.0676817	12.5	3.40047	3.40047	3	21	736	17884	1900740
inositol phosphate-mediated signaling	biological process	2.69294	0.0676817	12.5	2.40101	2.40101	3	21	736	17884	48016
synaptonemal complex	cellular component	2.69294	0.0676817	12.5	3.55708	3.55708	3	21	736	17884	795
synaptonemal structure	cellular component	2.69294	0.0676817	12.5	3.55708	3.55708	3	21	736	17884	99086
negative regulation of purine nucleotide metabolic process	biological process	2.69294	0.0676817	12.5	3.0346	3.0346	3	21	736	17884	1900543
purine ribonucleoside bisphosphate metabolic process	biological process	2.69294	0.0676817	12.5	3.31058	3.31058	3	21	736	17884	34035
3'-phosphoadenosine 5'-phosphosulfate metabolic process	biological process	2.69294	0.0676817	12.5	3.31058	3.31058	3	21	736	17884	50427
positive regulation of syncytium formation by plasma membrane fusion	biological process	2.69294	0.0676817	12.5	2.95832	2.95832	3	21	736	17884	60143
receptor signaling complex scaffold activity	molecular function	2.69294	0.0676817	12.5	2.82758	2.82758	3	21	736	17884	30159
negative regulation of cartilage development	biological process	2.69294	0.0676817	12.5	2.34933	2.34933	3	21	736	17884	61037
neuronal cell body membrane	cellular component	2.69294	0.0676817	12.5	2.52094	2.52094	3	21	736	17884	32809
cell body membrane	cellular component	2.69294	0.0676817	12.5	2.52094	2.52094	3	21	736	17884	44298
lipid translocation	biological process	2.69294	0.0676817	12.5	2.33579	2.33579	3	21	736	17884	34204
regulation of interleukin-8 secretion	biological process	2.69294	0.0676817	12.5	2.53549	2.53549	3	21	736	17884	2000482
regulation of response to wounding	biological process	2.69255	0.0677081	6.80272	2.394	2.394	10	137	729	17768	1903034
chromatin remodeling	biological process	2.69255	0.0677081	6.80272	2.64207	2.64207	10	137	729	17768	6338
neurotransmitter receptor activity	molecular function	2.68895	0.0679524	7.33945	2.42216	2.42216	8	101	731	17804	30594
regulation of transcription from RNA polymerase II promoter in response to oxidative stress	biological process	2.68702	0.0680835	18.1818	2.63163	2.63163	2	9	737	17896	43619
myotube differentiation	biological process	2.68702	0.0680835	18.1818	3.97355	3.97355	2	9	737	17896	14902
glomerulus development	biological process	2.68702	0.0680835	18.1818	2.6438	2.6438	2	9	737	17896	32835
semaphorin receptor activity	molecular function	2.68702	0.0680835	18.1818	3.39743	3.39743	2	9	737	17896	17154
semaphorin receptor complex	cellular component	2.68702	0.0680835	18.1818	3.39743	3.39743	2	9	737	17896	2116
coronary vasculature morphogenesis	biological process	2.68702	0.0680835	18.1818	3.34187	3.34187	2	9	737	17896	60977
commissural neuron axon guidance	biological process	2.68702	0.0680835	18.1818	3.00572	3.00572	2	9	737	17896	71679
anatomical structure regression	biological process	2.68702	0.0680835	18.1818	2.41064	2.41064	2	9	737	17896	60033
regulation of nuclear-transcribed mRNA poly(A) tail shortening	biological process	2.68702	0.0680835	18.1818	2.76877	2.76877	2	9	737	17896	60211
positive regulation of nuclear-transcribed mRNA poly(A) tail shortening	biological process	2.68702	0.0680835	18.1818	2.76877	2.76877	2	9	737	17896	60213
ATPase-coupled anion transmembrane transporter activity	molecular function	2.68702	0.0680835	18.1818	3.55362	3.55362	2	9	737	17896	43225
ATP hydrolysis coupled anion transmembrane transport	biological process	2.68702	0.0680835	18.1818	3.55362	3.55362	2	9	737	17896	99133
regulation of skeletal muscle fiber development	biological process	2.68702	0.0680835	18.1818	2.75724	2.75724	2	9	737	17896	48742
negative regulation of vascular permeability	biological process	2.68702	0.0680835	18.1818	2.13893	2.13893	2	9	737	17896	43116
regulation of lamellipodium morphogenesis	biological process	2.68702	0.0680835	18.1818	2.64944	2.64944	2	9	737	17896	2000392
calcium:cation antiporter activity	molecular function	2.68702	0.0680835	18.1818	3.41457	3.41457	2	9	737	17896	15368
embryonic brain development	biological process	2.68702	0.0680835	18.1818	2.19378	2.19378	2	9	737	17896	1990403
positive regulation of T cell chemotaxis	biological process	2.68702	0.0680835	18.1818	2.42832	2.42832	2	9	737	17896	10820
hematopoietic stem cell differentiation	biological process	2.68702	0.0680835	18.1818	3.17212	3.17212	2	9	737	17896	60218
peroxisome proliferator activated receptor binding	molecular function	2.68702	0.0680835	18.1818	3.32857	3.32857	2	9	737	17896	42975
I-SMAD binding	molecular function	2.68702	0.0680835	18.1818	2.27582	2.27582	2	9	737	17896	70411
lymphoid progenitor cell differentiation	biological process	2.68702	0.0680835	18.1818	3.19464	3.19464	2	9	737	17896	2320
regulation of trophoblast cell migration	biological process	2.68702	0.0680835	18.1818	2.90218	2.90218	2	9	737	17896	1901163
negative regulation of telomerase activity	biological process	2.68702	0.0680835	18.1818	3.16385	3.16385	2	9	737	17896	51974
muscle atrophy	biological process	2.68702	0.0680835	18.1818	2.57932	2.57932	2	9	737	17896	14889
regulation of chemokine biosynthetic process	biological process	2.68702	0.0680835	18.1818	2.43	2.43	2	9	737	17896	45073
membrane raft assembly	biological process	2.68702	0.0680835	18.1818	2.26781	2.26781	2	9	737	17896	1765
positive regulation of type I interferon-mediated signaling pathway	biological process	2.68702	0.0680835	18.1818	2.15058	2.15058	2	9	737	17896	60340
presynapse organization	biological process	2.68702	0.0680835	18.1818	2.22062	2.22062	2	9	737	17896	99172
tongue development	biological process	2.68702	0.0680835	18.1818	3.33683	3.33683	2	9	737	17896	43586
heart valve development	biological process	2.68702	0.0680835	18.1818	2.0847	2.0847	2	9	737	17896	3170
oxaloacetate metabolic process	biological process	2.68702	0.0680835	18.1818	2.42511	2.42511	2	9	737	17896	6107
S-adenosylmethionine metabolic process	biological process	2.68702	0.0680835	18.1818	2.71088	2.71088	2	9	737	17896	46500
response to forskolin	biological process	2.68702	0.0680835	18.1818	2.72806	2.72806	2	9	737	17896	1904321
cellular response to forskolin	biological process	2.68702	0.0680835	18.1818	2.72806	2.72806	2	9	737	17896	1904322
Fc receptor mediated stimulatory signaling pathway	biological process	2.67095	0.0691867	8.21918	2.28845	2.28845	6	67	733	17838	2431
activation of GTPase activity	biological process	2.66854	0.0693537	7.69231	2.78654	2.78654	7	84	732	17821	90630
growth cone	cellular component	2.65675	0.0701762	6.75676	3.01153	3.01153	10	138	729	17767	30426
cytoplasmic stress granule	cellular component	2.65392	0.0703748	8.92857	2.96732	2.96732	5	51	734	17854	10494
cell adhesion mediator activity	molecular function	2.65392	0.0703748	8.92857	2.71315	2.71315	5	51	734	17854	98631
homotypic cell-cell adhesion	biological process	2.65392	0.0703748	8.92857	2.65899	2.65899	5	51	734	17854	34109
regulation of small molecule metabolic process	biological process	2.65269	0.0704613	5.72289	2.72637	2.72637	19	313	720	17592	62012
secretory granule membrane	cellular component	2.65218	0.0704974	5.86207	2.46448	2.46448	17	273	722	17632	30667
negative regulation of secretion	biological process	2.64397	0.0710786	6.25	2.51492	2.51492	13	195	726	17710	51048
blood coagulation	biological process	2.64357	0.0711073	6.54762	2.89737	2.89737	11	157	728	17748	7596
response to external stimulus	biological process	2.64163	0.0712449	4.7482	2.61386	2.61386	66	1324	673	16581	9605
import into cell	biological process	2.64056	0.0713215	5.38302	2.62424	2.62424	26	457	713	17448	98657
rhythmic process	biological process	2.63954	0.071394	6.0241	2.77747	2.77747	15	234	724	17671	48511
muscle system process	biological process	2.63954	0.071394	6.0241	2.4959	2.4959	15	234	724	17671	3012
signal transduction by protein phosphorylation	biological process	2.62972	0.0720986	5.70571	2.66077	2.66077	19	314	720	17591	23014
axon	cellular component	2.62752	0.0722573	5.84192	2.5748	2.5748	17	274	722	17631	30424
intracellular membrane-bounded organelle	cellular component	2.62476	0.0724569	4.20974	2.6145	2.6145	338	7691	401	10214	43231
canonical Wnt signaling pathway	biological process	2.6223	0.0726357	7.6087	2.37554	2.37554	7	85	732	17820	60070
response to stress	biological process	2.6218	0.0726717	4.4792	2.64913	2.64913	126	2687	613	15218	6950
regulation of cellular protein localization	biological process	2.6217	0.072679	5.3719	2.68745	2.68745	26	458	713	17447	1903827
regulation of mitochondrial outer membrane permeabilization involved in apoptotic signaling pathway	biological process	2.62152	0.072692	10	3.20886	3.20886	4	36	735	17869	1901028
cerebellum development	biological process	2.62152	0.072692	10	3.11749	3.11749	4	36	735	17869	21549
ovulation cycle process	biological process	2.62152	0.072692	10	2.54792	2.54792	4	36	735	17869	22602
kinesin binding	molecular function	2.62152	0.072692	10	2.51213	2.51213	4	36	735	17869	19894
response to ischemia	biological process	2.62152	0.072692	10	3.25183	3.25183	4	36	735	17869	2931
phosphatase inhibitor activity	molecular function	2.62152	0.072692	10	2.74914	2.74914	4	36	735	17869	19212
negative regulation of epithelial cell apoptotic process	biological process	2.62152	0.072692	10	2.17216	2.17216	4	36	735	17869	1904036
cardiac septum development	biological process	2.62152	0.072692	10	2.58459	2.58459	4	36	735	17869	3279
peptidyl-threonine modification	biological process	2.61867	0.0728999	8.10811	2.36918	2.36918	6	68	733	17837	18210
negative regulation of autophagy	biological process	2.61867	0.0728999	8.10811	2.38049	2.38049	6	68	733	17837	10507
chloride transmembrane transport	biological process	2.61867	0.0728999	8.10811	2.79907	2.79907	6	68	733	17837	1902476
regulation of phosphatase activity	biological process	2.61067	0.073485	6.50888	2.69336	2.69336	11	158	728	17747	10921
anion binding	molecular function	2.60574	0.0738486	4.48694	2.62574	2.62574	122	2597	617	15308	43168
exocytosis	biological process	2.60104	0.0741966	5.07545	2.5589	2.5589	37	692	702	17213	6887
negative regulation of embryonic development	biological process	2.5938	0.0747355	12	2.58416	2.58416	3	22	736	17883	45992
negative regulation of nucleotide metabolic process	biological process	2.5938	0.0747355	12	3.0346	3.0346	3	22	736	17883	45980
regulation of AMPA receptor activity	biological process	2.5938	0.0747355	12	2.65853	2.65853	3	22	736	17883	2000311
pigment granule organization	biological process	2.5938	0.0747355	12	2.60399	2.60399	3	22	736	17883	48753
desmosome	cellular component	2.5938	0.0747355	12	2.47923	2.47923	3	22	736	17883	30057
gamma-aminobutyric acid signaling pathway	biological process	2.5938	0.0747355	12	2.12054	2.12054	3	22	736	17883	7214
postsynaptic neurotransmitter receptor activity	molecular function	2.5938	0.0747355	12	2.12054	2.12054	3	22	736	17883	98960
exploration behavior	biological process	2.5938	0.0747355	12	2.35362	2.35362	3	22	736	17883	35640
phosphatidylinositol-3,5-bisphosphate binding	molecular function	2.5938	0.0747355	12	2.58413	2.58413	3	22	736	17883	80025
nuclear euchromatin	cellular component	2.5938	0.0747355	12	3.125	3.125	3	22	736	17883	5719
regulation of interleukin-1 beta production	biological process	2.59356	0.0747531	8.77193	2.28956	2.28956	5	52	734	17853	32651
positive regulation of small GTPase mediated signal transduction	biological process	2.59356	0.0747531	8.77193	2.81395	2.81395	5	52	734	17853	51057
negative regulation of programmed cell death	biological process	2.58577	0.0753379	4.93963	2.72648	2.72648	45	866	694	17039	43069
regulation of protein polymerization	biological process	2.58559	0.0753518	6.19048	2.59279	2.59279	13	197	726	17708	32271
myeloid cell activation involved in immune response	biological process	2.58245	0.0755884	5.31496	2.53166	2.53166	27	481	712	17424	2275
plasma membrane receptor complex	cellular component	2.57865	0.0758762	6.31579	2.61712	2.61712	12	178	727	17727	98802
response to ketone	biological process	2.57865	0.0758762	6.31579	2.40798	2.40798	12	178	727	17727	1901654
coagulation	biological process	2.57817	0.0759126	6.47059	2.89737	2.89737	11	159	728	17746	50817
regulation of calcium-mediated signaling	biological process	2.57692	0.0760081	7.52688	3.18062	3.18062	7	86	732	17819	50848
regulation of lipase activity	biological process	2.57692	0.0760081	7.52688	2.89603	2.89603	7	86	732	17819	60191
RNA polymerase II distal enhancer sequence-specific DNA binding	molecular function	2.57692	0.0760081	7.52688	2.59486	2.59486	7	86	732	17819	980
response to hexose	biological process	2.56998	0.0765372	6.87023	2.97134	2.97134	9	122	730	17783	9746
regulation of phospholipid metabolic process	biological process	2.56753	0.076725	8	2.35934	2.35934	6	69	733	17836	1903725
negative regulation of cation transmembrane transport	biological process	2.56753	0.076725	8	2.4852	2.4852	6	69	733	17836	1904063
site of polarized growth	cellular component	2.55209	0.0779186	6.62252	3.01153	3.01153	10	141	729	17764	30427
cellular response to glucose starvation	biological process	2.54918	0.0781458	9.7561	2.43875	2.43875	4	37	735	17868	42149
establishment or maintenance of epithelial cell apical/basal polarity	biological process	2.54918	0.0781458	9.7561	2.45012	2.45012	4	37	735	17868	45197
B cell activation involved in immune response	biological process	2.54918	0.0781458	9.7561	2.96996	2.96996	4	37	735	17868	2312
positive regulation of protein import into nucleus	biological process	2.54918	0.0781458	9.7561	2.81585	2.81585	4	37	735	17868	42307
detection of mechanical stimulus	biological process	2.54918	0.0781458	9.7561	2.65098	2.65098	4	37	735	17868	50982
organelle	cellular component	2.54732	0.0782911	4.14323	2.62982	2.62982	442	10226	297	7679	43226
cytoplasmic region	cellular component	2.54269	0.0786544	6.03448	2.96641	2.96641	14	218	725	17687	99568
response to peptide	biological process	2.53953	0.0789038	5.63798	2.48904	2.48904	19	318	720	17587	1901652
positive regulation of cellular carbohydrate metabolic process	biological process	2.53482	0.0792758	8.62069	2.86822	2.86822	5	53	734	17852	10676
transforming growth factor beta receptor signaling pathway	biological process	2.53236	0.0794709	7.44681	2.68799	2.68799	7	87	732	17818	7179
regulation of response to drug	biological process	2.53236	0.0794709	7.44681	2.30347	2.30347	7	87	732	17818	2001023
negative regulation of cardiac muscle cell proliferation	biological process	2.53058	0.0796131	16.6667	2.60796	2.60796	2	10	737	17895	60044
ectoderm development	biological process	2.53058	0.0796131	16.6667	2.57195	2.57195	2	10	737	17895	7398
calcineurin-NFAT signaling cascade	biological process	2.53058	0.0796131	16.6667	2.31342	2.31342	2	10	737	17895	33173
acylglycerol lipase activity	molecular function	2.53058	0.0796131	16.6667	2.18093	2.18093	2	10	737	17895	47372
nerve growth factor signaling pathway	biological process	2.53058	0.0796131	16.6667	3.9292	3.9292	2	10	737	17895	38180
relaxation of cardiac muscle	biological process	2.53058	0.0796131	16.6667	2.50279	2.50279	2	10	737	17895	55119
negative regulation of ryanodine-sensitive calcium-release channel activity	biological process	2.53058	0.0796131	16.6667	2.8213	2.8213	2	10	737	17895	60315
cellular response to purine-containing compound	biological process	2.53058	0.0796131	16.6667	3.29915	3.29915	2	10	737	17895	71415
negative regulation of dendritic spine development	biological process	2.53058	0.0796131	16.6667	2.28085	2.28085	2	10	737	17895	61000
positive regulation of hair follicle development	biological process	2.53058	0.0796131	16.6667	2.66544	2.66544	2	10	737	17895	51798
cardiac muscle cell proliferation	biological process	2.53058	0.0796131	16.6667	2.78185	2.78185	2	10	737	17895	60038
embryonic camera-type eye morphogenesis	biological process	2.53058	0.0796131	16.6667	2.41647	2.41647	2	10	737	17895	48596
semaphorin-plexin signaling pathway involved in axon guidance	biological process	2.53058	0.0796131	16.6667	3.39743	3.39743	2	10	737	17895	1902287
negative regulation of nucleotide catabolic process	biological process	2.53058	0.0796131	16.6667	3.2328	3.2328	2	10	737	17895	30812
negative regulation of glycolytic process	biological process	2.53058	0.0796131	16.6667	3.2328	3.2328	2	10	737	17895	45820
negative regulation of coenzyme metabolic process	biological process	2.53058	0.0796131	16.6667	3.2328	3.2328	2	10	737	17895	51198
regulation of cell fate specification	biological process	2.53058	0.0796131	16.6667	3.29391	3.29391	2	10	737	17895	42659
negative regulation by host of viral transcription	biological process	2.53058	0.0796131	16.6667	2.4171	2.4171	2	10	737	17895	43922
serine family amino acid catabolic process	biological process	2.53058	0.0796131	16.6667	2.55237	2.55237	2	10	737	17895	9071
regulation of relaxation of muscle	biological process	2.53058	0.0796131	16.6667	2.10915	2.10915	2	10	737	17895	1901077
inner ear receptor cell development	biological process	2.53058	0.0796131	16.6667	3.18921	3.18921	2	10	737	17895	60119
trophoblast giant cell differentiation	biological process	2.53058	0.0796131	16.6667	2.69047	2.69047	2	10	737	17895	60707
regulation of T cell chemotaxis	biological process	2.53058	0.0796131	16.6667	2.42832	2.42832	2	10	737	17895	10819
cellular response to electrical stimulus	biological process	2.53058	0.0796131	16.6667	2.98262	2.98262	2	10	737	17895	71257
co-SMAD binding	molecular function	2.53058	0.0796131	16.6667	2.25318	2.25318	2	10	737	17895	70410
myosin heavy chain binding	molecular function	2.53058	0.0796131	16.6667	2.58223	2.58223	2	10	737	17895	32036
positive regulation of macrophage chemotaxis	biological process	2.53058	0.0796131	16.6667	3.26214	3.26214	2	10	737	17895	10759
positive regulation of killing of cells of other organism	biological process	2.53058	0.0796131	16.6667	2.75638	2.75638	2	10	737	17895	51712
aryl sulfotransferase activity	molecular function	2.53058	0.0796131	16.6667	3.55305	3.55305	2	10	737	17895	4062
regulation of respiratory burst	biological process	2.53058	0.0796131	16.6667	2.14922	2.14922	2	10	737	17895	60263
growth hormone receptor signaling pathway	biological process	2.53058	0.0796131	16.6667	2.4478	2.4478	2	10	737	17895	60396
response to platelet aggregation inhibitor	biological process	2.53058	0.0796131	16.6667	2.72806	2.72806	2	10	737	17895	61478
cation homeostasis	biological process	2.52977	0.0796773	5.12422	2.75643	2.75643	33	611	706	17294	55080
cation transmembrane transporter activity	molecular function	2.52465	0.0800866	5.14469	2.86325	2.86325	32	590	707	17315	8324
response to mechanical stimulus	biological process	2.51845	0.0805841	6.25	2.71624	2.71624	12	180	727	17725	9612
inorganic anion transmembrane transporter activity	molecular function	2.5181	0.0806124	6.57895	2.8863	2.8863	10	142	729	17763	15103
positive regulation of protein localization to nucleus	biological process	2.51749	0.0806615	7.89474	2.78491	2.78491	6	70	733	17835	1900182
spermatid development	biological process	2.51749	0.0806615	7.89474	2.63431	2.63431	6	70	733	17835	7286
protein phosphatase regulator activity	molecular function	2.51749	0.0806615	7.89474	2.64835	2.64835	6	70	733	17835	19888
negative regulation of cellular catabolic process	biological process	2.51574	0.0808032	6.00858	2.80379	2.80379	14	219	725	17686	31330
regulation of cell fate commitment	biological process	2.49982	0.0820995	11.5385	3.08801	3.08801	3	23	736	17882	10453
regulation of release of sequestered calcium ion into cytosol by sarcoplasmic reticulum	biological process	2.49982	0.0820995	11.5385	2.25357	2.25357	3	23	736	17882	10880
regulation of ryanodine-sensitive calcium-release channel activity	biological process	2.49982	0.0820995	11.5385	2.40816	2.40816	3	23	736	17882	60314
blood vessel endothelial cell migration	biological process	2.49982	0.0820995	11.5385	3.00636	3.00636	3	23	736	17882	43534
negative regulation of axon extension involved in axon guidance	biological process	2.49982	0.0820995	11.5385	2.96062	2.96062	3	23	736	17882	48843
nuclear outer membrane	cellular component	2.49982	0.0820995	11.5385	2.16204	2.16204	3	23	736	17882	5640
negative regulation of osteoclast differentiation	biological process	2.49982	0.0820995	11.5385	2.33152	2.33152	3	23	736	17882	45671
fibroblast growth factor receptor binding	molecular function	2.49982	0.0820995	11.5385	2.26001	2.26001	3	23	736	17882	5104
cellular response to copper ion	biological process	2.49982	0.0820995	11.5385	2.33601	2.33601	3	23	736	17882	71280
positive regulation of DNA-templated transcription, initiation	biological process	2.49982	0.0820995	11.5385	2.41402	2.41402	3	23	736	17882	2000144
regulation of long-term neuronal synaptic plasticity	biological process	2.49982	0.0820995	11.5385	2.89035	2.89035	3	23	736	17882	48169
heme binding	molecular function	2.49674	0.082353	6.76692	2.53327	2.53327	9	124	730	17781	20037
transcription corepressor activity	molecular function	2.48904	0.0829894	5.98291	2.4729	2.4729	14	220	725	17685	3714
regulation of secretion by cell	biological process	2.48897	0.0829952	5.08221	2.80125	2.80125	34	635	705	17270	1903530
phosphoric diester hydrolase activity	molecular function	2.48863	0.0830238	7.36842	2.35034	2.35034	7	88	732	17817	8081
regulation of sequestering of calcium ion	biological process	2.48511	0.0833163	7.01754	2.21443	2.21443	8	106	731	17799	51282
GTPase regulator activity	molecular function	2.48372	0.0834319	5.72391	2.67995	2.67995	17	280	722	17625	30695
metal ion homeostasis	biological process	2.48324	0.0834722	5.17241	2.71531	2.71531	30	550	709	17355	55065
positive regulation of I-kappaB kinase/NF-kappaB signaling	biological process	2.48295	0.0834963	6.35838	2.47239	2.47239	11	162	728	17743	43123
leukocyte differentiation	biological process	2.4818	0.0835929	5.7971	2.61197	2.61197	16	260	723	17645	2521
positive chemotaxis	biological process	2.47935	0.0837977	9.52381	2.85914	2.85914	4	38	735	17867	50918
regulation of peptidyl-threonine phosphorylation	biological process	2.47935	0.0837977	9.52381	2.3048	2.3048	4	38	735	17867	10799
lamellipodium organization	biological process	2.47935	0.0837977	9.52381	2.44711	2.44711	4	38	735	17867	97581
regulation of systemic arterial blood pressure	biological process	2.47935	0.0837977	9.52381	2.82968	2.82968	4	38	735	17867	3073
regulation of B cell proliferation	biological process	2.47763	0.0839417	8.47458	2.70222	2.70222	5	54	734	17851	30888
kinase activity	molecular function	2.47314	0.0843193	4.93537	2.62775	2.62775	42	809	697	17096	16301
localization	biological process	2.47073	0.0845235	4.32031	2.71303	2.71303	198	4385	541	13520	51179
leukocyte activation	biological process	2.45958	0.0854706	4.92958	2.5876	2.5876	42	810	697	17095	45321
hemostasis	biological process	2.45196	0.0861248	6.32184	2.89737	2.89737	11	163	728	17742	7599
response to carbohydrate	biological process	2.45143	0.0861701	6.49351	2.95596	2.95596	10	144	729	17761	9743
neuropeptide signaling pathway	biological process	2.44569	0.0866666	7.29167	2.6383	2.6383	7	89	732	17816	7218
molecular_function	molecular function	2.4428	0.0869173	4.02943	2.62682	2.62682	679	16172	60	1733	3674
divalent inorganic cation homeostasis	biological process	2.43999	0.0871621	5.33333	2.81203	2.81203	24	426	715	17479	72507
cell chemotaxis	biological process	2.4306	0.0879844	6.15385	2.58066	2.58066	12	183	727	17722	60326
regulation of response to DNA damage stimulus	biological process	2.4306	0.0879844	6.15385	2.71051	2.71051	12	183	727	17722	2001020
regulation of histone modification	biological process	2.42557	0.088428	6.66667	2.58359	2.58359	9	126	730	17779	31056
cellular divalent inorganic cation homeostasis	biological process	2.42356	0.0886054	5.36131	2.8123	2.8123	23	406	716	17499	72503
receptor internalization	biological process	2.42194	0.0887493	8.33333	2.19755	2.19755	5	55	734	17850	31623
positive regulation of fat cell differentiation	biological process	2.42194	0.0887493	8.33333	2.85877	2.85877	5	55	734	17850	45600
multicellular organismal signaling	biological process	2.42194	0.0887493	8.33333	2.53432	2.53432	5	55	734	17850	35637
basement membrane	cellular component	2.42062	0.0888664	7.69231	2.34843	2.34843	6	72	733	17833	5604
positive regulation of interleukin-6 production	biological process	2.42062	0.0888664	7.69231	2.37323	2.37323	6	72	733	17833	32755
transport vesicle membrane	cellular component	2.41874	0.089034	6.45161	2.25479	2.25479	10	145	729	17760	30658
regulation of mast cell activation	biological process	2.41191	0.0896438	9.30233	2.6653	2.6653	4	39	735	17866	33003
positive regulation of purine nucleotide metabolic process	biological process	2.41191	0.0896438	9.30233	3.16058	3.16058	4	39	735	17866	1900544
positive regulation of nucleotide metabolic process	biological process	2.41191	0.0896438	9.30233	3.16058	3.16058	4	39	735	17866	45981
DNA repair complex	cellular component	2.41191	0.0896438	9.30233	3.33817	3.33817	4	39	735	17866	1990391
positive regulation of biomineral tissue development	biological process	2.41191	0.0896438	9.30233	2.37471	2.37471	4	39	735	17866	70169
regulation of glycoprotein metabolic process	biological process	2.41191	0.0896438	9.30233	2.35639	2.35639	4	39	735	17866	1903018
regulation of lamellipodium organization	biological process	2.41191	0.0896438	9.30233	2.43269	2.43269	4	39	735	17866	1902743
purine nucleotide catabolic process	biological process	2.41191	0.0896438	9.30233	2.26024	2.26024	4	39	735	17866	6195
negative regulation of mRNA catabolic process	biological process	2.41191	0.0896438	9.30233	2.72186	2.72186	4	39	735	17866	1902373
androgen receptor binding	molecular function	2.41191	0.0896438	9.30233	3.02354	3.02354	4	39	735	17866	50681
positive regulation of protein import	biological process	2.41191	0.0896438	9.30233	2.81585	2.81585	4	39	735	17866	1904591
regulation of endocrine process	biological process	2.41191	0.0896438	9.30233	3.14252	3.14252	4	39	735	17866	44060
negative regulation of organ growth	biological process	2.41059	0.0897619	11.1111	2.44175	2.44175	3	24	736	17881	46621
heparan sulfate proteoglycan metabolic process	biological process	2.41059	0.0897619	11.1111	3.17881	3.17881	3	24	736	17881	30201
negative regulation of smoothened signaling pathway	biological process	2.41059	0.0897619	11.1111	2.84227	2.84227	3	24	736	17881	45879
negative regulation of epithelial to mesenchymal transition	biological process	2.41059	0.0897619	11.1111	2.58923	2.58923	3	24	736	17881	10719
14-3-3 protein binding	molecular function	2.41059	0.0897619	11.1111	2.50809	2.50809	3	24	736	17881	71889
regulation of cytoplasmic translation	biological process	2.41059	0.0897619	11.1111	2.6858	2.6858	3	24	736	17881	2000765
histone phosphorylation	biological process	2.41059	0.0897619	11.1111	2.23947	2.23947	3	24	736	17881	16572
AMPA glutamate receptor complex	cellular component	2.41059	0.0897619	11.1111	2.65316	2.65316	3	24	736	17881	32281
positive regulation of isotype switching	biological process	2.41059	0.0897619	11.1111	2.70889	2.70889	3	24	736	17881	45830
embryonic axis specification	biological process	2.41059	0.0897619	11.1111	2.26849	2.26849	3	24	736	17881	578
positive regulation of response to external stimulus	biological process	2.40984	0.0898293	5.73477	2.78524	2.78524	16	263	723	17642	32103
homeostasis of number of cells	biological process	2.40806	0.0899901	6.89655	2.85217	2.85217	8	108	731	17797	48872
leukocyte degranulation	biological process	2.40383	0.090371	5.24194	2.537	2.537	26	470	713	17435	43299
membrane protein complex	cellular component	2.39893	0.0908148	4.75779	2.43434	2.43434	55	1101	684	16804	98796
negative regulation of cell growth	biological process	2.39106	0.0915328	6.25	2.82421	2.82421	11	165	728	17740	30308
vitamin binding	molecular function	2.39073	0.0915625	6.61765	2.42732	2.42732	9	127	730	17778	19842
immune effector process	biological process	2.38966	0.0916611	4.87265	2.57656	2.57656	44	859	695	17046	2252
positive regulation of voltage-gated potassium channel activity	biological process	2.38931	0.0916933	15.3846	2.53388	2.53388	2	11	737	17894	1903818
positive regulation of striated muscle contraction	biological process	2.38931	0.0916933	15.3846	2.04998	2.04998	2	11	737	17894	45989
chromatoid body	cellular component	2.38931	0.0916933	15.3846	3.05909	3.05909	2	11	737	17894	33391
striated muscle cell proliferation	biological process	2.38931	0.0916933	15.3846	2.78185	2.78185	2	11	737	17894	14855
positive regulation of hair cycle	biological process	2.38931	0.0916933	15.3846	2.66544	2.66544	2	11	737	17894	42635
semaphorin-plexin signaling pathway involved in neuron projection guidance	biological process	2.38931	0.0916933	15.3846	3.39743	3.39743	2	11	737	17894	1902285
regulation of transcription from RNA polymerase II promoter involved in heart development	biological process	2.38931	0.0916933	15.3846	2.26373	2.26373	2	11	737	17894	1901213
cell proliferation in forebrain	biological process	2.38931	0.0916933	15.3846	2.07869	2.07869	2	11	737	17894	21846
amino acid import across plasma membrane	biological process	2.38931	0.0916933	15.3846	3.2246	3.2246	2	11	737	17894	89718
negative regulation of platelet-derived growth factor receptor signaling pathway	biological process	2.38931	0.0916933	15.3846	2.20411	2.20411	2	11	737	17894	10642
regulation of histone phosphorylation	biological process	2.38931	0.0916933	15.3846	2.17391	2.17391	2	11	737	17894	33127
nephron tubule morphogenesis	biological process	2.38931	0.0916933	15.3846	2.98796	2.98796	2	11	737	17894	72078
nephron epithelium morphogenesis	biological process	2.38931	0.0916933	15.3846	2.98796	2.98796	2	11	737	17894	72088
negative regulation of growth of symbiont in host	biological process	2.38931	0.0916933	15.3846	2.50568	2.50568	2	11	737	17894	44130
3'-UTR-mediated mRNA stabilization	biological process	2.38931	0.0916933	15.3846	3.01941	3.01941	2	11	737	17894	70935
MAP kinase tyrosine/serine/threonine phosphatase activity	molecular function	2.38931	0.0916933	15.3846	2.94722	2.94722	2	11	737	17894	17017
cellular response to cholesterol	biological process	2.38931	0.0916933	15.3846	3.62607	3.62607	2	11	737	17894	71397
cell morphogenesis involved in neuron differentiation	biological process	2.38931	0.0916933	15.3846	3.23753	3.23753	2	11	737	17894	48667
ubiquitin-ubiquitin ligase activity	molecular function	2.38931	0.0916933	15.3846	2.48563	2.48563	2	11	737	17894	34450
gap junction channel activity	molecular function	2.38931	0.0916933	15.3846	2.41801	2.41801	2	11	737	17894	5243
negative regulation of protein localization to cell surface	biological process	2.38931	0.0916933	15.3846	2.66129	2.66129	2	11	737	17894	2000009
regulation of isotype switching to IgG isotypes	biological process	2.38931	0.0916933	15.3846	2.86009	2.86009	2	11	737	17894	48302
melanin metabolic process	biological process	2.38931	0.0916933	15.3846	2.76004	2.76004	2	11	737	17894	6582
locomotory exploration behavior	biological process	2.38931	0.0916933	15.3846	2.07065	2.07065	2	11	737	17894	35641
regulation of hepatocyte proliferation	biological process	2.38931	0.0916933	15.3846	2.16574	2.16574	2	11	737	17894	2000345
regulation of blood vessel endothelial cell proliferation involved in sprouting angiogenesis	biological process	2.38931	0.0916933	15.3846	2.43947	2.43947	2	11	737	17894	1903587
regulation of metallopeptidase activity	biological process	2.38931	0.0916933	15.3846	3.26667	3.26667	2	11	737	17894	1905048
cartilage development involved in endochondral bone morphogenesis	biological process	2.38931	0.0916933	15.3846	2.26004	2.26004	2	11	737	17894	60351
regulation of sulfur metabolic process	biological process	2.38931	0.0916933	15.3846	2.25634	2.25634	2	11	737	17894	42762
cellular response to epinephrine stimulus	biological process	2.38931	0.0916933	15.3846	2.15652	2.15652	2	11	737	17894	71872
activation of transmembrane receptor protein tyrosine kinase activity	biological process	2.38931	0.0916933	15.3846	2.60586	2.60586	2	11	737	17894	7171
protein localization to membrane	biological process	2.38583	0.0920125	5.33643	2.54039	2.54039	23	408	716	17497	72657
regulation of peptidyl-tyrosine phosphorylation	biological process	2.38478	0.0921089	5.88235	2.67526	2.67526	14	224	725	17681	50730
phenol-containing compound metabolic process	biological process	2.37372	0.0931334	7.59494	2.51635	2.51635	6	73	733	17832	18958
SMAD binding	molecular function	2.37372	0.0931334	7.59494	2.39502	2.39502	6	73	733	17832	46332
cellular response to mechanical stimulus	biological process	2.37372	0.0931334	7.59494	2.61586	2.61586	6	73	733	17832	71260
fibroblast growth factor receptor signaling pathway	biological process	2.37372	0.0931334	7.59494	2.69421	2.69421	6	73	733	17832	8543
regulation of tumor necrosis factor production	biological process	2.37044	0.0934396	6.83761	2.58571	2.58571	8	109	731	17796	32680
transporter activity	molecular function	2.37043	0.0934404	4.73029	2.78906	2.78906	57	1148	682	16757	5215
actin filament bundle assembly	biological process	2.36769	0.0936968	8.19672	2.667	2.667	5	56	734	17849	51017
regulation of pathway-restricted SMAD protein phosphorylation	biological process	2.36769	0.0936968	8.19672	2.92861	2.92861	5	56	734	17849	60393
regulation of I-kappaB kinase/NF-kappaB signaling	biological process	2.36365	0.0940766	5.9633	2.4599	2.4599	13	205	726	17700	43122
negative regulation of phosphatase activity	biological process	2.36212	0.0942201	7.14286	2.66716	2.66716	7	91	732	17814	10923
positive regulation of canonical Wnt signaling pathway	biological process	2.36212	0.0942201	7.14286	2.40978	2.40978	7	91	732	17814	90263
actomyosin structure organization	biological process	2.36212	0.0942201	7.14286	2.29086	2.29086	7	91	732	17814	31032
regulation of axonogenesis	biological process	2.36114	0.0943123	6.21469	3.31044	3.31044	11	166	728	17739	50770
negative regulation of cellular response to growth factor stimulus	biological process	2.35639	0.0947616	6.56934	2.31482	2.31482	9	128	730	17777	90288
non-membrane spanning protein tyrosine kinase activity	molecular function	2.34674	0.0956801	9.09091	2.80723	2.80723	4	40	735	17865	4715
establishment or maintenance of apical/basal cell polarity	biological process	2.34674	0.0956801	9.09091	2.45012	2.45012	4	40	735	17865	35088
establishment or maintenance of bipolar cell polarity	biological process	2.34674	0.0956801	9.09091	2.45012	2.45012	4	40	735	17865	61245
cardiac conduction	biological process	2.34674	0.0956801	9.09091	2.52899	2.52899	4	40	735	17865	61337
negative regulation of inflammatory response	biological process	2.33342	0.0969639	6.77966	2.43552	2.43552	8	110	731	17795	50728
calcium ion homeostasis	biological process	2.33133	0.0971664	5.33981	2.75357	2.75357	22	390	717	17515	55074
Rho guanyl-nucleotide exchange factor activity	molecular function	2.32781	0.0975088	7.5	2.48655	2.48655	6	74	733	17831	5089
regulation of cardiac muscle cell action potential	biological process	2.32575	0.0977101	10.7143	2.45091	2.45091	3	25	736	17880	98901
dendrite cytoplasm	cellular component	2.32575	0.0977101	10.7143	3.35713	3.35713	3	25	736	17880	32839
synaptic transmission, glutamatergic	biological process	2.32575	0.0977101	10.7143	2.36855	2.36855	3	25	736	17880	35249
regulation of transforming growth factor beta production	biological process	2.32575	0.0977101	10.7143	2.69452	2.69452	3	25	736	17880	71634
negative regulation of axon guidance	biological process	2.32575	0.0977101	10.7143	2.96062	2.96062	3	25	736	17880	1902668
response to arsenic-containing substance	biological process	2.32575	0.0977101	10.7143	2.57992	2.57992	3	25	736	17880	46685
regulation of actin nucleation	biological process	2.32575	0.0977101	10.7143	2.42648	2.42648	3	25	736	17880	51125
regulation of neutrophil chemotaxis	biological process	2.32575	0.0977101	10.7143	2.51542	2.51542	3	25	736	17880	90022
bHLH transcription factor binding	molecular function	2.32575	0.0977101	10.7143	2.39276	2.39276	3	25	736	17880	43425
cation:cation antiporter activity	molecular function	2.32575	0.0977101	10.7143	3.52268	3.52268	3	25	736	17880	15491
epithelial tube formation	biological process	2.32575	0.0977101	10.7143	2.40578	2.40578	3	25	736	17880	72175
catenin complex	cellular component	2.32575	0.0977101	10.7143	2.39431	2.39431	3	25	736	17880	16342
organ growth	biological process	2.32575	0.0977101	10.7143	2.21011	2.21011	3	25	736	17880	35265
cardiac muscle cell differentiation	biological process	2.32575	0.0977101	10.7143	2.42284	2.42284	3	25	736	17880	55007
apical plasma membrane	cellular component	2.32462	0.0978207	5.59211	2.73676	2.73676	17	287	722	17618	16324
negative regulation of ion transport	biological process	2.32253	0.0980251	6.52174	2.43349	2.43349	9	129	730	17776	43271
specific granule lumen	cellular component	2.31484	0.0987824	8.06452	2.45712	2.45712	5	57	734	17848	35580
regulation of muscle cell apoptotic process	biological process	2.31484	0.0987824	8.06452	2.27977	2.27977	5	57	734	17848	10660
response to cadmium ion	biological process	2.31484	0.0987824	8.06452	2.67079	2.67079	5	57	734	17848	46686
immune response-activating signal transduction	biological process	2.30492	0.0997665	5.45977	2.3085	2.3085	19	329	720	17576	2757
inorganic cation transmembrane transporter activity	molecular function	2.29986	0.100273	5.09666	2.87698	2.87698	29	540	710	17365	22890
regulation of peptide hormone secretion	biological process	2.29043	0.101223	6	2.63952	2.63952	12	188	727	17717	90276
positive regulation of muscle contraction	biological process	2.28374	0.101902	8.88889	2.44061	2.44061	4	41	735	17864	45933
negative regulation of fat cell differentiation	biological process	2.28374	0.101902	8.88889	2.86651	2.86651	4	41	735	17864	45599
response to dexamethasone	biological process	2.28374	0.101902	8.88889	2.19536	2.19536	4	41	735	17864	71548
intercalated disc	cellular component	2.28374	0.101902	8.88889	2.52899	2.52899	4	41	735	17864	14704
response to amine	biological process	2.28374	0.101902	8.88889	2.50017	2.50017	4	41	735	17864	14075
androgen receptor signaling pathway	biological process	2.28374	0.101902	8.88889	3.02354	3.02354	4	41	735	17864	30521
response to nicotine	biological process	2.28374	0.101902	8.88889	2.50438	2.50438	4	41	735	17864	35094
response to fatty acid	biological process	2.28286	0.101992	7.40741	3.27063	3.27063	6	75	733	17830	70542
biomineral tissue development	biological process	2.28286	0.101992	7.40741	2.23566	2.23566	6	75	733	17830	31214
negative regulation of angiogenesis	biological process	2.28153	0.102128	7	2.58156	2.58156	7	93	732	17812	16525
peptidyl-amino acid modification	biological process	2.27718	0.102573	4.87805	2.57352	2.57352	40	780	699	17125	18193
metal ion transmembrane transporter activity	molecular function	2.27552	0.102743	5.26316	2.82032	2.82032	23	414	716	17491	46873
regulation of JNK cascade	biological process	2.27349	0.102952	6.11111	2.49583	2.49583	11	169	728	17736	46328
nucleic acid binding	molecular function	2.26893	0.103423	4.3268	2.60103	2.60103	170	3759	569	14146	3676
positive regulation of cation channel activity	biological process	2.26333	0.104004	7.93651	2.50491	2.50491	5	58	734	17847	2001259
histone deacetylase complex	cellular component	2.26333	0.104004	7.93651	2.47686	2.47686	5	58	734	17847	118
cell fate specification	biological process	2.26333	0.104004	7.93651	3.09036	3.09036	5	58	734	17847	1708
positive regulation of interferon-gamma production	biological process	2.26333	0.104004	7.93651	2.21773	2.21773	5	58	734	17847	32729
regulation of protein kinase B signaling	biological process	2.2633	0.104007	5.97015	2.77568	2.77568	12	189	727	17716	51896
negative regulation of epithelial cell proliferation	biological process	2.26111	0.104235	6.66667	2.58894	2.58894	8	112	731	17793	50680
nucleotide-activated protein kinase complex	cellular component	2.26084	0.104263	14.2857	2.26149	2.26149	2	12	737	17893	31588
mitochondrial DNA metabolic process	biological process	2.26084	0.104263	14.2857	2.72595	2.72595	2	12	737	17893	32042
induction of positive chemotaxis	biological process	2.26084	0.104263	14.2857	2.26884	2.26884	2	12	737	17893	50930
mismatched DNA binding	molecular function	2.26084	0.104263	14.2857	3.67473	3.67473	2	12	737	17893	30983
mismatch repair complex	cellular component	2.26084	0.104263	14.2857	3.67473	3.67473	2	12	737	17893	32300
negative regulation of release of sequestered calcium ion into cytosol	biological process	2.26084	0.104263	14.2857	2.8213	2.8213	2	12	737	17893	51280
Sertoli cell development	biological process	2.26084	0.104263	14.2857	2.57527	2.57527	2	12	737	17893	60009
establishment of endothelial intestinal barrier	biological process	2.26084	0.104263	14.2857	2.51862	2.51862	2	12	737	17893	90557
cellular response to hepatocyte growth factor stimulus	biological process	2.26084	0.104263	14.2857	2.6337	2.6337	2	12	737	17893	35729
ganglion development	biological process	2.26084	0.104263	14.2857	2.95707	2.95707	2	12	737	17893	61548
platelet dense granule lumen	cellular component	2.26084	0.104263	14.2857	2.27863	2.27863	2	12	737	17893	31089
regulation of Arp2/3 complex-mediated actin nucleation	biological process	2.26084	0.104263	14.2857	2.44461	2.44461	2	12	737	17893	34315
regulation of growth of symbiont in host	biological process	2.26084	0.104263	14.2857	2.50568	2.50568	2	12	737	17893	44126
negative regulation of growth of symbiont involved in interaction with host	biological process	2.26084	0.104263	14.2857	2.50568	2.50568	2	12	737	17893	44146
phosphate ion transmembrane transporter activity	molecular function	2.26084	0.104263	14.2857	2.33675	2.33675	2	12	737	17893	15114
intermediate filament binding	molecular function	2.26084	0.104263	14.2857	2.36182	2.36182	2	12	737	17893	19215
mesodermal cell differentiation	biological process	2.26084	0.104263	14.2857	2.51336	2.51336	2	12	737	17893	48333
MAP kinase phosphatase activity	molecular function	2.26084	0.104263	14.2857	2.94722	2.94722	2	12	737	17893	33549
mast cell activation involved in immune response	biological process	2.26084	0.104263	14.2857	2.65309	2.65309	2	12	737	17893	2279
mast cell degranulation	biological process	2.26084	0.104263	14.2857	2.65309	2.65309	2	12	737	17893	43303
vitamin D metabolic process	biological process	2.26084	0.104263	14.2857	3.21702	3.21702	2	12	737	17893	42359
protein localization to chromosome, telomeric region	biological process	2.26084	0.104263	14.2857	2.99212	2.99212	2	12	737	17893	70198
regulation of fibroblast apoptotic process	biological process	2.26084	0.104263	14.2857	3.89488	3.89488	2	12	737	17893	2000269
positive regulation of DNA damage response, signal transduction by p53 class mediator	biological process	2.26084	0.104263	14.2857	2.15501	2.15501	2	12	737	17893	43517
regulation of natural killer cell differentiation	biological process	2.26084	0.104263	14.2857	2.91224	2.91224	2	12	737	17893	32823
regulation of killing of cells of other organism	biological process	2.26084	0.104263	14.2857	2.75638	2.75638	2	12	737	17893	51709
centrosome duplication	biological process	2.26084	0.104263	14.2857	2.55695	2.55695	2	12	737	17893	51298
cellular response to ethanol	biological process	2.26084	0.104263	14.2857	3.0671	3.0671	2	12	737	17893	71361
dipeptidyl-peptidase activity	molecular function	2.26084	0.104263	14.2857	2.25798	2.25798	2	12	737	17893	8239
negative regulation of amino acid transport	biological process	2.26084	0.104263	14.2857	2.37939	2.37939	2	12	737	17893	51956
cellular response to arsenic-containing substance	biological process	2.26084	0.104263	14.2857	2.5388	2.5388	2	12	737	17893	71243
neuron to neuron synapse	cellular component	2.26084	0.104263	14.2857	2.2522	2.2522	2	12	737	17893	98984
positive regulation of inositol phosphate biosynthetic process	biological process	2.26084	0.104263	14.2857	2.26741	2.26741	2	12	737	17893	60732
positive regulation of meiotic nuclear division	biological process	2.26084	0.104263	14.2857	2.23386	2.23386	2	12	737	17893	45836
cell migration involved in heart development	biological process	2.26084	0.104263	14.2857	2.2732	2.2732	2	12	737	17893	60973
insulin-like growth factor receptor signaling pathway	biological process	2.26084	0.104263	14.2857	2.4478	2.4478	2	12	737	17893	48009
transport	biological process	2.25213	0.105175	4.3196	2.73853	2.73853	173	3832	566	14073	6810
regulation of cell cycle process	biological process	2.25193	0.105196	4.9635	2.66202	2.66202	34	651	705	17254	10564
anterior/posterior axis specification	biological process	2.24497	0.105931	10.3448	2.30442	2.30442	3	26	736	17879	9948
syncytium formation by plasma membrane fusion	biological process	2.24497	0.105931	10.3448	2.43607	2.43607	3	26	736	17879	768
neural tube development	biological process	2.24497	0.105931	10.3448	2.56691	2.56691	3	26	736	17879	21915
positive regulation of peptidyl-threonine phosphorylation	biological process	2.24497	0.105931	10.3448	2.24859	2.24859	3	26	736	17879	10800
columnar/cuboidal epithelial cell development	biological process	2.24497	0.105931	10.3448	2.75225	2.75225	3	26	736	17879	2066
[truncated: 5,599 more rows]

## Sheet: biological process
Function	Type	Enrichment Score	Enrichment p-value	% genes in group that are present	Disease Group factor score	GDM vs. non-GDM score	# genes in list, in group	# genes not in list, in group	# genes in list, not in group	# genes not in list, not in group	GO ID
anatomical structure morphogenesis	biological process	41.3806	1.06812e-18	9.15916	2.67479	2.67479	122	1210	617	16695	9653
anatomical structure development	biological process	40.6856	2.1403e-18	6.91606	2.65885	2.65885	220	2961	519	14944	48856
developmental process	biological process	40.3931	2.86752e-18	6.19563	2.66471	2.66471	292	4421	447	13484	32502
pattern specification process	biological process	37.7246	4.13426e-17	14.8352	2.44826	2.44826	54	310	685	17595	7389
embryonic morphogenesis	biological process	36.6574	1.20194e-16	14.0704	2.54764	2.54764	56	342	683	17563	48598
system development	biological process	34.0681	1.60103e-15	10.963	2.63112	2.63112	74	601	665	17304	48731
animal organ morphogenesis	biological process	33.7966	2.10042e-15	12.5523	2.57559	2.57559	60	418	679	17487	9887
regionalization	biological process	30.9793	3.5144e-14	16.4557	2.43444	2.43444	39	198	700	17707	3002
positive regulation of transcription by RNA polymerase II	biological process	27.073	1.74722e-12	8.39161	2.61102	2.61102	96	1048	643	16857	45944
tissue morphogenesis	biological process	25.1568	1.18722e-11	12.2016	2.60236	2.60236	46	331	693	17574	48729
regulation of developmental process	biological process	24.5849	2.1034e-11	6.61673	2.66164	2.66164	159	2244	580	15661	50793
embryonic organ morphogenesis	biological process	23.789	4.662e-11	20	2.43385	2.43385	24	96	715	17809	48562
positive regulation of developmental process	biological process	23.467	6.43323e-11	7.73994	2.71703	2.71703	100	1192	639	16713	51094
regulation of transcription by RNA polymerase II	biological process	23.318	7.46665e-11	6.41918	2.67582	2.67582	166	2420	573	15485	6357
skeletal system morphogenesis	biological process	22.1152	2.48599e-10	20.1835	2.66708	2.66708	22	87	717	17818	48705
regulation of anatomical structure morphogenesis	biological process	21.2955	5.64263e-10	8.16327	2.76802	2.76802	80	900	659	17005	22603
biological regulation	biological process	21.2499	5.90604e-10	4.62915	2.63141	2.63141	538	11084	201	6821	65007
appendage morphogenesis	biological process	21.2238	6.06197e-10	21.2766	2.54852	2.54852	20	74	719	17831	35107
limb morphogenesis	biological process	21.2238	6.06197e-10	21.2766	2.54852	2.54852	20	74	719	17831	35108
multicellular organismal process	biological process	21.0412	7.27622e-10	5.93939	2.6855	2.6855	196	3104	543	14801	32501
animal organ development	biological process	20.6477	1.07851e-09	7.59703	2.64226	2.64226	92	1119	647	16786	48513
regulation of cell communication	biological process	20.5219	1.22306e-09	5.89467	2.67437	2.67437	197	3145	542	14760	10646
regulation of signaling	biological process	20.3877	1.39877e-09	5.87711	2.6715	2.6715	198	3171	541	14734	23051
embryonic skeletal system morphogenesis	biological process	19.9904	2.08105e-09	22.2222	2.50553	2.50553	18	63	721	17842	48704
positive regulation of biological process	biological process	19.3284	4.03448e-09	5.25106	2.6469	2.6469	297	5359	442	12546	48518
regulation of multicellular organismal development	biological process	19.3079	4.11794e-09	6.65593	2.65036	2.65036	124	1739	615	16166	2000026
regulation of multicellular organismal process	biological process	19.1776	4.6909e-09	6.02749	2.64673	2.64673	171	2666	568	15239	51239
positive regulation of transcription, DNA-templated	biological process	19.1361	4.89002e-09	7.04607	2.61402	2.61402	104	1372	635	16533	45893
positive regulation of nucleic acid-templated transcription	biological process	19.0058	5.57025e-09	6.93642	2.61246	2.61246	108	1449	631	16456	1903508
positive regulation of RNA biosynthetic process	biological process	18.9709	5.76842e-09	6.93196	2.61246	2.61246	108	1450	631	16455	1902680
positive regulation of multicellular organismal process	biological process	18.884	6.29163e-09	6.85608	2.66863	2.66863	111	1508	628	16397	51240
positive regulation of biosynthetic process	biological process	18.3322	1.0925e-08	6.53083	2.64499	2.64499	125	1789	614	16116	9891
regulation of biological process	biological process	18.1919	1.25708e-08	4.62323	2.62247	2.62247	508	10480	231	7425	50789
positive regulation of cellular biosynthetic process	biological process	17.9854	1.54542e-08	6.5252	2.64041	2.64041	123	1762	616	16143	31328
positive regulation of nucleobase-containing compound metabolic process	biological process	17.6959	2.06421e-08	6.56009	2.63613	2.63613	119	1695	620	16210	45935
positive regulation of nitrogen compound metabolic process	biological process	17.5819	2.31349e-08	5.84351	2.63909	2.63909	177	2852	562	15053	51173
cell adhesion	biological process	17.4143	2.73573e-08	7.94931	2.62816	2.62816	69	799	670	17106	7155
cellular developmental process	biological process	17.4036	2.76506e-08	5.99774	2.71237	2.71237	159	2492	580	15413	48869
tissue development	biological process	17.2554	3.20668e-08	8.99654	2.65336	2.65336	52	526	687	17379	9888
biological adhesion	biological process	17.0991	3.74933e-08	7.88571	2.62816	2.62816	69	806	670	17099	22610
anterior/posterior pattern specification	biological process	17.0965	3.75894e-08	15.0327	2.46139	2.46139	23	130	716	17775	9952
regulation of cellular process	biological process	17.0484	3.94443e-08	4.64914	2.61859	2.61859	481	9865	258	8040	50794
positive regulation of RNA metabolic process	biological process	16.988	4.18997e-08	6.65852	2.61282	2.61282	109	1528	630	16377	51254
positive regulation of macromolecule biosynthetic process	biological process	16.8926	4.60924e-08	6.5	2.63843	2.63843	117	1683	622	16222	10557
locomotion	biological process	16.6132	6.09527e-08	7.57421	2.64948	2.64948	74	903	665	17002	40011
tube morphogenesis	biological process	16.5063	6.78274e-08	11.7424	2.52697	2.52697	31	233	708	17672	35239
positive regulation of macromolecule metabolic process	biological process	16.406	7.49817e-08	5.71699	2.62287	2.62287	181	2985	558	14920	10604
embryonic limb morphogenesis	biological process	16.3463	7.95966e-08	20	2.54947	2.54947	16	64	723	17841	30326
embryonic appendage morphogenesis	biological process	16.3463	7.95966e-08	20	2.54947	2.54947	16	64	723	17841	35113
nervous system development	biological process	16.1879	9.32587e-08	11.3475	2.71635	2.71635	32	250	707	17655	7399
positive regulation of cellular process	biological process	15.8371	1.32446e-07	5.21705	2.66225	2.66225	262	4760	477	13145	48522
regulation of animal organ morphogenesis	biological process	15.3989	2.05272e-07	12.5604	2.5829	2.5829	26	181	713	17724	2000027
regulation of cellular component movement	biological process	15.1694	2.58229e-07	7.5388	2.67791	2.67791	68	834	671	17071	51270
morphogenesis of an epithelium	biological process	15.0948	2.78234e-07	11.032	2.69151	2.69151	31	250	708	17655	2009
positive regulation of cellular metabolic process	biological process	15.0597	2.88181e-07	5.63874	2.63946	2.63946	177	2962	562	14943	31325
transcription, DNA-templated	biological process	14.9839	3.10877e-07	5.95943	2.58104	2.58104	141	2225	598	15680	6351
nucleic acid-templated transcription	biological process	14.9592	3.18653e-07	5.95691	2.58104	2.58104	141	2226	598	15679	97659
regulation of response to stimulus	biological process	14.8133	3.68706e-07	5.38831	2.62735	2.62735	213	3740	526	14165	48583
positive regulation of phosphorus metabolic process	biological process	14.5681	4.71137e-07	7.09024	2.74309	2.74309	77	1009	662	16896	10562
positive regulation of phosphate metabolic process	biological process	14.5681	4.71137e-07	7.09024	2.74309	2.74309	77	1009	662	16896	45937
skeletal system development	biological process	14.4898	5.09522e-07	13.4969	2.7186	2.7186	22	141	717	17764	1501
positive regulation of metabolic process	biological process	14.4868	5.1107e-07	5.51481	2.63129	2.63129	188	3221	551	14684	9893
regulation of signal transduction	biological process	14.399	5.57961e-07	5.6287	2.67286	2.67286	171	2867	568	15038	9966
locomotory behavior	biological process	14.2939	6.19763e-07	12.9213	2.96921	2.96921	23	155	716	17750	7626
neuron differentiation	biological process	14.2012	6.79998e-07	11.8182	2.48681	2.48681	26	194	713	17711	30182
positive regulation of gene expression	biological process	14.1707	7.01018e-07	6.18667	2.60569	2.60569	116	1759	623	16146	10628
cellular response to chemical stimulus	biological process	14.1485	7.1678e-07	6.41509	2.58815	2.58815	102	1488	637	16417	70887
axon guidance	biological process	13.8538	9.6241e-07	11.6071	2.68752	2.68752	26	198	713	17707	7411
negative regulation of cellular process	biological process	13.7396	1.07886e-06	5.22506	2.59693	2.59693	231	4190	508	13715	48523
regulation of phosphate metabolic process	biological process	13.7168	1.10371e-06	6.30252	2.75082	2.75082	105	1561	634	16344	19220
neuron projection guidance	biological process	13.6837	1.14093e-06	11.5044	2.68752	2.68752	26	200	713	17705	97485
regulation of phosphorus metabolic process	biological process	13.6611	1.16695e-06	6.29496	2.75082	2.75082	105	1563	634	16342	51174
regulation of cell migration	biological process	13.6196	1.21641e-06	7.6129	2.70039	2.70039	59	716	680	17189	30334
RNA biosynthetic process	biological process	13.6046	1.23482e-06	5.76847	2.59287	2.59287	146	2385	593	15520	32774
regulation of transcription, DNA-templated	biological process	13.5625	1.28793e-06	5.41071	2.61138	2.61138	193	3374	546	14531	6355
regulation of localization	biological process	13.4917	1.38242e-06	5.7571	2.67448	2.67448	146	2390	593	15515	32879
roof of mouth development	biological process	13.4313	1.46844e-06	18.4211	2.55852	2.55852	14	62	725	17843	60021
movement of cell or subcellular component	biological process	13.3166	1.647e-06	6.62558	2.70467	2.70467	86	1212	653	16693	6928
positive regulation of cell differentiation	biological process	13.1732	1.90093e-06	7.20524	2.73122	2.73122	66	850	673	17055	45597
cellular response to oxygen-containing compound	biological process	13.1285	1.98781e-06	7.49682	2.60142	2.60142	59	728	680	17177	1901701
negative regulation of biological process	biological process	13.109	2.02689e-06	5.10059	2.59008	2.59008	251	4670	488	13235	48519
regulation of nucleic acid-templated transcription	biological process	13.1026	2.03985e-06	5.37455	2.61138	2.61138	193	3398	546	14507	1903506
regulation of nervous system development	biological process	13.0671	2.11357e-06	7.34597	2.68702	2.68702	62	782	677	17123	51960
cardiac septum morphogenesis	biological process	13.007	2.24451e-06	19.1176	2.4277	2.4277	13	55	726	17850	60411
positive regulation of phosphorylation	biological process	12.9538	2.36725e-06	6.98132	2.64564	2.64564	71	946	668	16959	42327
regulation of RNA biosynthetic process	biological process	12.9516	2.37231e-06	5.3626	2.61138	2.61138	193	3406	546	14499	2001141
muscle tissue morphogenesis	biological process	12.9477	2.38164e-06	17.7215	2.39133	2.39133	14	65	725	17840	60415
homophilic cell adhesion via plasma membrane adhesion molecules	biological process	12.9303	2.42353e-06	12.7273	2.32736	2.32736	21	144	718	17761	7156
regulation of cell motility	biological process	12.9284	2.42802e-06	7.35826	2.70684	2.70684	61	768	678	17137	2000145
positive regulation of MAPK cascade	biological process	12.8512	2.62304e-06	8.28729	2.66268	2.66268	45	498	694	17407	43410
regulation of nitrogen compound metabolic process	biological process	12.7953	2.77377e-06	4.96343	2.65921	2.65921	285	5457	454	12448	51171
aromatic compound biosynthetic process	biological process	12.7753	2.82969e-06	5.51519	2.58419	2.58419	167	2861	572	15044	19438
regulation of neuron death	biological process	12.7101	3.0204e-06	10.2473	2.76839	2.76839	29	254	710	17651	1901214
regulation of biological quality	biological process	12.6836	3.10173e-06	5.39431	2.70651	2.70651	184	3227	555	14678	65008
regulation of cell differentiation	biological process	12.6705	3.14235e-06	6.17577	2.69582	2.69582	104	1580	635	16325	45595
proximal/distal pattern formation	biological process	12.5677	3.48269e-06	32	2.38167	2.38167	8	17	731	17888	9954
positive regulation of response to stimulus	biological process	12.5266	3.62898e-06	5.8713	2.63065	2.63065	125	2004	614	15901	48584
regulation of cell proliferation	biological process	12.4428	3.946e-06	6.2621	2.58936	2.58936	97	1452	642	16453	42127
regulation of locomotion	biological process	12.2321	4.87175e-06	7.07965	2.6762	2.6762	64	840	675	17065	40012
cardiac right ventricle morphogenesis	biological process	12.1792	5.1361e-06	46.1538	2.84501	2.84501	6	7	733	17898	3215
regulation of phosphorylation	biological process	12.1552	5.26097e-06	6.29229	2.70651	2.70651	93	1385	646	16520	42325
cellular macromolecule biosynthetic process	biological process	12.103	5.54267e-06	5.51127	2.58837	2.58837	159	2726	580	15179	34645
heterocycle biosynthetic process	biological process	12.0184	6.03212e-06	5.45996	2.58622	2.58622	165	2857	574	15048	18130
nucleobase-containing compound biosynthetic process	biological process	12.0095	6.08639e-06	5.48038	2.58588	2.58588	162	2794	577	15111	34654
cell motility	biological process	11.9826	6.25187e-06	7.06278	2.67894	2.67894	63	829	676	17076	48870
positive regulation of protein phosphorylation	biological process	11.8278	7.29875e-06	6.88592	2.63057	2.63057	67	906	672	16999	1934
regulation of cell development	biological process	11.7693	7.7383e-06	7.05347	2.6854	2.6854	62	817	677	17088	60284
intracellular signal transduction	biological process	11.7471	7.91187e-06	6.15873	2.62552	2.62552	97	1478	642	16427	35556
cell-cell adhesion	biological process	11.743	7.94442e-06	8.44156	2.7086	2.7086	39	423	700	17482	98609
cell-cell adhesion via plasma-membrane adhesion molecules	biological process	11.7305	8.04495e-06	10.5932	2.64926	2.64926	25	211	714	17694	98742
cellular response to organic substance	biological process	11.703	8.26922e-06	6.42415	2.58805	2.58805	83	1209	656	16696	71310
morphogenesis of a branching structure	biological process	11.6678	8.56546e-06	12.5828	2.72413	2.72413	19	132	720	17773	1763
regulation of neuron apoptotic process	biological process	11.6511	8.70923e-06	11.399	2.83831	2.83831	22	171	717	17734	43523
embryonic organ development	biological process	11.626	8.93114e-06	13.6	2.54525	2.54525	17	108	722	17797	48568
outflow tract septum morphogenesis	biological process	11.6177	9.00486e-06	28.5714	2.57695	2.57695	8	20	731	17885	3148
positive regulation of cell communication	biological process	11.603	9.13873e-06	6.05701	2.73548	2.73548	102	1582	637	16323	10647
enzyme linked receptor protein signaling pathway	biological process	11.5456	9.67844e-06	7.62053	2.63903	2.63903	49	594	690	17311	7167
regulation of primary metabolic process	biological process	11.5187	9.94288e-06	4.88301	2.66262	2.66262	288	5610	451	12295	80090
organic cyclic compound biosynthetic process	biological process	11.4744	1.03927e-05	5.37634	2.58474	2.58474	170	2992	569	14913	1901362
negative regulation of transcription by RNA polymerase II	biological process	11.4559	1.05872e-05	7.14286	2.51286	2.51286	58	754	681	17151	122
regulation of cell-substrate adhesion	biological process	11.4036	1.11547e-05	11.2245	2.60707	2.60707	22	174	717	17731	10810
positive regulation of signaling	biological process	11.4031	1.11608e-05	6.02837	2.73548	2.73548	102	1590	637	16315	23056
neuron migration	biological process	11.3172	1.21619e-05	13.913	2.8128	2.8128	16	99	723	17806	1764
positive regulation of intracellular signal transduction	biological process	11.297	1.24103e-05	6.71206	2.78217	2.78217	69	959	670	16946	1902533
cell migration	biological process	11.2426	1.31036e-05	7.13392	2.66771	2.66771	57	742	682	17163	16477
morphogenesis of a branching epithelium	biological process	11.2309	1.32578e-05	12.6761	2.72477	2.72477	18	124	721	17781	61138
regulation of neurogenesis	biological process	11.2207	1.33946e-05	7.21785	2.6972	2.6972	55	707	684	17198	50767
regulation of macromolecule metabolic process	biological process	11.1848	1.38838e-05	4.85844	2.66918	2.66918	290	5679	449	12226	60255
cell junction maintenance	biological process	11.177	1.39924e-05	40	2.79247	2.79247	6	9	733	17896	34331
cell communication	biological process	11.1667	1.41366e-05	7.03218	2.77285	2.77285	59	780	680	17125	7154
regulation of neuron differentiation	biological process	11.1583	1.42564e-05	7.62987	2.74712	2.74712	47	569	692	17336	45664
regulation of cellular macromolecule biosynthetic process	biological process	11.1492	1.43865e-05	5.15853	2.62184	2.62184	205	3769	534	14136	2000112
regulation of nucleobase-containing compound metabolic process	biological process	11.1154	1.48807e-05	5.13766	2.6322	2.6322	209	3859	530	14046	19219
negative regulation of developmental process	biological process	11.0761	1.54775e-05	6.89655	2.6106	2.6106	62	837	677	17068	51093
cellular macromolecule metabolic process	biological process	11.0295	1.62163e-05	4.83871	2.58135	2.58135	294	5782	445	12123	44260
positive regulation of protein modification process	biological process	10.9433	1.76758e-05	6.45161	2.72513	2.72513	76	1102	663	16803	31401
blood vessel morphogenesis	biological process	10.8627	1.91605e-05	15.8537	2.6401	2.6401	13	69	726	17836	48514
regulation of synaptic plasticity	biological process	10.8434	1.95323e-05	11.4943	2.72452	2.72452	20	154	719	17751	48167
regulation of RNA metabolic process	biological process	10.7949	2.05045e-05	5.16789	2.62565	2.62565	197	3615	542	14290	51252
regulation of cell-matrix adhesion	biological process	10.6758	2.30973e-05	13.8889	2.57959	2.57959	15	93	724	17812	1952
positive regulation of cell development	biological process	10.6614	2.3433e-05	7.96813	2.73067	2.73067	40	462	699	17443	10720
positive regulation of cellular component organization	biological process	10.6535	2.36177e-05	6.42123	2.70788	2.70788	75	1093	664	16812	51130
muscle cell differentiation	biological process	10.647	2.37714e-05	16.6667	2.56263	2.56263	12	60	727	17845	42692
striated muscle tissue development	biological process	10.597	2.49917e-05	15.4762	2.44386	2.44386	13	71	726	17834	14706
signaling	biological process	10.5877	2.52252e-05	7.46032	2.78425	2.78425	47	583	692	17322	23052
cell-cell signaling	biological process	10.5579	2.5988e-05	7.63889	2.79619	2.79619	44	532	695	17373	7267
regulation of MAPK cascade	biological process	10.5372	2.65316e-05	7.13324	2.68837	2.68837	53	690	686	17215	43408
regulation of protein phosphorylation	biological process	10.5323	2.66625e-05	6.18182	2.70158	2.70158	85	1290	654	16615	1932
anatomical structure formation involved in morphogenesis	biological process	10.5293	2.67423e-05	7.27802	2.57876	2.57876	50	637	689	17268	48646
branching morphogenesis of an epithelial tube	biological process	10.4609	2.86331e-05	13.0081	2.51817	2.51817	16	107	723	17798	48754
positive regulation of signal transduction	biological process	10.4569	2.87492e-05	6.02722	2.74302	2.74302	93	1450	646	16455	9967
cellular response to lipid	biological process	10.4513	2.89119e-05	8.57143	2.58751	2.58751	33	352	706	17553	71396
behavior	biological process	10.3838	3.09284e-05	7.72059	2.87759	2.87759	42	502	697	17403	7610
muscle tissue development	biological process	10.3762	3.1167e-05	14.2857	2.45786	2.45786	14	84	725	17821	60537
regulation of cellular metabolic process	biological process	10.3028	3.35397e-05	4.81025	2.65928	2.65928	289	5719	450	12186	31323
regulation of cellular biosynthetic process	biological process	10.2603	3.49953e-05	5.05846	2.62459	2.62459	212	3979	527	13926	31326
regulation of biosynthetic process	biological process	10.2387	3.57609e-05	5.04458	2.6279	2.6279	215	4047	524	13858	9889
positive regulation of nervous system development	biological process	10.1794	3.79446e-05	7.87879	2.71785	2.71785	39	456	700	17449	51962
macromolecule biosynthetic process	biological process	10.0556	4.2943e-05	5.27325	2.59727	2.59727	165	2964	574	14941	9059
regulation of actin filament-based process	biological process	10.0414	4.35574e-05	8.6351	2.52762	2.52762	31	328	708	17577	32970
regulation of macromolecule biosynthetic process	biological process	10.0141	4.47651e-05	5.06391	2.62162	2.62162	206	3862	533	14043	10556
regulation of growth	biological process	9.99068	4.5825e-05	7.22892	2.58935	2.58935	48	616	691	17289	40008
regulation of protein modification process	biological process	9.98238	4.62071e-05	5.82192	2.73008	2.73008	102	1650	637	16255	31399
glutamate receptor signaling pathway	biological process	9.96829	4.68626e-05	20.4545	2.69269	2.69269	9	35	730	17870	7215
cell differentiation	biological process	9.9533	4.75706e-05	5.77876	2.75627	2.75627	105	1712	634	16193	30154
vascular endothelial growth factor receptor signaling pathway	biological process	9.87009	5.16981e-05	16.6667	2.63765	2.63765	11	55	728	17850	48010
regulation of metabolic process	biological process	9.86012	5.22162e-05	4.74272	2.66975	2.66975	306	6146	433	11759	19222
cellular nitrogen compound biosynthetic process	biological process	9.73884	5.89486e-05	5.20266	2.58477	2.58477	172	3134	567	14771	44271
negative regulation of multicellular organismal process	biological process	9.73719	5.90463e-05	6.33929	2.67136	2.67136	71	1049	668	16856	51241
cardiac muscle tissue morphogenesis	biological process	9.72671	5.96684e-05	16.4179	2.4202	2.4202	11	56	728	17849	55008
transmembrane receptor protein tyrosine kinase signaling pathway	biological process	9.70959	6.06986e-05	7.87234	2.63195	2.63195	37	433	702	17472	7169
stem cell differentiation	biological process	9.69772	6.14233e-05	17.8571	2.72699	2.72699	10	46	729	17859	48863
positive regulation of neurogenesis	biological process	9.69295	6.17171e-05	8.04598	2.74029	2.74029	35	400	704	17505	50769
right ventricular cardiac muscle tissue morphogenesis	biological process	9.68785	6.20327e-05	100	2.41931	2.41931	3	0	736	17905	3221
response to vitamin A	biological process	9.62285	6.61986e-05	31.5789	2.51701	2.51701	6	13	733	17892	33189
regulation of intracellular signal transduction	biological process	9.61072	6.70064e-05	5.75419	2.76523	2.76523	103	1687	636	16218	1902531
positive regulation of muscle tissue development	biological process	9.5862	6.86697e-05	16.1765	2.99716	2.99716	11	57	728	17848	1901863
transcription by RNA polymerase II	biological process	9.57877	6.91821e-05	7.26979	2.6613	2.6613	45	574	694	17331	6366
modulation of chemical synaptic transmission	biological process	9.52739	7.28297e-05	8.65672	2.69779	2.69779	29	306	710	17599	50804
regulation of trans-synaptic signaling	biological process	9.47451	7.67843e-05	8.63095	2.69779	2.69779	29	307	710	17598	99177
regulation of focal adhesion assembly	biological process	9.38698	8.38085e-05	17.2414	2.56827	2.56827	10	48	729	17857	51893
regulation of cell-substrate junction assembly	biological process	9.38698	8.38085e-05	17.2414	2.56827	2.56827	10	48	729	17857	90109
establishment of endothelial barrier	biological process	9.36916	8.53146e-05	25	2.45193	2.45193	7	21	732	17884	61028
negative regulation of cell communication	biological process	9.36367	8.57851e-05	6.13057	2.68068	2.68068	77	1179	662	16726	10648
regulation of vasculature development	biological process	9.33907	8.7921e-05	8.85246	2.55822	2.55822	27	278	712	17627	1901342
negative regulation of signaling	biological process	9.26145	9.50171e-05	6.11111	2.68068	2.68068	77	1183	662	16722	23057
secondary palate development	biological process	9.25891	9.52593e-05	38.4615	2.48505	2.48505	5	8	734	17897	62009
striated muscle cell differentiation	biological process	9.24887	9.62203e-05	18.75	2.71894	2.71894	9	39	730	17866	51146
ventricular cardiac muscle tissue morphogenesis	biological process	9.24887	9.62203e-05	18.75	2.57171	2.57171	9	39	730	17866	55010
negative regulation of cell migration	biological process	9.20799	0.000100235	9.50413	2.67547	2.67547	23	219	716	17686	30336
growth	biological process	9.19507	0.000101539	8.93471	2.59447	2.59447	26	265	713	17640	40007
regulation of angiogenesis	biological process	9.11111	0.000110432	9.05797	2.64338	2.64338	25	251	714	17654	45765
cell development	biological process	9.09776	0.000111916	7.12025	2.58467	2.58467	45	587	694	17318	48468
dorsal/ventral pattern formation	biological process	9.08131	0.000113773	18.3673	2.42366	2.42366	9	40	730	17865	9953
regulation of developmental growth	biological process	9.06692	0.000115421	8.70968	2.71156	2.71156	27	283	712	17622	48638
cellular response to endogenous stimulus	biological process	9.02351	0.000120542	6.94645	2.57034	2.57034	48	643	691	17262	71495
regulation of cardiac muscle cell proliferation	biological process	9.01837	0.000121164	20.5128	2.95007	2.95007	8	31	731	17874	60043
formation of primary germ layer	biological process	9.01837	0.000121164	20.5128	2.2898	2.2898	8	31	731	17874	1704
developmental induction	biological process	8.99762	0.000123704	28.5714	3.08341	3.08341	6	15	733	17890	31128
cellular response to organic cyclic compound	biological process	8.97205	0.000126908	8.26446	2.58865	2.58865	30	333	709	17572	71407
regulation of cell junction assembly	biological process	8.96955	0.000127226	14.1176	2.61583	2.61583	12	73	727	17832	1901888
regulation of adherens junction organization	biological process	8.94689	0.000130141	16.3934	2.56827	2.56827	10	51	729	17854	1903391
ameboidal-type cell migration	biological process	8.84483	0.000144125	10.9677	2.66769	2.66769	17	138	722	17767	1667
regulation of cellular component organization	biological process	8.82206	0.000147445	5.39402	2.65347	2.65347	128	2245	611	15660	51128
endothelial cell chemotaxis	biological process	8.7992	0.000150854	50	2.82236	2.82236	4	4	735	17901	35767
epithelial tube morphogenesis	biological process	8.74775	0.000158819	13	2.56943	2.56943	13	87	726	17818	60562
negative regulation of RNA metabolic process	biological process	8.74558	0.000159164	6.03175	2.51029	2.51029	76	1184	663	16721	51253
response to endogenous stimulus	biological process	8.70704	0.000165417	6.3253	2.56777	2.56777	63	933	676	16972	9719
developmental growth	biological process	8.66209	0.000173022	8.80282	2.59482	2.59482	25	259	714	17646	48589
negative regulation of nucleobase-containing compound metabolic process	biological process	8.64785	0.000175503	5.90353	2.56411	2.56411	82	1307	657	16598	45934
response to oxygen-containing compound	biological process	8.56914	0.000189875	5.97826	2.60923	2.60923	77	1211	662	16694	1901700
adult locomotory behavior	biological process	8.55544	0.000192495	14.4737	2.81804	2.81804	11	65	728	17840	8344
cellular response to drug	biological process	8.55325	0.000192918	8.74126	2.64205	2.64205	25	261	714	17644	35690
tube development	biological process	8.53893	0.000195699	10.3448	2.81887	2.81887	18	156	721	17749	35295
regulation of gene expression	biological process	8.49923	0.000203625	4.89953	2.63149	2.63149	217	4212	522	13693	10468
atrial septum morphogenesis	biological process	8.47779	0.000208037	33.3333	2.56138	2.56138	5	10	734	17895	60413
positive regulation of cell projection organization	biological process	8.47321	0.000208994	8.14607	2.7933	2.7933	29	327	710	17578	31346
negative regulation of response to stimulus	biological process	8.47309	0.000209018	5.79228	2.65038	2.65038	87	1415	652	16490	48585
positive regulation of cell junction assembly	biological process	8.46252	0.00021124	21.875	2.72834	2.72834	7	25	732	17880	1901890
cellular biosynthetic process	biological process	8.37339	0.000230931	4.93144	2.58978	2.58978	205	3952	534	13953	44249
cellular response to toxic substance	biological process	8.35009	0.000236375	12.5	2.91926	2.91926	13	91	726	17814	97237
planar cell polarity pathway involved in axis elongation	biological process	8.33161	0.000240783	75	2.3373	2.3373	3	1	736	17904	3402
negative regulation of cell motility	biological process	8.3169	0.000244352	8.94942	2.67547	2.67547	23	234	716	17671	2000146
mesenchyme development	biological process	8.30688	0.000246814	16.6667	2.99404	2.99404	9	45	730	17860	60485
inner ear morphogenesis	biological process	8.30688	0.000246814	16.6667	2.85835	2.85835	9	45	730	17860	42472
positive regulation of molecular function	biological process	8.30261	0.000247868	5.64042	2.64107	2.64107	96	1606	643	16299	44093
negative regulation of cellular component movement	biological process	8.28687	0.000251801	8.59107	2.70971	2.70971	25	266	714	17639	51271
cell-cell junction organization	biological process	8.26773	0.000256667	11.2782	2.69634	2.69634	15	118	724	17787	45216
positive regulation of neuron differentiation	biological process	8.26253	0.000258005	8.16327	2.77277	2.77277	28	315	711	17590	45666
regulation of animal organ formation	biological process	8.25857	0.000259028	21.2121	3.14368	3.14368	7	26	732	17879	3156
positive regulation of multicellular organism growth	biological process	8.25857	0.000259028	21.2121	2.54586	2.54586	7	26	732	17879	40018
endothelial cell development	biological process	8.25857	0.000259028	21.2121	2.45193	2.45193	7	26	732	17879	1885
mesoderm formation	biological process	8.25857	0.000259028	21.2121	2.28743	2.28743	7	26	732	17879	1707
negative regulation of cell differentiation	biological process	8.23807	0.000264394	6.80473	2.58958	2.58958	46	630	693	17275	45596
negative regulation of cellular biosynthetic process	biological process	8.21976	0.000269279	5.7931	2.56727	2.56727	84	1366	655	16539	31327
central nervous system neuron differentiation	biological process	8.20684	0.00027278	13.9241	2.25355	2.25355	11	68	728	17837	21953
negative regulation of biosynthetic process	biological process	8.20156	0.000274226	5.77446	2.53813	2.53813	85	1387	654	16518	9890
artery morphogenesis	biological process	8.16347	0.000284873	16.3636	3.00564	3.00564	9	46	730	17859	48844
positive regulation of DNA binding	biological process	8.16347	0.000284873	16.3636	2.46367	2.46367	9	46	730	17859	43388
regulation of muscle cell differentiation	biological process	8.16165	0.000285391	10.7383	2.45611	2.45611	16	133	723	17772	51147
embryo development	biological process	8.15962	0.000285972	9.74359	2.90756	2.90756	19	176	720	17729	9790
regulation of DNA binding	biological process	8.15635	0.000286909	11.6667	2.40652	2.40652	14	106	725	17799	51101
positive regulation of striated muscle tissue development	biological process	8.14891	0.000289049	14.9254	2.86388	2.86388	10	57	729	17848	45844
positive regulation of muscle organ development	biological process	8.14891	0.000289049	14.9254	2.86388	2.86388	10	57	729	17848	48636
anatomical structure arrangement	biological process	8.13615	0.000292763	31.25	3.30057	3.30057	5	11	734	17894	48532
ventricular trabecula myocardium morphogenesis	biological process	8.13615	0.000292763	31.25	2.64377	2.64377	5	11	734	17894	3222
negative regulation of nucleic acid-templated transcription	biological process	8.12253	0.000296776	6.00677	2.49933	2.49933	71	1111	668	16794	1903507
negative regulation of RNA biosynthetic process	biological process	8.07407	0.000311514	5.99662	2.49933	2.49933	71	1113	668	16792	1902679
regulation of molecular function	biological process	8.04873	0.000319506	5.11234	2.62822	2.62822	157	2914	582	14991	65009
negative regulation of macromolecule biosynthetic process	biological process	8.03395	0.000324265	5.80645	2.53514	2.53514	81	1314	658	16591	10558
cellular response to acid chemical	biological process	8.02993	0.000325571	9.64467	2.63049	2.63049	19	178	720	17727	71229
cellular response to alcohol	biological process	7.98458	0.000340674	13.5802	2.77796	2.77796	11	70	728	17835	97306
positive regulation of focal adhesion assembly	biological process	7.95027	0.000352566	24	2.79815	2.79815	6	19	733	17886	51894
adherens junction organization	biological process	7.87633	0.000379623	13.4146	2.62615	2.62615	11	71	728	17834	34332
hindlimb morphogenesis	biological process	7.87379	0.000380591	20	2.17455	2.17455	7	28	732	17877	35137
response to nitrogen compound	biological process	7.85249	0.000388781	6.41646	2.60417	2.60417	53	773	686	17132	1901698
negative regulation of cellular metabolic process	biological process	7.80111	0.00040928	5.27859	2.55633	2.55633	126	2261	613	15644	31324
response to chemical	biological process	7.77987	0.000418067	5.22593	2.5995	2.5995	133	2412	606	15493	42221
heart looping	biological process	7.75355	0.000429218	15.5172	2.54269	2.54269	9	49	730	17856	1947
adult walking behavior	biological process	7.72172	0.000443098	23.0769	3.15848	3.15848	6	20	733	17885	7628
regulation of mesenchymal cell proliferation	biological process	7.69197	0.000456479	19.4444	2.59414	2.59414	7	29	732	17876	10464
negative regulation of cellular macromolecule biosynthetic process	biological process	7.66987	0.000466678	5.80256	2.53715	2.53715	77	1250	662	16655	2000113
response to wounding	biological process	7.65456	0.000473876	9.62567	2.5939	2.5939	18	169	721	17736	9611
negative regulation of transcription, DNA-templated	biological process	7.63602	0.000482746	5.96491	2.50059	2.50059	68	1072	671	16833	45892
epithelium development	biological process	7.63495	0.000483262	10.6383	2.65312	2.65312	15	126	724	17779	60429
negative regulation of locomotion	biological process	7.63089	0.00048523	8.22368	2.70971	2.70971	25	279	714	17626	40013
negative regulation of signal transduction	biological process	7.58402	0.000508512	5.93293	2.69114	2.69114	69	1094	670	16811	9968
response to drug	biological process	7.58299	0.000509036	6.52174	2.68955	2.68955	48	688	691	17217	42493
regulation of muscle tissue development	biological process	7.57167	0.00051483	11.0236	2.93477	2.93477	14	113	725	17792	1901861
synaptic signaling	biological process	7.55695	0.000522466	8.04954	2.82873	2.82873	26	297	713	17608	99536
trans-synaptic signaling	biological process	7.55695	0.000522466	8.04954	2.82873	2.82873	26	297	713	17608	99537
response to organic cyclic compound	biological process	7.55324	0.000524407	6.51289	2.63263	2.63263	48	689	691	17216	14070
somatic stem cell division	biological process	7.5284	0.000537596	27.7778	3.20898	3.20898	5	13	734	17892	48103
walking behavior	biological process	7.50419	0.000550773	22.2222	3.15848	3.15848	6	21	733	17884	90659
positive regulation of adherens junction organization	biological process	7.50419	0.000550773	22.2222	2.79815	2.79815	6	21	733	17884	1903393
regulation of heart growth	biological process	7.49594	0.000555337	15	2.9041	2.9041	9	51	730	17854	60420
regulation of metal ion transport	biological process	7.48693	0.000560361	7.77778	2.48868	2.48868	28	332	711	17573	10959
radial glia guided migration of Purkinje cell	biological process	7.44532	0.000584168	60	3.2455	3.2455	3	2	736	17903	21942
positive regulation of MAPKKK cascade by fibroblast growth factor receptor signaling pathway	biological process	7.44532	0.000584168	60	3.23644	3.23644	3	2	736	17903	90080
positive regulation of cardioblast differentiation	biological process	7.44532	0.000584168	60	2.7272	2.7272	3	2	736	17903	51891
cardioblast differentiation	biological process	7.44532	0.000584168	60	2.69836	2.69836	3	2	736	17903	10002
cardiac conduction system development	biological process	7.44532	0.000584168	60	2.62329	2.62329	3	2	736	17903	3161
mast cell chemotaxis	biological process	7.44532	0.000584168	60	2.49669	2.49669	3	2	736	17903	2551
semicircular canal morphogenesis	biological process	7.44532	0.000584168	60	2.41885	2.41885	3	2	736	17903	48752
Wnt signaling pathway involved in heart development	biological process	7.44532	0.000584168	60	2.29343	2.29343	3	2	736	17903	3306
regulation of ion transport	biological process	7.42776	0.000594517	6.6874	2.68268	2.68268	43	600	696	17305	43269
cellular component morphogenesis	biological process	7.41763	0.00060057	7.45192	2.96073	2.96073	31	385	708	17520	32989
biosynthetic process	biological process	7.36814	0.000631038	4.83014	2.58537	2.58537	209	4118	530	13787	9058
cell junction organization	biological process	7.35362	0.000640268	9.13462	2.65048	2.65048	19	189	720	17716	34330
response to organonitrogen compound	biological process	7.34457	0.000646088	6.41361	2.60883	2.60883	49	715	690	17190	10243
hepatocyte apoptotic process	biological process	7.34411	0.000646389	36.3636	3.31437	3.31437	4	7	735	17898	97284
cardiac chamber formation	biological process	7.34411	0.000646389	36.3636	2.61899	2.61899	4	7	735	17898	3207
response to growth factor	biological process	7.32338	0.000659927	8.19113	2.58759	2.58759	24	269	715	17636	70848
cardiac ventricle morphogenesis	biological process	7.29678	0.000677716	21.4286	2.84501	2.84501	6	22	733	17883	3208
embryo development ending in birth or egg hatching	biological process	7.27926	0.000689697	9.32642	2.94887	2.94887	18	175	721	17730	9792
positive regulation of vasculature development	biological process	7.27841	0.000690279	9.60452	2.5798	2.5798	17	160	722	17745	1904018
regulation of ion transmembrane transport	biological process	7.27757	0.00069086	7.30594	2.62859	2.62859	32	406	707	17499	34765
cellular response to stimulus	biological process	7.27171	0.000694922	5.13011	2.61332	2.61332	138	2552	601	15353	51716
neurotransmitter metabolic process	biological process	7.26413	0.000700213	12.5	2.34706	2.34706	11	77	728	17828	42133
regulation of cation transmembrane transport	biological process	7.22753	0.00072631	8.13559	2.56145	2.56145	24	271	715	17634	1904062
regulation of transport	biological process	7.21705	0.000733963	5.48425	2.7484	2.7484	94	1620	645	16285	51049
forelimb morphogenesis	biological process	7.1839	0.000758701	17.9487	2.53558	2.53558	7	32	732	17873	35136
neurotransmitter secretion	biological process	7.1839	0.000758701	17.9487	2.44383	2.44383	7	32	732	17873	7269
male gonad development	biological process	7.1679	0.000770939	12.3596	2.78227	2.78227	11	78	728	17827	8584
regulation of canonical Wnt signaling pathway	biological process	7.15687	0.000779492	8.77193	2.57506	2.57506	20	208	719	17697	60828
regulation of cytoskeleton organization	biological process	7.13756	0.00079469	7.02811	2.60031	2.60031	35	463	704	17442	51493
branching involved in blood vessel morphogenesis	biological process	7.09871	0.00082617	20.6897	2.50543	2.50543	6	23	733	17882	1569
regulation of cardiac muscle cell contraction	biological process	7.09871	0.00082617	20.6897	2.33494	2.33494	6	23	733	17882	86004
gonad development	biological process	7.07792	0.000843526	11.5385	2.75451	2.75451	12	92	727	17813	8406
negative regulation of nitrogen compound metabolic process	biological process	7.07121	0.000849206	5.24664	2.5595	2.5595	117	2113	622	15792	51172
positive regulation of developmental growth	biological process	7.03047	0.000884518	9.69697	2.86833	2.86833	16	149	723	17756	48639
response to organic substance	biological process	7.01566	0.000897716	5.31235	2.57274	2.57274	108	1925	631	15980	10033
embryonic heart tube morphogenesis	biological process	7.01441	0.000898833	14.0625	2.54269	2.54269	9	55	730	17850	3143
positive regulation of cellular component movement	biological process	6.99856	0.000913199	7.03934	2.83035	2.83035	34	449	705	17456	51272
cell-cell junction maintenance	biological process	6.97039	0.000939286	33.3333	3.05571	3.05571	4	8	735	17897	45217
planar cell polarity pathway involved in neural tube closure	biological process	6.97039	0.000939286	33.3333	2.39377	2.39377	4	8	735	17897	90179
sensory perception of sound	biological process	6.96079	0.000948348	10.3704	2.83875	2.83875	14	121	725	17784	7605
small GTPase mediated signal transduction	biological process	6.94701	0.000961509	7.97342	2.7573	2.7573	24	277	715	17628	7264
organic substance biosynthetic process	biological process	6.91595	0.000991842	4.80206	2.58966	2.58966	205	4064	534	13841	1901576
neuromuscular process	biological process	6.91521	0.000992575	12.8205	3.24912	3.24912	10	68	729	17837	50905
positive regulation of protein metabolic process	biological process	6.88239	0.00102569	5.48367	2.73771	2.73771	89	1534	650	16371	51247
chondrocyte differentiation	biological process	6.87293	0.00103544	17.0732	2.81807	2.81807	7	34	732	17871	2062
negative regulation of cell proliferation	biological process	6.8467	0.00106296	6.49547	2.53747	2.53747	43	619	696	17286	8285
peptidyl-serine modification	biological process	6.8377	0.00107257	9.52381	2.4364	2.4364	16	152	723	17753	18209
cellular response to ketone	biological process	6.79817	0.00111581	11.828	2.35727	2.35727	11	82	728	17823	1901655
hindbrain radial glia guided cell migration	biological process	6.78211	0.00113388	50	3.2455	3.2455	3	3	736	17902	21932
positive regulation of cytokine secretion involved in immune response	biological process	6.78211	0.00113388	50	2.95408	2.95408	3	3	736	17902	2741
adherens junction maintenance	biological process	6.78211	0.00113388	50	2.74612	2.74612	3	3	736	17902	34334
mast cell migration	biological process	6.78211	0.00113388	50	2.49669	2.49669	3	3	736	17902	97531
convergent extension involved in axis elongation	biological process	6.78211	0.00113388	50	2.3373	2.3373	3	3	736	17902	60028
regulation of protein homodimerization activity	biological process	6.76212	0.00115677	23.8095	2.69689	2.69689	5	16	734	17889	43496
adult behavior	biological process	6.74598	0.0011756	10.1449	2.7914	2.7914	14	124	725	17781	30534
heart morphogenesis	biological process	6.72783	0.00119713	19.3548	2.46536	2.46536	6	25	733	17880	3007
regulation of Wnt signaling pathway	biological process	6.72104	0.00120529	7.84314	2.56754	2.56754	24	282	715	17623	30111
chemotaxis	biological process	6.72104	0.00120529	7.84314	2.5479	2.5479	24	282	715	17623	6935
positive regulation of cell migration	biological process	6.72083	0.00120554	7.06402	2.84956	2.84956	32	421	707	17484	30335
regulation of actin cytoskeleton organization	biological process	6.71609	0.00121126	7.71605	2.58429	2.58429	25	299	714	17606	32956
regulation of cardiac muscle tissue growth	biological process	6.71327	0.00121469	14.8148	2.95007	2.95007	8	46	731	17859	55021
response to lipid	biological process	6.69651	0.00123522	6.32737	2.58211	2.58211	46	681	693	17224	33993
regulation of neurotransmitter levels	biological process	6.68996	0.00124333	8.26772	2.45208	2.45208	21	233	718	17672	1505
sensory perception of mechanical stimulus	biological process	6.67599	0.00126082	10.0719	2.83875	2.83875	14	125	725	17780	50954
negative regulation of neuron death	biological process	6.66604	0.00127343	9.09091	2.85543	2.85543	17	170	722	17735	1901215
regulation of binding	biological process	6.64467	0.00130094	7.45856	2.50344	2.50344	27	335	712	17570	51098
startle response	biological process	6.63437	0.00131441	30.7692	2.70941	2.70941	4	9	735	17896	1964
embryonic camera-type eye development	biological process	6.63437	0.00131441	30.7692	2.39852	2.39852	4	9	735	17896	31076
taxis	biological process	6.63257	0.00131678	7.79221	2.5479	2.5479	24	284	715	17621	42330
response to acid chemical	biological process	6.63042	0.00131961	7.66871	2.63397	2.63397	25	301	714	17604	1101
signal transduction	biological process	6.62263	0.00132993	4.74006	2.62179	2.62179	217	4361	522	13544	7165
positive regulation of neuron death	biological process	6.62074	0.00133244	12.3457	2.50288	2.50288	10	71	729	17834	1901216
digestive tract development	biological process	6.59079	0.00137296	14.5455	2.83177	2.83177	8	47	731	17858	48565
in utero embryonic development	biological process	6.58924	0.00137508	9.30233	2.92503	2.92503	16	156	723	17749	1701
cellular response to nitrogen compound	biological process	6.58209	0.00138495	7.07763	2.55728	2.55728	31	407	708	17498	1901699
neurotransmitter biosynthetic process	biological process	6.58144	0.00138585	16.2791	2.33863	2.33863	7	36	732	17869	42136
regulation of striated muscle tissue development	biological process	6.58131	0.00138603	10.4	2.81049	2.81049	13	112	726	17793	16202
intrinsic apoptotic signaling pathway in response to DNA damage	biological process	6.57294	0.00139768	13.2353	2.50401	2.50401	9	59	730	17846	8630
regulation of cell adhesion	biological process	6.56439	0.00140969	6.48734	2.64408	2.64408	41	591	698	17314	30155
positive regulation of interleukin-12 production	biological process	6.55384	0.00142464	18.75	2.68272	2.68272	6	26	733	17879	32735
bone morphogenesis	biological process	6.55384	0.00142464	18.75	2.14031	2.14031	6	26	733	17879	60349
cell surface receptor signaling pathway	biological process	6.5449	0.00143743	5.22317	2.61401	2.61401	110	1996	629	15909	7166
cellular response to growth factor stimulus	biological process	6.54374	0.0014391	8.17121	2.59696	2.59696	21	236	718	17669	71363
negative regulation of smooth muscle cell migration	biological process	6.53714	0.00144863	22.7273	3.11849	3.11849	5	17	734	17888	14912
heart trabecula morphogenesis	biological process	6.53714	0.00144863	22.7273	2.64377	2.64377	5	17	734	17888	61384
cell surface receptor signaling pathway involved in heart development	biological process	6.53714	0.00144863	22.7273	2.28749	2.28749	5	17	734	17888	61311
regulation of membrane potential	biological process	6.52679	0.00146369	7.21393	2.79989	2.79989	29	373	710	17532	42391
wound healing	biological process	6.52605	0.00146478	12.1951	2.5973	2.5973	10	72	729	17833	42060
positive regulation of cell proliferation	biological process	6.50907	0.00148987	6.02007	2.59186	2.59186	54	843	685	17062	8284
positive regulation of GTPase activity	biological process	6.48934	0.00151955	7.19603	2.69594	2.69594	29	374	710	17531	43547
embryonic digit morphogenesis	biological process	6.47133	0.00154717	14.2857	2.64915	2.64915	8	48	731	17857	42733
chordate embryonic development	biological process	6.46856	0.00155146	9.1954	2.92503	2.92503	16	158	723	17747	43009
positive regulation of binding	biological process	6.46856	0.00155146	9.1954	2.54091	2.54091	16	158	723	17747	51099
regulation of cardiac muscle contraction	biological process	6.46824	0.00155196	13.0435	2.36287	2.36287	9	60	730	17845	55117
neuron projection morphogenesis	biological process	6.42096	0.00162709	8.65385	3.07626	3.07626	18	190	721	17715	48812
cardiac chamber morphogenesis	biological process	6.38678	0.00168367	18.1818	2.84501	2.84501	6	27	733	17878	3206
positive regulation of locomotion	biological process	6.3835	0.0016892	6.78643	2.78868	2.78868	34	467	705	17438	40017
chemical synaptic transmission	biological process	6.37358	0.00170604	7.64331	2.85157	2.85157	24	290	715	17615	7268
anterograde trans-synaptic signaling	biological process	6.37358	0.00170604	7.64331	2.85157	2.85157	24	290	715	17615	98916
odontogenesis of dentin-containing tooth	biological process	6.36565	0.00171962	12.8571	2.57511	2.57511	9	61	730	17844	42475
regulation of striated muscle contraction	biological process	6.3416	0.00176148	11.9048	2.57532	2.57532	10	74	729	17831	6942
positive regulation of angiogenesis	biological process	6.33468	0.00177372	9.375	2.71426	2.71426	15	145	724	17760	45766
regulation of establishment of planar polarity involved in neural tube closure	biological process	6.32955	0.00178283	28.5714	2.39377	2.39377	4	10	735	17895	90178
endoderm development	biological process	6.32481	0.0017913	21.7391	2.81454	2.81454	5	18	734	17887	7492
mesenchyme morphogenesis	biological process	6.32481	0.0017913	21.7391	2.47961	2.47961	5	18	734	17887	72132
regulation of morphogenesis of an epithelium	biological process	6.29504	0.00184543	10.0775	2.88895	2.88895	13	116	726	17789	1905330
regulation of muscle organ development	biological process	6.29504	0.00184543	10.0775	2.81049	2.81049	13	116	726	17789	48634
odontogenesis	biological process	6.28539	0.00186333	11.1111	2.61305	2.61305	11	88	728	17817	42476
positive regulation of cellular protein metabolic process	biological process	6.27683	0.00187934	5.44262	2.752	2.752	83	1442	656	16463	32270
regulation of fibroblast growth factor production	biological process	6.25237	0.00192588	42.8571	3.16145	3.16145	3	4	736	17901	90270
regulation of secondary heart field cardioblast proliferation	biological process	6.25237	0.00192588	42.8571	3.04296	3.04296	3	4	736	17901	3266
adenylate cyclase-inhibiting G-protein coupled glutamate receptor signaling pathway	biological process	6.25237	0.00192588	42.8571	2.95046	2.95046	3	4	736	17901	7196
regulation of cardioblast differentiation	biological process	6.25237	0.00192588	42.8571	2.7272	2.7272	3	4	736	17901	51890
positive regulation of toll-like receptor 3 signaling pathway	biological process	6.25237	0.00192588	42.8571	2.52668	2.52668	3	4	736	17901	34141
protein C-linked glycosylation	biological process	6.25237	0.00192588	42.8571	2.44179	2.44179	3	4	736	17901	18103
peptidyl-tryptophan modification	biological process	6.25237	0.00192588	42.8571	2.44179	2.44179	3	4	736	17901	18211
protein C-linked glycosylation via tryptophan	biological process	6.25237	0.00192588	42.8571	2.44179	2.44179	3	4	736	17901	18317
protein C-linked glycosylation via 2'-alpha-mannosyl-L-tryptophan	biological process	6.25237	0.00192588	42.8571	2.44179	2.44179	3	4	736	17901	18406
regulation of postsynaptic membrane potential	biological process	6.25175	0.00192707	11.7647	2.64577	2.64577	10	75	729	17830	60078
cellular response to glucocorticoid stimulus	biological process	6.24099	0.00194792	13.7931	2.21696	2.21696	8	50	731	17855	71385
negative regulation of animal organ morphogenesis	biological process	6.22622	0.00197692	17.6471	2.56028	2.56028	6	28	733	17877	110111
regulation of actin filament-based movement	biological process	6.22622	0.00197692	17.6471	2.33494	2.33494	6	28	733	17877	1903115
system process	biological process	6.22003	0.00198918	5.52326	2.70148	2.70148	76	1300	663	16605	3008
positive regulation of cell-substrate adhesion	biological process	6.20022	0.00202898	10.4348	2.64365	2.64365	12	103	727	17802	10811
regulation of sodium ion transport	biological process	6.16344	0.00210499	11.6279	2.78432	2.78432	10	76	729	17829	2028
positive regulation of muscle cell differentiation	biological process	6.16344	0.00210499	11.6279	2.67306	2.67306	10	76	729	17829	51149
plasma membrane bounded cell projection morphogenesis	biological process	6.15801	0.00211646	8.4507	3.07626	3.07626	18	195	721	17710	120039
nitrogen compound metabolic process	biological process	6.14685	0.00214021	4.43893	2.58179	2.58179	358	7707	381	10198	6807
positive regulation of cell motility	biological process	6.13461	0.00216656	6.80851	2.84956	2.84956	32	438	707	17467	2000147
cell-cell junction assembly	biological process	6.12465	0.00218825	10.8911	2.6078	2.6078	11	90	728	17815	7043
positive regulation of cardiac muscle cell proliferation	biological process	6.12397	0.00218975	20.8333	3.10593	3.10593	5	19	734	17886	60045
trabecula morphogenesis	biological process	6.12397	0.00218975	20.8333	2.64377	2.64377	5	19	734	17886	61383
cochlea morphogenesis	biological process	6.12397	0.00218975	20.8333	2.43117	2.43117	5	19	734	17886	90103
regulation of transmembrane transporter activity	biological process	6.11861	0.00220152	8.22511	2.76962	2.76962	19	212	720	17693	22898
regulation of transmembrane transport	biological process	6.10973	0.00222115	6.61626	2.65814	2.65814	35	494	704	17411	34762
cell projection morphogenesis	biological process	6.10671	0.00222787	8.41121	3.07626	3.07626	18	196	721	17709	48858
regulation of cellular component biogenesis	biological process	6.10368	0.00223462	5.9081	2.59775	2.59775	54	860	685	17045	44087
positive regulation of DNA-binding transcription factor activity	biological process	6.09276	0.00225916	8.03213	2.48551	2.48551	20	229	719	17676	51091
non-canonical Wnt signaling pathway	biological process	6.07663	0.0022959	11.4943	2.60174	2.60174	10	77	729	17828	35567
cellular component maintenance	biological process	6.07172	0.0023072	17.1429	2.79247	2.79247	6	29	733	17876	43954
regulation of tissue remodeling	biological process	6.07001	0.00231116	12.3288	2.36272	2.36272	9	64	730	17841	34103
neurotransmitter transport	biological process	6.05431	0.00234771	10.2564	2.4889	2.4889	12	105	727	17800	6836
G-protein coupled glutamate receptor signaling pathway	biological process	6.05101	0.00235548	26.6667	2.81127	2.81127	4	11	735	17894	7216
epithelial cell-cell adhesion	biological process	6.05101	0.00235548	26.6667	2.80843	2.80843	4	11	735	17894	90136
hematopoietic or lymphoid organ development	biological process	6.03315	0.00239793	9.09091	2.4741	2.4741	15	150	724	17755	48534
macromolecule metabolic process	biological process	6.02526	0.00241692	4.47782	2.57762	2.57762	325	6933	414	10972	43170
regulation of plasma membrane bounded cell projection organization	biological process	6.02253	0.00242354	6.298	2.84058	2.84058	41	610	698	17295	120035
regulation of DNA-binding transcription factor activity	biological process	6.02124	0.00242667	7.0529	2.51177	2.51177	28	369	711	17536	51090
negative regulation of neuron differentiation	biological process	6.00536	0.00246549	8.33333	2.86414	2.86414	18	198	721	17707	45665
regulation of GTPase activity	biological process	6.00321	0.0024708	6.75105	2.67113	2.67113	32	442	707	17463	43087
regulation of organ growth	biological process	5.99127	0.00250048	11.3636	2.84034	2.84034	10	78	729	17827	46620
negative regulation of nervous system development	biological process	5.98632	0.0025129	7.66551	2.81442	2.81442	22	265	717	17640	51961
cellular process	biological process	5.98321	0.00252071	4.18145	2.64648	2.64648	601	13772	138	4133	9987
regulation of cardiac muscle tissue development	biological process	5.97529	0.00254076	12.1622	2.87171	2.87171	9	65	730	17840	55024
positive regulation of epithelial cell migration	biological process	5.95626	0.00258958	9.70149	2.84439	2.84439	13	121	726	17784	10634
negative regulation of metabolic process	biological process	5.95589	0.00259055	4.98141	2.57921	2.57921	134	2556	605	15349	9892
response to hormone	biological process	5.94038	0.00263103	6.26911	2.60829	2.60829	41	613	698	17292	9725
cardiac muscle tissue development	biological process	5.93355	0.00264905	20	2.75207	2.75207	5	20	734	17885	48738
cell part morphogenesis	biological process	5.92564	0.00267009	8.08511	3.05136	3.05136	19	216	720	17689	32990
cellular response to corticosteroid stimulus	biological process	5.91542	0.00269753	13.1148	2.21696	2.21696	8	53	731	17852	71384
hemopoiesis	biological process	5.90734	0.00271941	11.236	2.58395	2.58395	10	79	729	17826	30097
activation of MAPK activity	biological process	5.89459	0.0027543	9.27152	2.72269	2.72269	14	137	725	17768	187
epithelial cell development	biological process	5.84258	0.00290134	10	2.60679	2.60679	12	108	727	17797	2064
regulation of cardioblast proliferation	biological process	5.81218	0.0029909	37.5	3.04296	3.04296	3	5	736	17900	3264
positive regulation of protein kinase C signaling	biological process	5.81218	0.0029909	37.5	2.7774	2.7774	3	5	736	17900	90037
negative regulation of mesenchymal cell proliferation	biological process	5.81218	0.0029909	37.5	2.31991	2.31991	3	5	736	17900	72201
olfactory behavior	biological process	5.81218	0.0029909	37.5	2.30815	2.30815	3	5	736	17900	42048
positive regulation of cell-cell adhesion mediated by cadherin	biological process	5.81218	0.0029909	37.5	2.26994	2.26994	3	5	736	17900	2000049
endoderm formation	biological process	5.81218	0.0029909	37.5	2.19396	2.19396	3	5	736	17900	1706
positive regulation of stress fiber assembly	biological process	5.80594	0.00300961	14.2857	2.71147	2.71147	7	42	732	17863	51496
positive regulation of cell-matrix adhesion	biological process	5.80594	0.00300961	14.2857	2.70719	2.70719	7	42	732	17863	1954
regulation of cell projection organization	biological process	5.80547	0.00301103	6.22155	2.84058	2.84058	41	618	698	17287	31344
response to epinephrine	biological process	5.79489	0.00304305	25	2.83979	2.83979	4	12	735	17893	71871
embryonic digestive tract development	biological process	5.79489	0.00304305	25	2.35934	2.35934	4	12	735	17893	48566
cGMP metabolic process	biological process	5.79489	0.00304305	25	2.35506	2.35506	4	12	735	17893	46068
negative regulation of cell development	biological process	5.78768	0.0030651	7.41935	2.80284	2.80284	23	287	716	17618	10721
protein phosphorylation	biological process	5.76487	0.0031358	5.86246	2.55701	2.55701	52	835	687	17070	6468
peripheral nervous system development	biological process	5.75267	0.00317428	19.2308	2.61446	2.61446	5	21	734	17884	7422
regulation of positive chemotaxis	biological process	5.75267	0.00317428	19.2308	2.49414	2.49414	5	21	734	17884	50926
cellular response to hypoxia	biological process	5.74311	0.00320479	10.3774	2.73555	2.73555	11	95	728	17810	71456
multicellular organism development	biological process	5.71937	0.00328178	6.23053	2.79615	2.79615	40	602	699	17303	7275
regulation of carbohydrate metabolic process	biological process	5.71482	0.00329676	9.09091	2.78804	2.78804	14	140	725	17765	6109
regulation of embryonic development	biological process	5.70598	0.00332601	9.83607	2.71642	2.71642	12	110	727	17795	45995
negative regulation of neuron apoptotic process	biological process	5.69944	0.00334785	9.42029	2.92659	2.92659	13	125	726	17780	43524
angiogenesis	biological process	5.68481	0.00339718	7.75194	2.95105	2.95105	20	238	719	17667	1525
reactive oxygen species metabolic process	biological process	5.67009	0.00344755	10.2804	2.51668	2.51668	11	96	728	17809	72593
negative regulation of macromolecule metabolic process	biological process	5.64242	0.00354429	4.99797	2.56089	2.56089	123	2338	616	15567	10605
regulation of epithelial cell migration	biological process	5.59339	0.0037224	8.21256	2.78966	2.78966	17	190	722	17715	10632
cartilage morphogenesis	biological process	5.58054	0.00377053	18.5185	2.54934	2.54934	5	22	734	17883	60536
pituitary gland development	biological process	5.58054	0.00377053	18.5185	2.30713	2.30713	5	22	734	17883	21983
Wnt signaling pathway, planar cell polarity pathway	biological process	5.57562	0.00378913	13.7255	2.49416	2.49416	7	44	732	17861	60071
signal release	biological process	5.57549	0.00378961	9.28571	2.48101	2.48101	13	127	726	17778	23061
cell proliferation	biological process	5.56009	0.00384843	6.17284	2.47639	2.47639	40	608	699	17297	8283
regulation of cell proliferation involved in heart morphogenesis	biological process	5.55815	0.00385591	23.5294	2.67932	2.67932	4	13	735	17892	2000136
definitive hemopoiesis	biological process	5.55815	0.00385591	23.5294	2.54164	2.54164	4	13	735	17892	60216
face development	biological process	5.55815	0.00385591	23.5294	2.40741	2.40741	4	13	735	17892	60324
regulation of transporter activity	biological process	5.55708	0.00386003	7.81893	2.76962	2.76962	19	224	720	17681	32409
positive regulation of neuron projection development	biological process	5.55465	0.00386943	7.66284	2.88413	2.88413	20	241	719	17664	10976
epithelial cell migration	biological process	5.52814	0.00397338	11.3924	2.86556	2.86556	9	70	730	17835	10631
gland development	biological process	5.51258	0.0040357	7.78689	2.56081	2.56081	19	225	720	17680	48732
response to hypoxia	biological process	5.51189	0.00403848	7.63359	2.6708	2.6708	20	242	719	17663	1666
positive regulation of chemotaxis	biological process	5.5076	0.00405583	9.6	2.83526	2.83526	12	113	727	17792	50921
regulation of heart morphogenesis	biological process	5.50751	0.00405618	15.3846	2.71694	2.71694	6	33	733	17872	2000826
cell fate determination	biological process	5.50751	0.00405618	15.3846	2.52132	2.52132	6	33	733	17872	1709
response to xenobiotic stimulus	biological process	5.48396	0.00415285	8.86076	2.59974	2.59974	14	144	725	17761	9410
organic cyclic compound metabolic process	biological process	5.48257	0.00415861	4.62307	2.62256	2.62256	222	4580	517	13325	1901360
neural crest cell migration	biological process	5.46507	0.00423205	13.4615	2.6337	2.6337	7	45	732	17860	1755
regulation of epithelial cell proliferation	biological process	5.43698	0.00435262	7.21003	2.60756	2.60756	23	296	716	17609	50678
midgut development	biological process	5.43647	0.00435484	33.3333	3.22053	3.22053	3	6	736	17899	7494
erythrocyte homeostasis	biological process	5.43647	0.00435484	33.3333	2.93309	2.93309	3	6	736	17899	34101
primitive streak formation	biological process	5.43647	0.00435484	33.3333	2.29135	2.29135	3	6	736	17899	90009
stem cell division	biological process	5.41645	0.00444288	17.8571	3.20898	3.20898	5	23	734	17882	17145
intrinsic apoptotic signaling pathway in response to DNA damage by p53 class mediator	biological process	5.41645	0.00444288	17.8571	2.49662	2.49662	5	23	734	17882	42771
RNA metabolic process	biological process	5.41126	0.004466	4.79167	2.60633	2.60633	161	3199	578	14706	16070
negative regulation of fibroblast growth factor production	biological process	5.38536	0.00458318	66.6667	3.30564	3.30564	2	1	737	17904	90272
protein localization to early endosome	biological process	5.38536	0.00458318	66.6667	3.19215	3.19215	2	1	737	17904	1902946
apoptotic process involved in heart morphogenesis	biological process	5.38536	0.00458318	66.6667	2.89442	2.89442	2	1	737	17904	3278
cardiac muscle cell myoblast differentiation	biological process	5.38536	0.00458318	66.6667	2.61997	2.61997	2	1	737	17904	60379
negative regulation of blood vessel remodeling	biological process	5.38536	0.00458318	66.6667	2.56723	2.56723	2	1	737	17904	60313
cell proliferation involved in heart morphogenesis	biological process	5.38536	0.00458318	66.6667	2.2732	2.2732	2	1	737	17904	61323
inhibitory synapse assembly	biological process	5.38536	0.00458318	66.6667	2.26347	2.26347	2	1	737	17904	1904862
cellular response to corticosterone stimulus	biological process	5.38536	0.00458318	66.6667	2.2603	2.2603	2	1	737	17904	71386
regulation of heparan sulfate proteoglycan biosynthetic process	biological process	5.38536	0.00458318	66.6667	2.2556	2.2556	2	1	737	17904	10908
positive regulation of heparan sulfate proteoglycan biosynthetic process	biological process	5.38536	0.00458318	66.6667	2.2556	2.2556	2	1	737	17904	10909
positive regulation of proteoglycan biosynthetic process	biological process	5.38536	0.00458318	66.6667	2.2556	2.2556	2	1	737	17904	1902730
pulmonary myocardium development	biological process	5.38536	0.00458318	66.6667	2.17823	2.17823	2	1	737	17904	3350
histone H3-S28 phosphorylation	biological process	5.38536	0.00458318	66.6667	2.17391	2.17391	2	1	737	17904	43988
histone H2A phosphorylation	biological process	5.38536	0.00458318	66.6667	2.17391	2.17391	2	1	737	17904	1990164
visceral motor neuron differentiation	biological process	5.38536	0.00458318	66.6667	2.11919	2.11919	2	1	737	17904	21524
atrioventricular valve development	biological process	5.38536	0.00458318	66.6667	2.0847	2.0847	2	1	737	17904	3171
heterocycle metabolic process	biological process	5.34076	0.00479223	4.63533	2.62138	2.62138	211	4341	528	13564	46483
cellular response to gonadotropin stimulus	biological process	5.33831	0.004804	22.2222	3.19251	3.19251	4	14	735	17891	71371
endocardial cushion morphogenesis	biological process	5.33831	0.004804	22.2222	2.57595	2.57595	4	14	735	17891	3203
regulation of epithelial tube formation	biological process	5.33831	0.004804	22.2222	2.39377	2.39377	4	14	735	17891	1905276
regulation of organelle organization	biological process	5.32309	0.00487764	5.4681	2.57648	2.57648	66	1141	673	16764	33043
positive regulation of protein serine/threonine kinase activity	biological process	5.31809	0.00490209	7.03812	2.74636	2.74636	24	317	715	17588	71902
myeloid cell differentiation	biological process	5.31716	0.00490667	8.69565	2.59932	2.59932	14	147	725	17758	30099
cell junction assembly	biological process	5.31716	0.00490667	8.69565	2.58672	2.58672	14	147	725	17758	34329
positive regulation of cell adhesion	biological process	5.28678	0.005058	6.84211	2.52548	2.52548	26	354	713	17551	45785
regulation of chemotaxis	biological process	5.28041	0.00509034	8.16327	2.80092	2.80092	16	180	723	17725	50920
mesenchymal cell differentiation	biological process	5.27927	0.00509614	10.9756	2.80784	2.80784	9	73	730	17832	48762
regulation of response to stress	biological process	5.26803	0.00515375	5.38287	2.54622	2.54622	71	1248	668	16657	80134
cyclic-nucleotide-mediated signaling	biological process	5.26272	0.00518117	8.64198	2.4915	2.4915	14	148	725	17757	19935
mesenchymal cell development	biological process	5.2598	0.00519636	17.2414	2.71844	2.71844	5	24	734	17881	14031
mesonephric tubule development	biological process	5.25357	0.00522883	14.6341	2.74262	2.74262	6	35	733	17870	72164
central nervous system development	biological process	5.25327	0.00523041	9.73451	2.41109	2.41109	11	102	728	17803	7417
negative regulation of neurogenesis	biological process	5.18066	0.00562428	7.40741	2.82356	2.82356	20	250	719	17655	50768
cellular aromatic compound metabolic process	biological process	5.158	0.00575321	4.61471	2.63192	2.63192	212	4382	527	13523	6725
positive regulation of phosphatidylinositol 3-kinase signaling	biological process	5.14779	0.00581226	11.5942	2.9782	2.9782	8	61	731	17844	14068
response to decreased oxygen levels	biological process	5.14058	0.00585428	7.38007	2.6708	2.6708	20	251	719	17654	36293
positive regulation of stem cell differentiation	biological process	5.13334	0.00589681	21.0526	2.77129	2.77129	4	15	735	17890	2000738
establishment of planar polarity	biological process	5.13334	0.00589681	21.0526	2.43794	2.43794	4	15	735	17890	1736
establishment of tissue polarity	biological process	5.13334	0.00589681	21.0526	2.43794	2.43794	4	15	735	17890	7164
negative regulation of tissue remodeling	biological process	5.13334	0.00589681	21.0526	2.27709	2.27709	4	15	735	17890	34104
cellular response to oxygen levels	biological process	5.13288	0.00589957	9.16031	2.73147	2.73147	12	119	727	17786	71453
dendrite morphogenesis	biological process	5.13277	0.00590019	14.2857	3.27482	3.27482	6	36	733	17869	48813
branching involved in ureteric bud morphogenesis	biological process	5.13277	0.00590019	14.2857	2.8091	2.8091	6	36	733	17869	1658
mesonephric epithelium development	biological process	5.13277	0.00590019	14.2857	2.74262	2.74262	6	36	733	17869	72163
positive regulation of growth	biological process	5.12688	0.00593502	7.50988	2.86087	2.86087	19	234	720	17671	45927
negative regulation of gene expression	biological process	5.12351	0.00595509	5.20124	2.52122	2.52122	84	1531	655	16374	10629
cellular response to decreased oxygen levels	biological process	5.12197	0.00596428	9.56522	2.73555	2.73555	11	104	728	17801	36294
regulation of system process	biological process	5.11959	0.00597848	6.36183	2.68473	2.68473	32	471	707	17434	44057
activation of protein kinase activity	biological process	5.11048	0.00603321	7.11974	2.71084	2.71084	22	287	717	17618	32147
dichotomous subdivision of an epithelial terminal unit	biological process	5.10948	0.00603921	30	3.26874	3.26874	3	7	736	17898	60600
protein localization to endosome	biological process	5.10948	0.00603921	30	3.04535	3.04535	3	7	736	17898	36010
cardiac ventricle formation	biological process	5.10948	0.00603921	30	2.79653	2.79653	3	7	736	17898	3211
membranous septum morphogenesis	biological process	5.10948	0.00603921	30	2.68147	2.68147	3	7	736	17898	3149
cytoskeletal anchoring at plasma membrane	biological process	5.10948	0.00603921	30	2.60609	2.60609	3	7	736	17898	7016
regulation of toll-like receptor 3 signaling pathway	biological process	5.10948	0.00603921	30	2.52668	2.52668	3	7	736	17898	34139
Wnt signaling pathway involved in midbrain dopaminergic neuron differentiation	biological process	5.10948	0.00603921	30	2.26814	2.26814	3	7	736	17898	1904953
cellular response to organonitrogen compound	biological process	5.10064	0.00609287	6.66667	2.55756	2.55756	27	378	712	17527	71417
regulation of microtubule-based process	biological process	5.08904	0.00616396	8	2.56276	2.56276	16	184	723	17721	32886
regulation of cell morphogenesis	biological process	5.06794	0.00629535	6.45161	2.91568	2.91568	30	435	709	17470	22604
positive regulation of epithelial cell proliferation	biological process	5.06414	0.00631935	8.19672	2.60411	2.60411	15	168	724	17737	50679
peptidyl-serine phosphorylation	biological process	5.0519	0.00639715	8.72483	2.45642	2.45642	13	136	726	17769	18105
retina development in camera-type eye	biological process	5.05079	0.00640428	12.5	2.57483	2.57483	7	49	732	17856	60041
regulation of myotube differentiation	biological process	5.05079	0.00640428	12.5	2.33604	2.33604	7	49	732	17856	10830
skeletal muscle tissue development	biological process	5.05079	0.00640428	12.5	2.29979	2.29979	7	49	732	17856	7519
response to vitamin	biological process	5.04361	0.00645044	10.5882	2.55199	2.55199	9	76	730	17829	33273
Ras protein signal transduction	biological process	5.03489	0.00650691	7.59494	2.58436	2.58436	18	219	721	17686	7265
positive regulation of calcium-mediated signaling	biological process	5.01581	0.00663225	13.9535	3.38344	3.38344	6	37	733	17868	50850
positive regulation of cardiac muscle tissue development	biological process	5.01581	0.00663225	13.9535	2.95174	2.95174	6	37	733	17868	55025
response to oxygen levels	biological process	5.00779	0.00668564	7.16724	2.66904	2.66904	21	272	718	17633	70482
regulation of supramolecular fiber organization	biological process	4.99913	0.00674382	6.94864	2.6707	2.6707	23	308	716	17597	1902903
brain development	biological process	4.99591	0.00676557	7.92079	2.67272	2.67272	16	186	723	17719	7420
sensory organ development	biological process	4.99426	0.00677675	9.40171	2.57585	2.57585	11	106	728	17799	7423
G-protein coupled receptor signaling pathway, coupled to cyclic nucleotide second messenger	biological process	4.99263	0.00678778	7.56303	2.5577	2.5577	18	220	721	17685	7187
signal release from synapse	biological process	4.97565	0.00690401	11.2676	2.51056	2.51056	8	63	731	17842	99643
extrinsic apoptotic signaling pathway via death domain receptors	biological process	4.96665	0.00696647	16.129	3.58434	3.58434	5	26	734	17879	8625
positive regulation of peptidyl-lysine acetylation	biological process	4.96665	0.00696647	16.129	2.67278	2.67278	5	26	734	17879	2000758
embryonic forelimb morphogenesis	biological process	4.96665	0.00696647	16.129	2.4799	2.4799	5	26	734	17879	35115
cellular response to xenobiotic stimulus	biological process	4.95366	0.0070575	12.2807	2.56292	2.56292	7	50	732	17855	71466
adenylate cyclase-modulating G-protein coupled receptor signaling pathway	biological process	4.94997	0.00708363	7.88177	2.56241	2.56241	16	187	723	17718	7188
regulation of muscle contraction	biological process	4.94267	0.00713553	8.60927	2.54415	2.54415	13	138	726	17767	6937
cellular response to reactive nitrogen species	biological process	4.94158	0.00714331	20	2.59505	2.59505	4	16	735	17889	1902170
brain morphogenesis	biological process	4.94158	0.00714331	20	2.29964	2.29964	4	16	735	17889	48854
reactive nitrogen species metabolic process	biological process	4.94158	0.00714331	20	2.18893	2.18893	4	16	735	17889	2001057
cellular response to hormone stimulus	biological process	4.92929	0.00723161	6.90691	2.59461	2.59461	23	310	716	17595	32870
actin cytoskeleton organization	biological process	4.9284	0.00723808	7.00637	2.46981	2.46981	22	292	717	17613	30036
protein localization to cell periphery	biological process	4.91856	0.00730968	8.06452	2.38156	2.38156	15	171	724	17734	1990778
outflow tract morphogenesis	biological process	4.9025	0.00742798	13.6364	2.72512	2.72512	6	38	733	17867	3151
Wnt signaling pathway	biological process	4.89613	0.00747545	7.09459	2.52912	2.52912	21	275	718	17630	16055
cartilage development	biological process	4.89222	0.00750472	11.1111	2.40787	2.40787	8	64	731	17841	51216
positive regulation of supramolecular fiber organization	biological process	4.87095	0.00766605	8.02139	2.63552	2.63552	15	172	724	17733	1902905
regulation of ion transmembrane transporter activity	biological process	4.85906	0.00775779	7.62332	2.80794	2.80794	17	206	722	17699	32412
negative regulation of phosphate metabolic process	biological process	4.84711	0.007851	6.19137	2.80076	2.80076	33	500	706	17405	45936
positive regulation of cardiac muscle tissue growth	biological process	4.82922	0.00799274	15.625	3.10593	3.10593	5	27	734	17878	55023
proteoglycan biosynthetic process	biological process	4.82922	0.00799274	15.625	2.92018	2.92018	5	27	734	17878	30166
midbrain development	biological process	4.82922	0.00799274	15.625	2.90063	2.90063	5	27	734	17878	30901
positive regulation of myotube differentiation	biological process	4.82922	0.00799274	15.625	2.79406	2.79406	5	27	734	17878	10831
platelet-derived growth factor receptor signaling pathway	biological process	4.82922	0.00799274	15.625	2.65373	2.65373	5	27	734	17878	48008
cell migration in hindbrain	biological process	4.82065	0.00806152	27.2727	3.2455	3.2455	3	8	736	17897	21535
cellular response to follicle-stimulating hormone stimulus	biological process	4.82065	0.00806152	27.2727	3.24096	3.24096	3	8	736	17897	71372
negative regulation of myeloid leukocyte mediated immunity	biological process	4.82065	0.00806152	27.2727	2.64405	2.64405	3	8	736	17897	2887
embryonic skeletal joint morphogenesis	biological process	4.82065	0.00806152	27.2727	2.62152	2.62152	3	8	736	17897	60272
regulation of macrophage cytokine production	biological process	4.82065	0.00806152	27.2727	2.58414	2.58414	3	8	736	17897	10935
histone-serine phosphorylation	biological process	4.82065	0.00806152	27.2727	2.23947	2.23947	3	8	736	17897	35404
negative regulation of phosphorus metabolic process	biological process	4.82051	0.00806269	6.17978	2.80076	2.80076	33	501	706	17404	10563
nervous system process	biological process	4.81848	0.00807909	5.6044	2.82878	2.82878	51	859	688	17046	50877
regulation of epithelial cell apoptotic process	biological process	4.81048	0.00814392	10.9589	2.71565	2.71565	8	65	731	17840	1904035
regulation of potassium ion transmembrane transport	biological process	4.81048	0.00814392	10.9589	2.35752	2.35752	8	65	731	17840	1901379
stem cell population maintenance	biological process	4.80914	0.00815491	9.16667	2.5271	2.5271	11	109	728	17796	19827
reproductive structure development	biological process	4.80537	0.00818571	7.27969	2.72107	2.72107	19	242	720	17663	48608
regulation of cytokine production	biological process	4.78961	0.00831572	5.99676	2.57847	2.57847	37	580	702	17325	1817
cellular response to oxidative stress	biological process	4.77711	0.00842034	7.93651	2.59766	2.59766	15	174	724	17731	34599
regulation of myoblast fusion	biological process	4.7616	0.00855191	19.0476	2.30865	2.30865	4	17	735	17888	1901739
regulation of leukocyte activation	biological process	4.75197	0.00863465	6.30252	2.51071	2.51071	30	446	709	17459	2694
cell surface receptor signaling pathway involved in cell-cell signaling	biological process	4.75075	0.00864524	7	2.52912	2.52912	21	279	718	17626	1905114
developmental process involved in reproduction	biological process	4.75053	0.00864708	6.02007	2.70995	2.70995	36	562	703	17343	3006
regulation of microtubule cytoskeleton organization	biological process	4.7485	0.00866471	8.13953	2.57557	2.57557	14	158	725	17747	70507
extrinsic apoptotic signaling pathway	biological process	4.74824	0.0086669	10.1124	3.03431	3.03431	9	80	730	17825	97191
positive regulation of carbohydrate metabolic process	biological process	4.73038	0.00882309	10.8108	2.89004	2.89004	8	66	731	17839	45913
negative regulation of protein modification process	biological process	4.72545	0.00886669	6.09319	2.71737	2.71737	34	524	705	17381	31400
cardiac right ventricle formation	biological process	4.71883	0.00892558	50	3.03961	3.03961	2	2	737	17903	3219
regulation of telomeric DNA binding	biological process	4.71883	0.00892558	50	2.99212	2.99212	2	2	737	17903	1904742
positive regulation of Fc receptor mediated stimulatory signaling pathway	biological process	4.71883	0.00892558	50	2.77191	2.77191	2	2	737	17903	60369
regulation of centromere complex assembly	biological process	4.71883	0.00892558	50	2.6132	2.6132	2	2	737	17903	90230
rhombomere development	biological process	4.71883	0.00892558	50	2.60283	2.60283	2	2	737	17903	21546
postsynaptic density assembly	biological process	4.71883	0.00892558	50	2.58712	2.58712	2	2	737	17903	97107
postsynaptic specialization assembly	biological process	4.71883	0.00892558	50	2.58712	2.58712	2	2	737	17903	98698
negative regulation of neutrophil activation	biological process	4.71883	0.00892558	50	2.56723	2.56723	2	2	737	17903	1902564
olfactory bulb interneuron development	biological process	4.71883	0.00892558	50	2.54322	2.54322	2	2	737	17903	21891
globus pallidus development	biological process	4.71883	0.00892558	50	2.49133	2.49133	2	2	737	17903	21759
desmosome assembly	biological process	4.71883	0.00892558	50	2.48525	2.48525	2	2	737	17903	2159
beta-alanine metabolic process	biological process	4.71883	0.00892558	50	2.44169	2.44169	2	2	737	17903	19482
establishment of body hair or bristle planar orientation	biological process	4.71883	0.00892558	50	2.38739	2.38739	2	2	737	17903	48104
establishment of body hair planar orientation	biological process	4.71883	0.00892558	50	2.38739	2.38739	2	2	737	17903	48105
notochord morphogenesis	biological process	4.71883	0.00892558	50	2.36182	2.36182	2	2	737	17903	48570
regulation of phosphatidylcholine biosynthetic process	biological process	4.71883	0.00892558	50	2.28111	2.28111	2	2	737	17903	2001245
cardiac neural crest cell migration involved in outflow tract morphogenesis	biological process	4.71883	0.00892558	50	2.2732	2.2732	2	2	737	17903	3253
regulation of connective tissue replacement	biological process	4.71883	0.00892558	50	2.2158	2.2158	2	2	737	17903	1905203
Clara cell differentiation	biological process	4.71883	0.00892558	50	2.21176	2.21176	2	2	737	17903	60486
adenylate cyclase-activating adrenergic receptor signaling pathway involved in heart process	biological process	4.71883	0.00892558	50	2.10915	2.10915	2	2	737	17903	86023
negative regulation of growth	biological process	4.70601	0.00904079	7.34694	2.5901	2.5901	18	227	721	17678	45926
bicellular tight junction assembly	biological process	4.69736	0.00911936	15.1515	2.69112	2.69112	5	28	734	17877	70830
behavioral fear response	biological process	4.69736	0.00911936	15.1515	2.38202	2.38202	5	28	734	17877	1662
behavioral defense response	biological process	4.69736	0.00911936	15.1515	2.38202	2.38202	5	28	734	17877	2209
spleen development	biological process	4.69736	0.00911936	15.1515	2.28197	2.28197	5	28	734	17877	48536
regulation of leukocyte degranulation	biological process	4.68613	0.00922229	13.0435	2.8204	2.8204	6	40	733	17865	43300
long-term synaptic potentiation	biological process	4.68613	0.00922229	13.0435	2.6095	2.6095	6	40	733	17865	60291
cytokine production	biological process	4.67755	0.00930174	10	2.86369	2.86369	9	81	730	17824	1816
regulation of actin filament bundle assembly	biological process	4.67755	0.00930174	10	2.688	2.688	9	81	730	17824	32231
regulation of smooth muscle cell migration	biological process	4.67626	0.00931379	11.6667	3.16726	3.16726	7	53	732	17852	14910
endothelial cell migration	biological process	4.67626	0.00931379	11.6667	2.85017	2.85017	7	53	732	17852	43542
positive regulation of actin filament bundle assembly	biological process	4.67626	0.00931379	11.6667	2.71147	2.71147	7	53	732	17852	32233
actin filament-based process	biological process	4.67175	0.00935587	6.66667	2.48364	2.48364	24	336	715	17569	30029
cellular chemical homeostasis	biological process	4.65734	0.00949163	5.87349	2.8427	2.8427	39	625	700	17280	55082
regulation of stress fiber assembly	biological process	4.65187	0.0095437	10.6667	2.69848	2.69848	8	67	731	17838	51492
regulation of phagocytosis	biological process	4.65187	0.0095437	10.6667	2.69727	2.69727	8	67	731	17838	50764
cellular response to steroid hormone stimulus	biological process	4.65187	0.0095437	10.6667	2.21696	2.21696	8	67	731	17838	71383
positive regulation of MAP kinase activity	biological process	4.6517	0.0095454	7.16981	2.79839	2.79839	19	246	720	17659	43406
cognition	biological process	4.64478	0.00961161	7.04225	2.60174	2.60174	20	264	719	17641	50890
regulation of heart contraction	biological process	4.63964	0.00966115	7.8125	2.62072	2.62072	15	177	724	17728	8016
maintenance of cell number	biological process	4.63138	0.0097413	8.94309	2.5271	2.5271	11	112	728	17793	98727
adenylate cyclase-activating G-protein coupled receptor signaling pathway	biological process	4.63138	0.0097413	8.94309	2.48363	2.48363	11	112	728	17793	7189
myeloid leukocyte differentiation	biological process	4.60807	0.00997109	9.89011	2.62428	2.62428	9	82	730	17823	2573
axonogenesis	biological process	4.60624	0.00998933	9.34579	2.81336	2.81336	10	97	729	17808	7409
gland morphogenesis	biological process	4.59221	0.0101304	18.1818	2.65957	2.65957	4	18	735	17887	22612
nucleic acid metabolic process	biological process	4.58763	0.010177	4.6349	2.63393	2.63393	179	3683	560	14222	90304
connective tissue development	biological process	4.58275	0.0102267	12.766	3.08527	3.08527	6	41	733	17864	61448
Wnt signaling pathway, calcium modulating pathway	biological process	4.57069	0.0103508	14.7059	2.64378	2.64378	5	29	734	17876	7223
metanephros development	biological process	4.57069	0.0103508	14.7059	2.50862	2.50862	5	29	734	17876	1656
adherens junction assembly	biological process	4.57069	0.0103508	14.7059	2.46393	2.46393	5	29	734	17876	34333
positive regulation of interleukin-1 beta production	biological process	4.57069	0.0103508	14.7059	2.28956	2.28956	5	29	734	17876	32731
positive regulation of ERK1 and ERK2 cascade	biological process	4.56764	0.0103824	7.3913	2.6435	2.6435	17	213	722	17692	70374
organ induction	biological process	4.56253	0.0104356	25	3.34291	3.34291	3	9	736	17896	1759
negative regulation of microtubule polymerization	biological process	4.56253	0.0104356	25	2.77986	2.77986	3	9	736	17896	31115
negative regulation of leukocyte degranulation	biological process	4.56253	0.0104356	25	2.64405	2.64405	3	9	736	17896	43301
hepatocyte growth factor receptor signaling pathway	biological process	4.56253	0.0104356	25	2.58079	2.58079	3	9	736	17896	48012
negative regulation of sodium ion transmembrane transporter activity	biological process	4.56253	0.0104356	25	2.22933	2.22933	3	9	736	17896	2000650
positive regulation of stress-activated MAPK cascade	biological process	4.52936	0.0107876	8.1761	2.49276	2.49276	13	146	726	17759	32874
cAMP-mediated signaling	biological process	4.51432	0.010951	8.4507	2.44267	2.44267	12	130	727	17775	19933
positive regulation of cellular component biogenesis	biological process	4.51391	0.0109555	6.13861	2.60801	2.60801	31	474	708	17431	44089
protein homooligomerization	biological process	4.50563	0.0110466	6.84039	2.76743	2.76743	21	286	718	17619	51260
secretion by cell	biological process	4.50464	0.0110576	5.50756	2.60325	2.60325	51	875	688	17030	32940
cellular response to amino acid stimulus	biological process	4.50214	0.0110852	11.2903	2.60391	2.60391	7	55	732	17850	71230
vasculogenesis	biological process	4.50214	0.0110852	11.2903	2.23773	2.23773	7	55	732	17850	1570
regulation of myeloid leukocyte mediated immunity	biological process	4.4824	0.0113063	12.5	2.8204	2.8204	6	42	733	17863	2886
positive regulation of neuron apoptotic process	biological process	4.4824	0.0113063	12.5	2.56768	2.56768	6	42	733	17863	43525
positive regulation of stress-activated protein kinase signaling cascade	biological process	4.48022	0.0113309	8.125	2.49276	2.49276	13	147	726	17758	70304
response to antineoplastic agent	biological process	4.47258	0.0114178	9.67742	2.29684	2.29684	9	84	730	17821	97327
fat-soluble vitamin metabolic process	biological process	4.4489	0.0116914	14.2857	2.96631	2.96631	5	30	734	17875	6775
regulation of actin cytoskeleton reorganization	biological process	4.4489	0.0116914	14.2857	2.9467	2.9467	5	30	734	17875	2000249
embryonic skeletal system development	biological process	4.4489	0.0116914	14.2857	2.59098	2.59098	5	30	734	17875	48706
positive regulation of heart contraction	biological process	4.4489	0.0116914	14.2857	2.4012	2.4012	5	30	734	17875	45823
fear response	biological process	4.4489	0.0116914	14.2857	2.38202	2.38202	5	30	734	17875	42596
ventricular septum morphogenesis	biological process	4.4489	0.0116914	14.2857	2.3654	2.3654	5	30	734	17875	60412
positive regulation of kinase activity	biological process	4.43552	0.0118489	6.01093	2.77123	2.77123	33	516	706	17389	33674
positive regulation of cofactor metabolic process	biological process	4.43239	0.011886	17.3913	2.7689	2.7689	4	19	735	17886	51194
pancreas development	biological process	4.43239	0.011886	17.3913	2.32488	2.32488	4	19	735	17886	31016
dopaminergic neuron differentiation	biological process	4.43239	0.011886	17.3913	2.25933	2.25933	4	19	735	17886	71542
protein localization to plasma membrane	biological process	4.43162	0.0118952	8.07453	2.38774	2.38774	13	148	726	17757	72659
hematopoietic progenitor cell differentiation	biological process	4.42546	0.0119687	10.2564	3.08466	3.08466	8	70	731	17835	2244
heart development	biological process	4.41905	0.0120457	7.61421	2.51565	2.51565	15	182	724	17723	7507
axis specification	biological process	4.41811	0.012057	11.1111	2.18657	2.18657	7	56	732	17849	9798
negative regulation of canonical Wnt signaling pathway	biological process	4.40518	0.0122139	8.66142	2.67511	2.67511	11	116	728	17789	90090
regulation of sodium ion transmembrane transporter activity	biological process	4.38491	0.012464	12.2449	2.81929	2.81929	6	43	733	17862	2000649
intrinsic apoptotic signaling pathway by p53 class mediator	biological process	4.38491	0.012464	12.2449	2.65098	2.65098	6	43	733	17862	72332
regulation of action potential	biological process	4.38491	0.012464	12.2449	2.43904	2.43904	6	43	733	17862	98900
regulation of cell activation	biological process	4.38441	0.0124703	6.07843	2.50462	2.50462	31	479	708	17426	50865
negative regulation of Wnt signaling pathway	biological process	4.38356	0.0124809	8.02469	2.66825	2.66825	13	149	726	17756	30178
regulation of actin filament organization	biological process	4.35998	0.0127786	7.08661	2.59793	2.59793	18	236	721	17669	110053
positive regulation of endothelial cell migration	biological process	4.34157	0.0130161	9.47368	2.90165	2.90165	9	86	730	17819	10595
regulation of small GTPase mediated signal transduction	biological process	4.33753	0.0130688	6.73077	2.81385	2.81385	21	291	718	17614	51056
transmembrane receptor protein serine/threonine kinase signaling pathway	biological process	4.33601	0.0130887	7.97546	2.77415	2.77415	13	150	726	17755	7178
regulation of establishment of planar polarity	biological process	4.336	0.0130888	10.9375	2.49416	2.49416	7	57	732	17848	90175
positive regulation of protein kinase activity	biological process	4.33347	0.013122	6.05469	2.80351	2.80351	31	481	708	17424	45860
positive regulation of heart growth	biological process	4.33169	0.0131453	13.8889	3.10593	3.10593	5	31	734	17874	60421
negative regulation of leukocyte migration	biological process	4.33169	0.0131453	13.8889	2.59277	2.59277	5	31	734	17874	2686
response to leucine	biological process	4.32966	0.013172	23.0769	3.24664	3.24664	3	10	736	17895	43201
regulation of cytokine secretion involved in immune response	biological process	4.32966	0.013172	23.0769	2.95408	2.95408	3	10	736	17895	2739
positive regulation of pseudopodium assembly	biological process	4.32966	0.013172	23.0769	2.51681	2.51681	3	10	736	17895	31274
eyelid development in camera-type eye	biological process	4.32966	0.013172	23.0769	2.46619	2.46619	3	10	736	17895	61029
convergent extension	biological process	4.32966	0.013172	23.0769	2.3373	2.3373	3	10	736	17895	60026
regulation of long term synaptic depression	biological process	4.32966	0.013172	23.0769	2.32514	2.32514	3	10	736	17895	1900452
regulation of cell-cell adhesion mediated by cadherin	biological process	4.32966	0.013172	23.0769	2.26994	2.26994	3	10	736	17895	2000047
negative regulation of sodium ion transmembrane transport	biological process	4.32966	0.013172	23.0769	2.22933	2.22933	3	10	736	17895	1902306
nitric oxide biosynthetic process	biological process	4.32966	0.013172	23.0769	2.22026	2.22026	3	10	736	17895	6809
regulation of cell death	biological process	4.3057	0.0134915	5.04615	2.70261	2.70261	82	1543	657	16362	10941
regulation of cellular carbohydrate metabolic process	biological process	4.29649	0.0136163	8.52713	2.74063	2.74063	11	118	728	17787	10675
positive regulation of cytokine production	biological process	4.29618	0.0136205	6.37755	2.52432	2.52432	25	367	714	17538	1819
regulation of interleukin-12 production	biological process	4.29018	0.0137024	12	2.68272	2.68272	6	44	733	17861	32655
regulation of transcription regulatory region DNA binding	biological process	4.29018	0.0137024	12	2.61908	2.61908	6	44	733	17861	2000677
apoptotic signaling pathway	biological process	4.28635	0.013755	7.03125	2.75463	2.75463	18	238	721	17667	97190
multicellular organism growth	biological process	4.2817	0.0138191	10	2.9644	2.9644	8	72	731	17833	35264
positive regulation of ossification	biological process	4.2817	0.0138191	10	2.77645	2.77645	8	72	731	17833	45778
positive regulation of transcription regulatory region DNA binding	biological process	4.28126	0.0138253	16.6667	2.68918	2.68918	4	20	735	17885	2000679
thyroid gland development	biological process	4.28126	0.0138253	16.6667	2.43826	2.43826	4	20	735	17885	30878
regulation of calcium ion transport into cytosol	biological process	4.27768	0.0138748	9.375	2.44061	2.44061	9	87	730	17818	10522
biological_process	biological process	4.2741	0.0139246	4.06461	2.63079	2.63079	687	16215	52	1690	8150
regulation of cation channel activity	biological process	4.25925	0.0141329	8.16327	2.78937	2.78937	12	135	727	17770	2001257
regulation of ATP metabolic process	biological process	4.25575	0.0141825	10.7692	2.90412	2.90412	7	58	732	17847	1903578
synapse assembly	biological process	4.25575	0.0141825	10.7692	2.48396	2.48396	7	58	732	17847	7416
cellular nitrogen compound metabolic process	biological process	4.23815	0.0144343	4.50525	2.62125	2.62125	219	4642	520	13263	34641
dichotomous subdivision of terminal units involved in salivary gland branching	biological process	4.23454	0.0144865	40	3.39743	3.39743	2	3	737	17902	60666
negative regulation of protein homodimerization activity	biological process	4.23454	0.0144865	40	2.84725	2.84725	2	3	737	17902	90074
nephric duct development	biological process	4.23454	0.0144865	40	2.84181	2.84181	2	3	737	17902	72176
mesonephric duct development	biological process	4.23454	0.0144865	40	2.84181	2.84181	2	3	737	17902	72177
atrial septum primum morphogenesis	biological process	4.23454	0.0144865	40	2.83144	2.83144	2	3	737	17902	3289
positive regulation of long term synaptic depression	biological process	4.23454	0.0144865	40	2.80812	2.80812	2	3	737	17902	1900454
mature conventional dendritic cell differentiation	biological process	4.23454	0.0144865	40	2.79966	2.79966	2	3	737	17902	97029
positive regulation of hair follicle maturation	biological process	4.23454	0.0144865	40	2.66544	2.66544	2	3	737	17902	48818
myeloid leukocyte cytokine production	biological process	4.23454	0.0144865	40	2.65309	2.65309	2	3	737	17902	61082
cellular response to cisplatin	biological process	4.23454	0.0144865	40	2.60699	2.60699	2	3	737	17902	72719
synaptic growth at neuromuscular junction	biological process	4.23454	0.0144865	40	2.58712	2.58712	2	3	737	17902	51124
postsynaptic density organization	biological process	4.23454	0.0144865	40	2.58712	2.58712	2	3	737	17902	97106
postsynaptic specialization organization	biological process	4.23454	0.0144865	40	2.58712	2.58712	2	3	737	17902	99084
hypothalamus cell migration	biological process	4.23454	0.0144865	40	2.54096	2.54096	2	3	737	17902	21855
cell adhesion involved in heart morphogenesis	biological process	4.23454	0.0144865	40	2.46193	2.46193	2	3	737	17902	61343
somatostatin receptor signaling pathway	biological process	4.23454	0.0144865	40	2.44238	2.44238	2	3	737	17902	38169
somatostatin signaling pathway	biological process	4.23454	0.0144865	40	2.44238	2.44238	2	3	737	17902	38170
response to indole-3-methanol	biological process	4.23454	0.0144865	40	2.44079	2.44079	2	3	737	17902	71680
cellular response to indole-3-methanol	biological process	4.23454	0.0144865	40	2.44079	2.44079	2	3	737	17902	71681
detoxification of nitrogen compound	biological process	4.23454	0.0144865	40	2.36687	2.36687	2	3	737	17902	51410
cell-cell signaling involved in cardiac conduction	biological process	4.23454	0.0144865	40	2.36499	2.36499	2	3	737	17902	86019
paraxial mesoderm formation	biological process	4.23454	0.0144865	40	2.36182	2.36182	2	3	737	17902	48341
planar cell polarity pathway involved in axon guidance	biological process	4.23454	0.0144865	40	2.27118	2.27118	2	3	737	17902	1904938
convergent extension involved in organogenesis	biological process	4.23454	0.0144865	40	2.27118	2.27118	2	3	737	17902	60029
dsRNA transport	biological process	4.23454	0.0144865	40	2.26781	2.26781	2	3	737	17902	33227
GABAergic neuron differentiation	biological process	4.23454	0.0144865	40	2.23187	2.23187	2	3	737	17902	97154
type II pneumocyte differentiation	biological process	4.23454	0.0144865	40	2.21176	2.21176	2	3	737	17902	60510
response to macrophage colony-stimulating factor	biological process	4.23454	0.0144865	40	2.15312	2.15312	2	3	737	17902	36005
cellular response to macrophage colony-stimulating factor stimulus	biological process	4.23454	0.0144865	40	2.15312	2.15312	2	3	737	17902	36006
cGMP catabolic process	biological process	4.23454	0.0144865	40	2.13172	2.13172	2	3	737	17902	46069
response to nutrient levels	biological process	4.21664	0.0147481	6.2069	2.68544	2.68544	27	408	712	17497	31667
regulation of blood pressure	biological process	4.21002	0.014846	8.10811	2.72397	2.72397	12	136	727	17769	8217
regulation of coenzyme metabolic process	biological process	4.19809	0.0150242	11.7647	2.99422	2.99422	6	45	733	17860	51196
epithelial to mesenchymal transition	biological process	4.1773	0.0153399	10.6061	2.46299	2.46299	7	59	732	17846	1837
regulation of protein metabolic process	biological process	4.16972	0.0154566	4.75472	2.72474	2.72474	126	2524	613	15381	51246
positive regulation of immune response	biological process	4.16265	0.0155662	5.77849	2.47834	2.47834	36	587	703	17318	50778
chemical homeostasis	biological process	4.16195	0.0155771	5.34653	2.77015	2.77015	54	956	685	16949	48878
regulation of endothelial cell migration	biological process	4.16138	0.015586	8.05369	2.8303	2.8303	12	137	727	17768	10594
regulation of striated muscle cell differentiation	biological process	4.15302	0.0157169	9.18367	2.40655	2.40655	9	89	730	17816	51153
regulation of leukocyte migration	biological process	4.15089	0.0157504	7.78443	2.6061	2.6061	13	154	726	17751	2685
myoblast differentiation	biological process	4.13804	0.0159541	16	2.83947	2.83947	4	21	735	17884	45445
neural crest cell development	biological process	4.13804	0.0159541	16	2.70011	2.70011	4	21	735	17884	14032
ionotropic glutamate receptor signaling pathway	biological process	4.13804	0.0159541	16	2.57117	2.57117	4	21	735	17884	35235
positive regulation of skeletal muscle tissue development	biological process	4.13804	0.0159541	16	2.35134	2.35134	4	21	735	17884	48643
positive regulation of positive chemotaxis	biological process	4.13804	0.0159541	16	2.32666	2.32666	4	21	735	17884	50927
reactive oxygen species biosynthetic process	biological process	4.13804	0.0159541	16	2.22333	2.22333	4	21	735	17884	1903409
response to nutrient	biological process	4.12712	0.0161293	7.35294	2.62749	2.62749	15	189	724	17716	7584
regulation of skeletal muscle contraction	biological process	4.11793	0.0162781	21.4286	3.26516	3.26516	3	11	736	17894	14819
regulation of protein kinase C signaling	biological process	4.11793	0.0162781	21.4286	2.7774	2.7774	3	11	736	17894	90036
adult heart development	biological process	4.11793	0.0162781	21.4286	2.69284	2.69284	3	11	736	17894	7512
female genitalia development	biological process	4.11793	0.0162781	21.4286	2.5807	2.5807	3	11	736	17894	30540
regulation of pseudopodium assembly	biological process	4.11793	0.0162781	21.4286	2.51681	2.51681	3	11	736	17894	31272
forebrain neuron differentiation	biological process	4.11793	0.0162781	21.4286	2.27859	2.27859	3	11	736	17894	21879
cyclic nucleotide catabolic process	biological process	4.11793	0.0162781	21.4286	2.13215	2.13215	3	11	736	17894	9214
synaptic transmission, GABAergic	biological process	4.11793	0.0162781	21.4286	2.12054	2.12054	3	11	736	17894	51932
regulation of myoblast proliferation	biological process	4.11793	0.0162781	21.4286	2.1163	2.1163	3	11	736	17894	2000291
regulation of nucleotide catabolic process	biological process	4.10996	0.0164084	13.1579	3.09771	3.09771	5	33	734	17872	30811
regulation of glycolytic process	biological process	4.10996	0.0164084	13.1579	3.09771	3.09771	5	33	734	17872	6110
response to monoamine	biological process	4.10996	0.0164084	13.1579	2.83071	2.83071	5	33	734	17872	71867
response to catecholamine	biological process	4.10996	0.0164084	13.1579	2.83071	2.83071	5	33	734	17872	71869
positive regulation of cytokine production involved in immune response	biological process	4.10996	0.0164084	13.1579	2.67397	2.67397	5	33	734	17872	2720
blood circulation	biological process	4.10996	0.0164084	13.1579	2.51606	2.51606	5	33	734	17872	8015
negative chemotaxis	biological process	4.10996	0.0164084	13.1579	2.43634	2.43634	5	33	734	17872	50919
proteoglycan metabolic process	biological process	4.10854	0.0164318	11.5385	2.94159	2.94159	6	46	733	17859	6029
positive regulation of phagocytosis	biological process	4.10854	0.0164318	11.5385	2.71451	2.71451	6	46	733	17859	50766
neural precursor cell proliferation	biological process	4.10854	0.0164318	11.5385	2.29062	2.29062	6	46	733	17859	61351
regulation of cofactor metabolic process	biological process	4.10059	0.0165629	10.4478	2.95042	2.95042	7	60	732	17845	51193
regulation of cytokine production involved in immune response	biological process	4.10059	0.0165629	10.4478	2.75146	2.75146	7	60	732	17845	2718
positive regulation of transmembrane receptor protein serine/threonine kinase signaling pathway	biological process	4.0922	0.0167025	9.09091	2.64492	2.64492	9	90	730	17815	90100
regulation of protein dephosphorylation	biological process	4.08741	0.0167827	8.27068	3.1422	3.1422	11	122	728	17783	35304
regulation of actomyosin structure organization	biological process	4.07609	0.0169737	9.63855	2.69848	2.69848	8	75	731	17830	110020
positive regulation of animal organ morphogenesis	biological process	4.07609	0.0169737	9.63855	2.6475	2.6475	8	75	731	17830	110110
regulation of ERK1 and ERK2 cascade	biological process	4.0618	0.017218	6.64452	2.66082	2.66082	20	281	719	17624	70372
regulation of cellular protein metabolic process	biological process	4.05959	0.0172561	4.77153	2.73843	2.73843	118	2355	621	15550	32268
organic substance metabolic process	biological process	4.05584	0.017321	4.28571	2.58671	2.58671	381	8509	358	9396	71704
positive regulation of catalytic activity	biological process	4.05353	0.017361	5.10204	2.68719	2.68719	70	1302	669	16603	43085
peptidyl-tyrosine dephosphorylation	biological process	4.03236	0.0177325	9	2.38434	2.38434	9	91	730	17814	35335
regulation of stem cell differentiation	biological process	4.02557	0.0178532	10.2941	2.65665	2.65665	7	61	732	17844	2000736
regulation of multicellular organism growth	biological process	4.02557	0.0178532	10.2941	2.54586	2.54586	7	61	732	17844	40014
negative regulation of chemotaxis	biological process	4.0214	0.0179279	11.3208	2.80975	2.80975	6	47	733	17858	50922
negative regulation of DNA binding	biological process	4.0214	0.0179279	11.3208	2.60686	2.60686	6	47	733	17858	43392
regulation of protein serine/threonine kinase activity	biological process	4.02069	0.0179406	5.95238	2.74382	2.74382	30	474	709	17431	71900
response to extracellular stimulus	biological process	4.01603	0.0180244	6.04752	2.69768	2.69768	28	435	711	17470	9991
positive regulation of production of molecular mediator of immune response	biological process	4.01008	0.0181319	9.52381	2.6962	2.6962	8	76	731	17829	2702
neuron apoptotic process	biological process	4.00497	0.0182249	12.8205	3.52296	3.52296	5	34	734	17871	51402
positive regulation of protein acetylation	biological process	4.00497	0.0182249	12.8205	2.67278	2.67278	5	34	734	17871	1901985
positive regulation of ATP biosynthetic process	biological process	4.00207	0.0182777	15.3846	3.16058	3.16058	4	22	735	17883	2001171
response to sterol	biological process	4.00207	0.0182777	15.3846	2.91932	2.91932	4	22	735	17883	36314
oligodendrocyte differentiation	biological process	4.00207	0.0182777	15.3846	2.91572	2.91572	4	22	735	17883	48709
positive regulation of lamellipodium organization	biological process	4.00207	0.0182777	15.3846	2.43269	2.43269	4	22	735	17883	1902745
nucleobase-containing compound metabolic process	biological process	3.99614	0.0183864	4.51952	2.63196	2.63196	198	4183	541	13722	6139
regulation of phosphatidylinositol 3-kinase signaling	biological process	3.97347	0.018808	8.91089	2.93732	2.93732	9	92	730	17813	14066
positive regulation of hydrolase activity	biological process	3.95753	0.0191103	5.54804	2.69854	2.69854	41	698	698	17207	51345
response to oxidative stress	biological process	3.95176	0.0192209	6.39535	2.64137	2.64137	22	322	717	17583	6979
immune response-regulating cell surface receptor signaling pathway	biological process	3.94838	0.019286	6.66667	2.55572	2.55572	19	266	720	17639	2768
regulation of hormone levels	biological process	3.94817	0.0192899	5.91716	2.70679	2.70679	30	477	709	17428	10817
cell morphogenesis	biological process	3.94539	0.0193436	7.36842	2.85312	2.85312	14	176	725	17729	902
positive regulation of response to DNA damage stimulus	biological process	3.9453	0.0193455	9.41176	2.32247	2.32247	8	77	731	17828	2001022
regulation of neuron projection development	biological process	3.94028	0.0194427	6.00858	2.91345	2.91345	28	438	711	17467	10975
neuron development	biological process	3.93753	0.0194964	8.08824	2.99997	2.99997	11	125	728	17780	48666
positive regulation of blood vessel endothelial cell migration	biological process	3.93659	0.0195146	11.1111	3.14763	3.14763	6	48	733	17857	43536
uterus development	biological process	3.92416	0.0197587	20	2.81033	2.81033	3	12	736	17893	60065
regulation of ventricular cardiac muscle cell action potential	biological process	3.92416	0.0197587	20	2.45091	2.45091	3	12	736	17893	98911
embryonic heart tube development	biological process	3.92416	0.0197587	20	2.4471	2.4471	3	12	736	17893	35050
hindbrain development	biological process	3.92416	0.0197587	20	2.36241	2.36241	3	12	736	17893	30902
negative regulation of sodium ion transport	biological process	3.92416	0.0197587	20	2.22933	2.22933	3	12	736	17893	10766
digestive tract morphogenesis	biological process	3.92416	0.0197587	20	2.16434	2.16434	3	12	736	17893	48546
regulation of regulated secretory pathway	biological process	3.91553	0.01993	8.82353	3.07089	3.07089	9	93	730	17812	1903305
protein complex oligomerization	biological process	3.90664	0.020108	5.94262	2.76359	2.76359	29	459	710	17446	51259
regulation of granulocyte chemotaxis	biological process	3.9036	0.0201692	12.5	2.81411	2.81411	5	35	734	17870	71622
positive regulation of B cell proliferation	biological process	3.9036	0.0201692	12.5	2.70222	2.70222	5	35	734	17870	30890
heart valve morphogenesis	biological process	3.9036	0.0201692	12.5	2.68252	2.68252	5	35	734	17870	3179
cardiocyte differentiation	biological process	3.9036	0.0201692	12.5	2.48561	2.48561	5	35	734	17870	35051
learning or memory	biological process	3.89156	0.0204135	6.85484	2.60501	2.60501	17	231	722	17674	7611
positive regulation of endocytosis	biological process	3.88883	0.0204692	8.0292	2.52769	2.52769	11	126	728	17779	45807
epithelial cell apoptotic process	biological process	3.87277	0.0208007	14.8148	3.31437	3.31437	4	23	735	17882	1904019
cellular response to vascular endothelial growth factor stimulus	biological process	3.87277	0.0208007	14.8148	3.12684	3.12684	4	23	735	17882	35924
positive regulation of cardiocyte differentiation	biological process	3.87277	0.0208007	14.8148	2.68461	2.68461	4	23	735	17882	1905209
positive regulation of vascular endothelial growth factor production	biological process	3.87277	0.0208007	14.8148	2.4904	2.4904	4	23	735	17882	10575
regulation of syncytium formation by plasma membrane fusion	biological process	3.87277	0.0208007	14.8148	2.30865	2.30865	4	23	735	17882	60142
embryonic hindlimb morphogenesis	biological process	3.87277	0.0208007	14.8148	2.10067	2.10067	4	23	735	17882	35116
vitamin metabolic process	biological process	3.8642	0.0209797	8.33333	2.6881	2.6881	10	110	729	17795	6766
motor neuron migration	biological process	3.85551	0.0211629	33.3333	3.55706	3.55706	2	4	737	17901	97475
mesodermal cell fate specification	biological process	3.85551	0.0211629	33.3333	3.49992	3.49992	2	4	737	17901	7501
synaptic transmission, glycinergic	biological process	3.85551	0.0211629	33.3333	3.25737	3.25737	2	4	737	17901	60012
ventricular cardiac muscle tissue development	biological process	3.85551	0.0211629	33.3333	3.20064	3.20064	2	4	737	17901	3229
forebrain ventricular zone progenitor cell division	biological process	3.85551	0.0211629	33.3333	3.05191	3.05191	2	4	737	17901	21869
positive regulation of trophoblast cell migration	biological process	3.85551	0.0211629	33.3333	2.90218	2.90218	2	4	737	17901	1901165
prostaglandin transport	biological process	3.85551	0.0211629	33.3333	2.81133	2.81133	2	4	737	17901	15732
positive regulation of toll-like receptor 2 signaling pathway	biological process	3.85551	0.0211629	33.3333	2.65545	2.65545	2	4	737	17901	34137
nonassociative learning	biological process	3.85551	0.0211629	33.3333	2.56205	2.56205	2	4	737	17901	46958
cellular lactam metabolic process	biological process	3.85551	0.0211629	33.3333	2.53539	2.53539	2	4	737	17901	72338
cell proliferation in external granule layer	biological process	3.85551	0.0211629	33.3333	2.53112	2.53112	2	4	737	17901	21924
cerebellar granule cell precursor proliferation	biological process	3.85551	0.0211629	33.3333	2.53112	2.53112	2	4	737	17901	21930
regulation of synapse structure or activity	biological process	3.85551	0.0211629	33.3333	2.50015	2.50015	2	4	737	17901	50803
bundle of His cell-Purkinje myocyte adhesion involved in cell communication	biological process	3.85551	0.0211629	33.3333	2.48525	2.48525	2	4	737	17901	86073
positive regulation of interleukin-1 alpha production	biological process	3.85551	0.0211629	33.3333	2.33274	2.33274	2	4	737	17901	32730
BMP signaling pathway involved in heart development	biological process	3.85551	0.0211629	33.3333	2.26373	2.26373	2	4	737	17901	61312
cellular response to mineralocorticoid stimulus	biological process	3.85551	0.0211629	33.3333	2.2603	2.2603	2	4	737	17901	71389
histone dephosphorylation	biological process	3.85551	0.0211629	33.3333	2.22183	2.22183	2	4	737	17901	16576
positive regulation of macrophage cytokine production	biological process	3.85551	0.0211629	33.3333	2.21513	2.21513	2	4	737	17901	60907
animal organ maturation	biological process	3.85551	0.0211629	33.3333	2.20698	2.20698	2	4	737	17901	48799
endocardial cushion formation	biological process	3.85551	0.0211629	33.3333	2.20341	2.20341	2	4	737	17901	3272
histone H3-S10 phosphorylation	biological process	3.85551	0.0211629	33.3333	2.17391	2.17391	2	4	737	17901	43987
protein O-linked glycosylation via serine	biological process	3.85551	0.0211629	33.3333	2.15252	2.15252	2	4	737	17901	18242
muscular septum morphogenesis	biological process	3.85551	0.0211629	33.3333	2.13811	2.13811	2	4	737	17901	3150
regulation of relaxation of cardiac muscle	biological process	3.85551	0.0211629	33.3333	2.10915	2.10915	2	4	737	17901	1901897
cellular response to molecule of bacterial origin	biological process	3.83635	0.0215722	7.69231	2.88177	2.88177	12	144	727	17761	71219
regulation of blood vessel endothelial cell migration	biological process	3.81923	0.0219446	9.1954	2.98735	2.98735	8	79	731	17826	43535
primary metabolic process	biological process	3.81474	0.0220434	4.28353	2.59405	2.59405	365	8156	374	9749	44238
negative regulation of transporter activity	biological process	3.81011	0.0221457	9.85915	2.39505	2.39505	7	64	732	17841	32410
neuromuscular process controlling balance	biological process	3.80567	0.0222443	12.1951	3.89036	3.89036	5	36	734	17869	50885
regulation of extrinsic apoptotic signaling pathway	biological process	3.79204	0.0225496	7.64331	2.75659	2.75659	12	145	727	17760	2001236
positive regulation of organelle organization	biological process	3.78363	0.0227401	5.71924	2.69219	2.69219	33	544	706	17361	10638
aging	biological process	3.78013	0.0228197	6.89655	2.84311	2.84311	16	216	723	17689	7568
regulation of Ras protein signal transduction	biological process	3.77868	0.0228529	7.04225	2.91545	2.91545	15	198	724	17707	46578
negative regulation of synaptic transmission	biological process	3.77361	0.0229691	10.7143	2.50288	2.50288	6	50	733	17855	50805
cellular response to biotic stimulus	biological process	3.76241	0.0232277	7.38636	2.88685	2.88685	13	163	726	17742	71216
regulation of potassium ion transport	biological process	3.75791	0.0233325	9.09091	2.35752	2.35752	8	80	731	17825	43266
response to gonadotropin	biological process	3.74961	0.023527	14.2857	3.19251	3.19251	4	24	735	17881	34698
positive regulation of Rho protein signal transduction	biological process	3.74961	0.023527	14.2857	3.08433	3.08433	4	24	735	17881	35025
positive regulation of mesenchymal cell proliferation	biological process	3.74961	0.023527	14.2857	3.03972	3.03972	4	24	735	17881	2053
neurotrophin signaling pathway	biological process	3.74961	0.023527	14.2857	2.7137	2.7137	4	24	735	17881	38179
positive regulation of histone acetylation	biological process	3.74961	0.023527	14.2857	2.6891	2.6891	4	24	735	17881	35066
negative regulation of amine transport	biological process	3.74961	0.023527	14.2857	2.22042	2.22042	4	24	735	17881	51953
response to amino acid	biological process	3.74712	0.0235855	8.57143	2.75336	2.75336	9	96	730	17809	43200
learning	biological process	3.7464	0.0236025	7.85714	2.8825	2.8825	11	129	728	17776	7612
heparan sulfate proteoglycan biosynthetic process	biological process	3.74582	0.0236162	18.75	3.17881	3.17881	3	13	736	17892	15012
dendrite self-avoidance	biological process	3.74582	0.0236162	18.75	3.0265	3.0265	3	13	736	17892	70593
apoptotic process involved in morphogenesis	biological process	3.74582	0.0236162	18.75	2.75236	2.75236	3	13	736	17892	60561
chemosensory behavior	biological process	3.74582	0.0236162	18.75	2.30815	2.30815	3	13	736	17892	7635
retinoic acid receptor signaling pathway	biological process	3.74582	0.0236162	18.75	2.17987	2.17987	3	13	736	17892	48384
positive regulation of CREB transcription factor activity	biological process	3.74582	0.0236162	18.75	2.16503	2.16503	3	13	736	17892	32793
cellular glucose homeostasis	biological process	3.74134	0.0237224	9.72222	3.20694	3.20694	7	65	732	17840	1678
cellular metabolic process	biological process	3.74088	0.0237331	4.274	2.62287	2.62287	370	8287	369	9618	44237
positive regulation of immune system process	biological process	3.71974	0.0242403	5.30973	2.50261	2.50261	48	856	691	17049	2684
regulation of wound healing	biological process	3.71169	0.0244362	8.13008	2.394	2.394	10	113	729	17792	61041
cyclic nucleotide metabolic process	biological process	3.71101	0.0244529	11.9048	2.29154	2.29154	5	37	734	17868	9187
positive regulation of interleukin-1 production	biological process	3.71101	0.0244529	11.9048	2.28956	2.28956	5	37	734	17868	32732
regulation of muscle system process	biological process	3.7051	0.0245977	6.97674	2.5655	2.5655	15	200	724	17705	90257
SMAD protein signal transduction	biological process	3.69526	0.024841	10.5263	2.71133	2.71133	6	51	733	17854	60395
neural nucleus development	biological process	3.69526	0.024841	10.5263	2.30444	2.30444	6	51	733	17854	48857
regulation of kinase activity	biological process	3.69243	0.0249113	5.37897	2.74961	2.74961	44	774	695	17131	43549
regulation of catalytic activity	biological process	3.69037	0.0249627	4.76623	2.68383	2.68383	105	2098	634	15807	50790
developmental maturation	biological process	3.68103	0.0251971	7.30337	2.78503	2.78503	13	165	726	17740	21700
regulation of cellular localization	biological process	3.67811	0.0252708	5.39523	2.57536	2.57536	43	754	696	17151	60341
regulation of endothelial cell proliferation	biological process	3.66226	0.0256745	8.06452	2.9465	2.9465	10	114	729	17791	1936
regulation of production of molecular mediator of immune response	biological process	3.66226	0.0256745	8.06452	2.72793	2.72793	10	114	729	17791	2700
cell fate commitment	biological process	3.6544	0.025877	7.74648	2.55729	2.55729	11	131	728	17774	45165
positive regulation of epithelial cell apoptotic process	biological process	3.63212	0.0264599	13.7931	3.16322	3.16322	4	25	735	17880	1904037
regulation of carbohydrate catabolic process	biological process	3.61944	0.0267977	11.6279	3.09771	3.09771	5	38	734	17867	43470
glycoprotein biosynthetic process	biological process	3.61944	0.0267977	11.6279	2.92018	2.92018	5	38	734	17867	9101
regulation of microtubule polymerization	biological process	3.61944	0.0267977	11.6279	2.7682	2.7682	5	38	734	17867	31113
bone mineralization	biological process	3.61944	0.0267977	11.6279	2.28285	2.28285	5	38	734	17867	30282
kidney epithelium development	biological process	3.61891	0.026812	10.3448	2.74262	2.74262	6	52	733	17853	72073
positive regulation of striated muscle cell differentiation	biological process	3.61891	0.026812	10.3448	2.71888	2.71888	6	52	733	17853	51155
negative regulation of cell-substrate adhesion	biological process	3.61891	0.026812	10.3448	2.71006	2.71006	6	52	733	17853	10812
regulation of transmembrane receptor protein serine/threonine kinase signaling pathway	biological process	3.59724	0.0273992	6.88073	2.48236	2.48236	15	203	724	17702	90092
response to abiotic stimulus	biological process	3.59672	0.0274134	5.18591	2.69097	2.69097	53	969	686	16936	9628
cellular response to sterol	biological process	3.5809	0.0278506	17.6471	3.33731	3.33731	3	14	736	17891	36315
response to follicle-stimulating hormone	biological process	3.5809	0.0278506	17.6471	3.24096	3.24096	3	14	736	17891	32354
regulation of mesoderm development	biological process	3.5809	0.0278506	17.6471	3.10487	3.10487	3	14	736	17891	2000380
cell migration involved in sprouting angiogenesis	biological process	3.5809	0.0278506	17.6471	3.00636	3.00636	3	14	736	17891	2042
renal tubule morphogenesis	biological process	3.5809	0.0278506	17.6471	2.97489	2.97489	3	14	736	17891	61333
olfactory bulb development	biological process	3.5809	0.0278506	17.6471	2.76874	2.76874	3	14	736	17891	21772
methionine metabolic process	biological process	3.5809	0.0278506	17.6471	2.75816	2.75816	3	14	736	17891	6555
regulation of transcription involved in cell fate commitment	biological process	3.5809	0.0278506	17.6471	2.61759	2.61759	3	14	736	17891	60850
cellular response to nitric oxide	biological process	3.5809	0.0278506	17.6471	2.2952	2.2952	3	14	736	17891	71732
nitric oxide metabolic process	biological process	3.5809	0.0278506	17.6471	2.22026	2.22026	3	14	736	17891	46209
positive regulation of endothelial cell proliferation	biological process	3.58042	0.0278641	8.79121	3.00907	3.00907	8	83	731	17822	1938
positive regulation of protein binding	biological process	3.58042	0.0278641	8.79121	2.61849	2.61849	8	83	731	17822	32092
regulation of blood circulation	biological process	3.57291	0.0280741	6.72269	2.62814	2.62814	16	222	723	17683	1903522
protein dephosphorylation	biological process	3.55771	0.0285041	7	2.55425	2.55425	14	186	725	17719	6470
regulation of inflammatory response	biological process	3.54928	0.0287452	6.21302	2.57077	2.57077	21	317	718	17588	50727
glucose import	biological process	3.54538	0.0288576	28.5714	3.94776	3.94776	2	5	737	17900	46323
lung-associated mesenchyme development	biological process	3.54538	0.0288576	28.5714	3.30564	3.30564	2	5	737	17900	60484
regulation of mesodermal cell differentiation	biological process	3.54538	0.0288576	28.5714	3.29391	3.29391	2	5	737	17900	1905770
regulation of mesoderm formation	biological process	3.54538	0.0288576	28.5714	3.29391	3.29391	2	5	737	17900	1905902
regulation of mesodermal cell fate specification	biological process	3.54538	0.0288576	28.5714	3.29391	3.29391	2	5	737	17900	42661
regulation of Fc receptor mediated stimulatory signaling pathway	biological process	3.54538	0.0288576	28.5714	2.77191	2.77191	2	5	737	17900	60368
glial cell fate commitment	biological process	3.54538	0.0288576	28.5714	2.72575	2.72575	2	5	737	17900	21781
positive regulation of lamellipodium morphogenesis	biological process	3.54538	0.0288576	28.5714	2.64944	2.64944	2	5	737	17900	2000394
cell proliferation in hindbrain	biological process	3.54538	0.0288576	28.5714	2.53112	2.53112	2	5	737	17900	21534
cardiac muscle cell-cardiac muscle cell adhesion	biological process	3.54538	0.0288576	28.5714	2.48525	2.48525	2	5	737	17900	86042
exocrine pancreas development	biological process	3.54538	0.0288576	28.5714	2.45012	2.45012	2	5	737	17900	31017
regulation of myosin-light-chain-phosphatase activity	biological process	3.54538	0.0288576	28.5714	2.40979	2.40979	2	5	737	17900	35507
intermediate filament bundle assembly	biological process	3.54538	0.0288576	28.5714	2.36182	2.36182	2	5	737	17900	45110
regulation of melanin biosynthetic process	biological process	3.54538	0.0288576	28.5714	2.3293	2.3293	2	5	737	17900	48021
anterior/posterior axis specification, embryo	biological process	3.54538	0.0288576	28.5714	2.29139	2.29139	2	5	737	17900	8595
midbrain dopaminergic neuron differentiation	biological process	3.54538	0.0288576	28.5714	2.2752	2.2752	2	5	737	17900	1904948
trigeminal nerve development	biological process	3.54538	0.0288576	28.5714	2.2658	2.2658	2	5	737	17900	21559
protein O-linked glycosylation via threonine	biological process	3.54538	0.0288576	28.5714	2.15252	2.15252	2	5	737	17900	18243
G-protein coupled receptor signaling pathway involved in heart process	biological process	3.54538	0.0288576	28.5714	2.10915	2.10915	2	5	737	17900	86103
insulin secretion involved in cellular response to glucose stimulus	biological process	3.54538	0.0288576	28.5714	2.08701	2.08701	2	5	737	17900	35773
regulation of response to external stimulus	biological process	3.54527	0.0288608	5.41272	2.67958	2.67958	40	699	699	17206	32101
cellular response to glucose stimulus	biological process	3.54447	0.028884	10.1695	3.246	3.246	6	53	733	17852	71333
regulation of sodium ion transmembrane transport	biological process	3.54447	0.028884	10.1695	2.81929	2.81929	6	53	733	17852	1902305
negative regulation of protein dephosphorylation	biological process	3.54447	0.028884	10.1695	2.64693	2.64693	6	53	733	17852	35308
multicellular organismal response to stress	biological process	3.54447	0.028884	10.1695	2.60379	2.60379	6	53	733	17852	33555
Fc-gamma receptor signaling pathway	biological process	3.54351	0.0289116	9.33333	2.83709	2.83709	7	68	732	17837	38094
lung development	biological process	3.54351	0.0289116	9.33333	2.58487	2.58487	7	68	732	17837	30324
protein homotetramerization	biological process	3.54351	0.0289116	9.33333	2.57182	2.57182	7	68	732	17837	51289
neuron recognition	biological process	3.53082	0.029281	11.3636	2.87863	2.87863	5	39	734	17866	8038
regulation of macrophage activation	biological process	3.53082	0.029281	11.3636	2.21671	2.21671	5	39	734	17866	43030
intrinsic apoptotic signaling pathway	biological process	3.52065	0.0295802	7.58621	2.54557	2.54557	11	134	728	17771	97193
homologous recombination	biological process	3.51991	0.029602	13.3333	3.60301	3.60301	4	26	735	17879	35825
reciprocal meiotic recombination	biological process	3.51991	0.029602	13.3333	3.60301	3.60301	4	26	735	17879	7131
stem cell development	biological process	3.51991	0.029602	13.3333	2.70011	2.70011	4	26	735	17879	48864
purine ribonucleotide catabolic process	biological process	3.51991	0.029602	13.3333	2.26024	2.26024	4	26	735	17879	9154
positive regulation of transport	biological process	3.50182	0.0301424	5.23446	2.72075	2.72075	48	869	691	17036	51050
negative regulation of cell death	biological process	3.49448	0.0303644	5.18293	2.70425	2.70425	51	933	688	16972	60548
negative regulation of response to external stimulus	biological process	3.48514	0.0306495	6.33333	2.60407	2.60407	19	281	720	17624	32102
associative learning	biological process	3.48027	0.030799	9.21053	2.73872	2.73872	7	69	732	17836	8306
negative regulation of myeloid cell differentiation	biological process	3.48027	0.030799	9.21053	2.53049	2.53049	7	69	732	17836	45638
regulation of release of sequestered calcium ion into cytosol	biological process	3.48027	0.030799	9.21053	2.29126	2.29126	7	69	732	17836	51279
cellular response to lipopolysaccharide	biological process	3.47717	0.0308948	7.53425	2.90367	2.90367	11	135	728	17770	71222
ion homeostasis	biological process	3.47643	0.0309176	5.40915	2.74606	2.74606	39	682	700	17223	50801
regulation of peptidyl-lysine acetylation	biological process	3.47189	0.0310584	10	2.62219	2.62219	6	54	733	17851	2000756
response to alcohol	biological process	3.45797	0.0314937	6.75676	2.69243	2.69243	15	207	724	17698	97305
regulation of transferase activity	biological process	3.45293	0.0316526	5.21739	2.7326	2.7326	48	872	691	17033	51338
leukocyte activation involved in immune response	biological process	3.44719	0.0318349	5.56492	2.56423	2.56423	33	560	706	17345	2366
positive regulation of epithelial to mesenchymal transition	biological process	3.445	0.0319049	11.1111	2.49843	2.49843	5	40	734	17865	10718
negative regulation of myeloid leukocyte differentiation	biological process	3.445	0.0319049	11.1111	2.32946	2.32946	5	40	734	17865	2762
positive regulation of actin cytoskeleton reorganization	biological process	3.42775	0.0324599	16.6667	3.15825	3.15825	3	15	736	17890	2000251
retinal ganglion cell axon guidance	biological process	3.42775	0.0324599	16.6667	3.05015	3.05015	3	15	736	17890	31290
positive regulation of myoblast fusion	biological process	3.42775	0.0324599	16.6667	2.95832	2.95832	3	15	736	17890	1901741
positive regulation of glycolytic process	biological process	3.42775	0.0324599	16.6667	2.93367	2.93367	3	15	736	17890	45821
negative regulation of calcium ion transport into cytosol	biological process	3.42775	0.0324599	16.6667	2.86671	2.86671	3	15	736	17890	10523
dendritic spine morphogenesis	biological process	3.42775	0.0324599	16.6667	2.72979	2.72979	3	15	736	17890	60997
pharyngeal system development	biological process	3.42775	0.0324599	16.6667	2.60409	2.60409	3	15	736	17890	60037
osteoblast development	biological process	3.42775	0.0324599	16.6667	2.57396	2.57396	3	15	736	17890	2076
morphogenesis of an epithelial sheet	biological process	3.42775	0.0324599	16.6667	2.53084	2.53084	3	15	736	17890	2011
regulation of toll-like receptor 4 signaling pathway	biological process	3.42775	0.0324599	16.6667	2.52668	2.52668	3	15	736	17890	34143
aortic valve morphogenesis	biological process	3.42775	0.0324599	16.6667	2.51503	2.51503	3	15	736	17890	3180
forebrain neuron development	biological process	3.42775	0.0324599	16.6667	2.46561	2.46561	3	15	736	17890	21884
spinal cord motor neuron differentiation	biological process	3.42775	0.0324599	16.6667	2.18389	2.18389	3	15	736	17890	21522
protein tetramerization	biological process	3.4251	0.0325461	7.75194	2.6006	2.6006	10	119	729	17786	51262
regulation of MAP kinase activity	biological process	3.41293	0.0329446	6.12245	2.80669	2.80669	21	322	718	17583	43405
ERBB2 signaling pathway	biological process	3.4126	0.0329554	12.9032	2.9013	2.9013	4	27	735	17878	38128
negative regulation of exocytosis	biological process	3.4126	0.0329554	12.9032	2.41813	2.41813	4	27	735	17878	45920
regulation of vascular permeability	biological process	3.4126	0.0329554	12.9032	2.2817	2.2817	4	27	735	17878	43114
ribonucleotide catabolic process	biological process	3.4126	0.0329554	12.9032	2.26024	2.26024	4	27	735	17878	9261
phosphatidylcholine biosynthetic process	biological process	3.4126	0.0329554	12.9032	2.25096	2.25096	4	27	735	17878	6656
regulation of interferon-gamma production	biological process	3.41213	0.032971	8.51064	2.38518	2.38518	8	86	731	17819	32649
cellular response to hexose stimulus	biological process	3.40109	0.033337	9.83607	3.246	3.246	6	55	733	17850	71331
regulation of cartilage development	biological process	3.40109	0.033337	9.83607	2.40538	2.40538	6	55	733	17850	61035
regulated exocytosis	biological process	3.40015	0.0333683	5.45455	2.57939	2.57939	36	624	703	17281	45055
regulation of phosphoprotein phosphatase activity	biological process	3.3836	0.0339251	8.03571	2.71132	2.71132	9	103	730	17802	43666
cell activation involved in immune response	biological process	3.36693	0.0344953	5.52764	2.56423	2.56423	33	564	706	17341	2263
secretion	biological process	3.36571	0.0345376	5.1109	2.60164	2.60164	53	984	686	16921	46903
regulation of ATP biosynthetic process	biological process	3.36185	0.034671	10.8696	3.09771	3.09771	5	41	734	17864	2001169
forebrain development	biological process	3.36185	0.034671	10.8696	3.07826	3.07826	5	41	734	17864	30900
positive regulation of plasma membrane bounded cell projection assembly	biological process	3.35797	0.0348059	8.42105	2.56051	2.56051	8	87	731	17818	120034
Rho protein signal transduction	biological process	3.35762	0.034818	8.97436	2.27687	2.27687	7	71	732	17834	7266
regulation of cell shape	biological process	3.3499	0.0350877	7.38255	2.51938	2.51938	11	138	728	17767	8360
cellular component organization	biological process	3.34674	0.0351988	4.40878	2.67621	2.67621	217	4705	522	13200	16043
positive regulation of transferase activity	biological process	3.33823	0.0354996	5.48387	2.7771	2.7771	34	586	705	17319	51347
response to estradiol	biological process	3.3347	0.0356254	7.63359	2.64339	2.64339	10	121	729	17784	32355
cellular response to monosaccharide stimulus	biological process	3.33201	0.0357211	9.67742	3.246	3.246	6	56	733	17849	71326
positive regulation of reproductive process	biological process	3.33201	0.0357211	9.67742	2.52412	2.52412	6	56	733	17849	2000243
positive regulation of ATP metabolic process	biological process	3.30985	0.0365215	12.5	3.16058	3.16058	4	28	735	17877	1903580
postsynapse organization	biological process	3.30985	0.0365215	12.5	2.58047	2.58047	4	28	735	17877	99173
regulation of vascular endothelial growth factor production	biological process	3.30985	0.0365215	12.5	2.4904	2.4904	4	28	735	17877	10574
regulation of cardiac muscle cell apoptotic process	biological process	3.30985	0.0365215	12.5	2.26058	2.26058	4	28	735	17877	10665
positive regulation of cytoskeleton organization	biological process	3.30807	0.0365867	6.76329	2.61679	2.61679	14	193	725	17712	51495
negative regulation of cell morphogenesis involved in differentiation	biological process	3.30474	0.0367087	8.33333	3.05745	3.05745	8	88	731	17817	10771
positive regulation of leukocyte chemotaxis	biological process	3.29814	0.0369519	8.86076	2.71081	2.71081	7	72	732	17833	2690
middle ear morphogenesis	biological process	3.285	0.0374404	15.7895	3.26283	3.26283	3	16	736	17889	42474
positive regulation of nucleotide catabolic process	biological process	3.285	0.0374404	15.7895	2.93367	2.93367	3	16	736	17889	30813
positive regulation of coenzyme metabolic process	biological process	3.285	0.0374404	15.7895	2.93367	2.93367	3	16	736	17889	51197
embryonic hemopoiesis	biological process	3.285	0.0374404	15.7895	2.52462	2.52462	3	16	736	17889	35162
response to magnesium ion	biological process	3.285	0.0374404	15.7895	2.33261	2.33261	3	16	736	17889	32026
homologous chromosome segregation	biological process	3.28395	0.0374799	25	3.67473	3.67473	2	6	737	17899	45143
chiasma assembly	biological process	3.28395	0.0374799	25	3.67473	3.67473	2	6	737	17899	51026
cellular response to testosterone stimulus	biological process	3.28395	0.0374799	25	3.27589	3.27589	2	6	737	17899	71394
facial nerve structural organization	biological process	3.28395	0.0374799	25	3.26147	3.26147	2	6	737	17899	21612
mesenchymal-epithelial cell signaling	biological process	3.28395	0.0374799	25	3.15767	3.15767	2	6	737	17899	60638
negative regulation of photoreceptor cell differentiation	biological process	3.28395	0.0374799	25	2.99672	2.99672	2	6	737	17899	46533
regulation of transforming growth factor beta2 production	biological process	3.28395	0.0374799	25	2.88287	2.88287	2	6	737	17899	32909
pharyngeal arch artery morphogenesis	biological process	3.28395	0.0374799	25	2.85001	2.85001	2	6	737	17899	61626
positive regulation of skeletal muscle fiber development	biological process	3.28395	0.0374799	25	2.75724	2.75724	2	6	737	17899	48743
righting reflex	biological process	3.28395	0.0374799	25	2.74623	2.74623	2	6	737	17899	60013
regulation of hair follicle maturation	biological process	3.28395	0.0374799	25	2.66544	2.66544	2	6	737	17899	48819
entry of bacterium into host cell	biological process	3.28395	0.0374799	25	2.64372	2.64372	2	6	737	17899	35635
forebrain neuron fate commitment	biological process	3.28395	0.0374799	25	2.64023	2.64023	2	6	737	17899	21877
bone marrow development	biological process	3.28395	0.0374799	25	2.63947	2.63947	2	6	737	17899	48539
response to cisplatin	biological process	3.28395	0.0374799	25	2.60699	2.60699	2	6	737	17899	72718
negative regulation of cellular extravasation	biological process	3.28395	0.0374799	25	2.56723	2.56723	2	6	737	17899	2692
regulation of neutrophil degranulation	biological process	3.28395	0.0374799	25	2.56723	2.56723	2	6	737	17899	43313
negative regulation of cytoplasmic translation	biological process	3.28395	0.0374799	25	2.51588	2.51588	2	6	737	17899	2000766
apical junction assembly	biological process	3.28395	0.0374799	25	2.51523	2.51523	2	6	737	17899	43297
positive regulation of chemokine biosynthetic process	biological process	3.28395	0.0374799	25	2.43	2.43	2	6	737	17899	45080
regulation of interleukin-1 alpha production	biological process	3.28395	0.0374799	25	2.33274	2.33274	2	6	737	17899	32650
regulation of secondary metabolite biosynthetic process	biological process	3.28395	0.0374799	25	2.3293	2.3293	2	6	737	17899	1900376
neuron-neuron synaptic transmission	biological process	3.28395	0.0374799	25	2.29238	2.29238	2	6	737	17899	7270
ventricular compact myocardium morphogenesis	biological process	3.28395	0.0374799	25	2.27176	2.27176	2	6	737	17899	3223
protein localization to membrane raft	biological process	3.28395	0.0374799	25	2.26781	2.26781	2	6	737	17899	1903044
embryonic foregut morphogenesis	biological process	3.28395	0.0374799	25	2.25318	2.25318	2	6	737	17899	48617
positive regulation of histone phosphorylation	biological process	3.28395	0.0374799	25	2.17391	2.17391	2	6	737	17899	33129
positive regulation of organ growth	biological process	3.28125	0.0375811	10.6383	3.10593	3.10593	5	42	734	17863	46622
regulation of extrinsic apoptotic signaling pathway in absence of ligand	biological process	3.28125	0.0375811	10.6383	2.9755	2.9755	5	42	734	17863	2001239
regulation of hydrolase activity	biological process	3.27185	0.0379363	4.98366	2.72694	2.72694	61	1163	678	16742	51336
negative regulation of ion transmembrane transporter activity	biological process	3.2646	0.0382121	9.52381	2.4852	2.4852	6	57	733	17848	32413
regulation of apoptotic process	biological process	3.26092	0.0383532	4.86991	2.7053	2.7053	73	1426	666	16479	42981
regulation of protein kinase activity	biological process	3.2599	0.0383924	5.29801	2.78908	2.78908	40	715	699	17190	45859
negative regulation of developmental growth	biological process	3.25242	0.0386803	8.24742	2.60474	2.60474	8	89	731	17816	48640
tube formation	biological process	3.23937	0.0391886	7.82609	2.5045	2.5045	9	106	730	17799	35148
positive regulation of cellular protein localization	biological process	3.23081	0.0395253	6.14887	2.75987	2.75987	19	290	720	17615	1903829
response to purine-containing compound	biological process	3.22726	0.039666	7.23684	3.12175	3.12175	11	141	728	17764	14074
regulation of cell morphogenesis involved in differentiation	biological process	3.22305	0.0398334	6.22837	3.06551	3.06551	18	271	721	17634	10769
regulation of immune effector process	biological process	3.2212	0.039907	5.92992	2.65506	2.65506	22	349	717	17556	2697
cellular component organization or biogenesis	biological process	3.21599	0.0401156	4.39162	2.6751	2.6751	218	4746	521	13159	71840
phosphorylation	biological process	3.21309	0.040232	5.02242	2.57448	2.57448	56	1059	683	16846	16310
positive regulation of pathway-restricted SMAD protein phosphorylation	biological process	3.20309	0.0406363	10.4167	2.92861	2.92861	5	43	734	17862	10862
embryonic pattern specification	biological process	3.20309	0.0406363	10.4167	2.59723	2.59723	5	43	734	17862	9880
inorganic anion transmembrane transport	biological process	3.201	0.0407215	8.16327	2.75283	2.75283	8	90	731	17815	98661
positive regulation of cell death	biological process	3.19983	0.0407693	5.39291	2.74114	2.74114	35	614	704	17291	10942
cell aging	biological process	3.1988	0.040811	9.375	2.92641	2.92641	6	58	733	17847	7569
homeostatic process	biological process	3.18842	0.0412369	4.88323	2.78859	2.78859	69	1344	670	16561	42592
establishment or maintenance of cell polarity	biological process	3.18737	0.0412802	7.18954	2.41471	2.41471	11	142	728	17763	7163
regulation of epithelial to mesenchymal transition	biological process	3.1827	0.0414736	8.64198	2.43417	2.43417	7	74	732	17831	10717
regulation of plasma membrane bounded cell projection assembly	biological process	3.15683	0.0425605	6.77083	2.51738	2.51738	13	179	726	17726	120032
response to interleukin-6	biological process	3.15152	0.042787	15	3.22618	3.22618	3	17	736	17888	70741
embryonic placenta development	biological process	3.15152	0.042787	15	3.08298	3.08298	3	17	736	17888	1892
genetic imprinting	biological process	3.15152	0.042787	15	2.91767	2.91767	3	17	736	17888	71514
nitric oxide mediated signal transduction	biological process	3.15152	0.042787	15	2.62162	2.62162	3	17	736	17888	7263
neurotrophin TRK receptor signaling pathway	biological process	3.15152	0.042787	15	2.55598	2.55598	3	17	736	17888	48011
cytokine production involved in immune response	biological process	3.15152	0.042787	15	2.43936	2.43936	3	17	736	17888	2367
response to nitric oxide	biological process	3.15152	0.042787	15	2.2952	2.2952	3	17	736	17888	71731
protein localization to cell surface	biological process	3.15152	0.042787	15	2.2777	2.2777	3	17	736	17888	34394
negative regulation of cardiac muscle cell apoptotic process	biological process	3.15152	0.042787	15	2.25469	2.25469	3	17	736	17888	10667
innervation	biological process	3.15152	0.042787	15	2.1447	2.1447	3	17	736	17888	60384
regulation of synaptic vesicle recycling	biological process	3.15152	0.042787	15	2.12949	2.12949	3	17	736	17888	1903421
regulation of generation of precursor metabolites and energy	biological process	3.15044	0.0428331	8.08081	2.86512	2.86512	8	91	731	17814	43467
potassium ion transport	biological process	3.14774	0.0429491	6.93642	2.96256	2.96256	12	161	727	17744	6813
signal transduction by p53 class mediator	biological process	3.14679	0.0429901	7.69231	2.63266	2.63266	9	108	730	17797	72331
regulation of substrate adhesion-dependent cell spreading	biological process	3.12726	0.0438377	10.2041	2.75074	2.75074	5	44	734	17861	1900024
cellular ion homeostasis	biological process	3.12195	0.0440713	5.44218	2.76723	2.76723	32	556	707	17349	6873
response to monosaccharide	biological process	3.11912	0.044196	7.35294	2.95596	2.95596	10	126	729	17779	34284
regulation of Rho protein signal transduction	biological process	3.11912	0.044196	7.35294	2.87797	2.87797	10	126	729	17779	35023
positive regulation of JNK cascade	biological process	3.11912	0.044196	7.35294	2.41631	2.41631	10	126	729	17779	46330
dendrite development	biological process	3.11689	0.0442945	11.7647	3.48848	3.48848	4	30	735	17875	16358
adipose tissue development	biological process	3.11689	0.0442945	11.7647	3.39274	3.39274	4	30	735	17875	60612
positive regulation of substrate adhesion-dependent cell spreading	biological process	3.11689	0.0442945	11.7647	2.79481	2.79481	4	30	735	17875	1900026
regulation of pri-miRNA transcription by RNA polymerase II	biological process	3.11689	0.0442945	11.7647	2.64371	2.64371	4	30	735	17875	1902893
neuron fate commitment	biological process	3.11689	0.0442945	11.7647	2.57608	2.57608	4	30	735	17875	48663
lamellipodium assembly	biological process	3.11689	0.0442945	11.7647	2.44711	2.44711	4	30	735	17875	30032
negative regulation of muscle cell apoptotic process	biological process	3.11689	0.0442945	11.7647	2.27468	2.27468	4	30	735	17875	10656
regulation of striated muscle cell apoptotic process	biological process	3.11689	0.0442945	11.7647	2.26058	2.26058	4	30	735	17875	10662
cell differentiation in spinal cord	biological process	3.11689	0.0442945	11.7647	2.15959	2.15959	4	30	735	17875	21515
response to reactive oxygen species	biological process	3.11121	0.0445472	6.89655	2.61954	2.61954	12	162	727	17743	302
negative regulation of molecular function	biological process	3.10934	0.0446305	5.03876	2.60194	2.60194	52	980	687	16925	44092
positive regulation of protein kinase B signaling	biological process	3.10904	0.0446437	7.09677	2.73839	2.73839	11	144	728	17761	51897
osteoblast differentiation	biological process	3.10074	0.0450157	8	2.52595	2.52595	8	92	731	17813	1649
regulation of programmed cell death	biological process	3.09192	0.0454148	4.82485	2.7053	2.7053	73	1440	666	16465	43067
regulation of cell projection assembly	biological process	3.088	0.0455932	6.70103	2.51738	2.51738	13	181	726	17724	60491
regulation of protein binding	biological process	3.07485	0.0461964	6.54206	2.6039	2.6039	14	200	725	17705	43393
regulation of synaptic transmission, glutamatergic	biological process	3.07182	0.0463369	9.09091	2.67769	2.67769	6	60	733	17845	51966
positive regulation of histone modification	biological process	3.07175	0.0463399	8.43373	2.61705	2.61705	7	76	732	17829	31058
regulation of BMP signaling pathway	biological process	3.07175	0.0463399	8.43373	2.47784	2.47784	7	76	732	17829	30510
immune response-activating cell surface receptor signaling pathway	biological process	3.06991	0.0464253	6.29921	2.28986	2.28986	16	238	723	17667	2429
mitochondrial ATP synthesis coupled electron transport	biological process	3.0588	0.0469442	22.2222	3.44217	3.44217	2	7	737	17898	42775
outer ear morphogenesis	biological process	3.0588	0.0469442	22.2222	3.3466	3.3466	2	7	737	17898	42473
coronary artery morphogenesis	biological process	3.0588	0.0469442	22.2222	3.34187	3.34187	2	7	737	17898	60982
cellular response to caffeine	biological process	3.0588	0.0469442	22.2222	3.29915	3.29915	2	7	737	17898	71313
regulation of photoreceptor cell differentiation	biological process	3.0588	0.0469442	22.2222	2.99672	2.99672	2	7	737	17898	46532
sympathetic ganglion development	biological process	3.0588	0.0469442	22.2222	2.95707	2.95707	2	7	737	17898	61549
regulation of protein heterodimerization activity	biological process	3.0588	0.0469442	22.2222	2.68639	2.68639	2	7	737	17898	43497
positive regulation of toll-like receptor 4 signaling pathway	biological process	3.0588	0.0469442	22.2222	2.65545	2.65545	2	7	737	17898	34145
skeletal muscle atrophy	biological process	3.0588	0.0469442	22.2222	2.57932	2.57932	2	7	737	17898	14732
response to light intensity	biological process	3.0588	0.0469442	22.2222	2.57655	2.57655	2	7	737	17898	9642
regulation of blood vessel remodeling	biological process	3.0588	0.0469442	22.2222	2.56723	2.56723	2	7	737	17898	60312
positive regulation of blood vessel endothelial cell proliferation involved in sprouting angiogenesis	biological process	3.0588	0.0469442	22.2222	2.43947	2.43947	2	7	737	17898	1903589
hemoglobin metabolic process	biological process	3.0588	0.0469442	22.2222	2.4004	2.4004	2	7	737	17898	20027
negative regulation of transcription by competitive promoter binding	biological process	3.0588	0.0469442	22.2222	2.28659	2.28659	2	7	737	17898	10944
lateral sprouting from an epithelium	biological process	3.0588	0.0469442	22.2222	2.27118	2.27118	2	7	737	17898	60601
chondrocyte proliferation	biological process	3.0588	0.0469442	22.2222	2.25226	2.25226	2	7	737	17898	35988
iris morphogenesis	biological process	3.0588	0.0469442	22.2222	2.17986	2.17986	2	7	737	17898	61072
cAMP catabolic process	biological process	3.0588	0.0469442	22.2222	2.14724	2.14724	2	7	737	17898	6198
positive regulation of synaptic vesicle recycling	biological process	3.0588	0.0469442	22.2222	2.1044	2.1044	2	7	737	17898	1903423
positive regulation of myoblast proliferation	biological process	3.0588	0.0469442	22.2222	2.09298	2.09298	2	7	737	17898	2000288
venous blood vessel morphogenesis	biological process	3.0588	0.0469442	22.2222	2.0847	2.0847	2	7	737	17898	48845
dephosphorylation	biological process	3.05724	0.0470171	6.10169	2.61761	2.61761	18	277	721	17628	16311
kidney development	biological process	3.05693	0.0470318	7.56303	2.56396	2.56396	9	110	730	17795	1822
circulatory system process	biological process	3.05411	0.0471645	6.66667	2.43531	2.43531	13	182	726	17723	3013
positive regulation of Ras protein signal transduction	biological process	3.05366	0.0471861	10	2.81395	2.81395	5	45	734	17860	46579
regulation of leukocyte chemotaxis	biological process	3.05188	0.0472701	7.92079	2.7028	2.7028	8	93	731	17812	2688
phosphate-containing compound metabolic process	biological process	3.0481	0.0474488	4.69627	2.54874	2.54874	92	1867	647	16038	6796
positive regulation of apoptotic process	biological process	3.04639	0.0475303	5.40541	2.7226	2.7226	32	560	707	17345	43065
regulation of cellular response to stress	biological process	3.03923	0.0478719	5.34591	2.59933	2.59933	34	602	705	17303	80135
regulation of dendrite development	biological process	3.03686	0.0479851	7.24638	2.52882	2.52882	10	128	729	17777	50773
positive regulation of synaptic transmission	biological process	3.03686	0.0479851	7.24638	2.43405	2.43405	10	128	729	17777	50806
positive regulation of cell migration involved in sprouting angiogenesis	biological process	3.02634	0.0484928	14.2857	3.17666	3.17666	3	18	736	17887	90050
positive regulation of myoblast differentiation	biological process	3.02634	0.0484928	14.2857	2.9477	2.9477	3	18	736	17887	45663
cGMP-mediated signaling	biological process	3.02634	0.0484928	14.2857	2.50823	2.50823	3	18	736	17887	19934
embryonic epithelial tube formation	biological process	3.02634	0.0484928	14.2857	2.40578	2.40578	3	18	736	17887	1838
embryonic eye morphogenesis	biological process	3.02634	0.0484928	14.2857	2.35958	2.35958	3	18	736	17887	48048
positive regulation of glycoprotein metabolic process	biological process	3.02634	0.0484928	14.2857	2.28719	2.28719	3	18	736	17887	1903020
bone resorption	biological process	3.02634	0.0484928	14.2857	2.28026	2.28026	3	18	736	17887	45453
negative regulation of cAMP-mediated signaling	biological process	3.02634	0.0484928	14.2857	2.13215	2.13215	3	18	736	17887	43951
cellular response to estradiol stimulus	biological process	3.02616	0.0485013	11.4286	2.5686	2.5686	4	31	735	17874	71392
positive regulation of bone mineralization	biological process	3.02616	0.0485013	11.4286	2.37471	2.37471	4	31	735	17874	30501
regulation of secretion	biological process	3.02056	0.0487737	5.24138	2.78712	2.78712	38	687	701	17218	51046
regulation of fat cell differentiation	biological process	3.013	0.0491442	7.5	2.86193	2.86193	9	111	730	17794	45598
phosphorus metabolic process	biological process	3.01139	0.049223	4.68278	2.55556	2.55556	93	1893	646	16012	6793
cellular response to carbohydrate stimulus	biological process	3.01053	0.0492655	8.95522	3.246	3.246	6	61	733	17844	71322
regulation of dendritic spine development	biological process	3.01053	0.0492655	8.95522	2.52956	2.52956	6	61	733	17844	60998
positive regulation of blood circulation	biological process	3.01053	0.0492655	8.95522	2.43376	2.43376	6	61	733	17844	1903524
determination of bilateral symmetry	biological process	3.01053	0.0492655	8.95522	2.27609	2.27609	6	61	733	17844	9855
immune response-regulating signaling pathway	biological process	3.00483	0.0495474	5.78947	2.54172	2.54172	22	358	717	17547	2764
neuron death	biological process	2.98219	0.0506819	9.80392	3.52296	3.52296	5	46	734	17859	70997
positive regulation of extrinsic apoptotic signaling pathway	biological process	2.98219	0.0506819	9.80392	3.27461	3.27461	5	46	734	17859	2001238
cellular response to inorganic substance	biological process	2.97963	0.0508114	6.45161	2.5234	2.5234	14	203	725	17702	71241
neuron projection development	biological process	2.97868	0.0508598	6.32911	2.91818	2.91818	15	222	724	17683	31175
regulation of ossification	biological process	2.96908	0.0513503	6.74157	2.92264	2.92264	12	166	727	17739	30278
cellular potassium ion transport	biological process	2.95798	0.0519239	6.91824	2.9687	2.9687	11	148	728	17757	71804
potassium ion transmembrane transport	biological process	2.95798	0.0519239	6.91824	2.9687	2.9687	11	148	728	17757	71805
cellular cation homeostasis	biological process	2.95761	0.0519427	5.3913	2.76706	2.76706	31	544	708	17361	30003
B cell activation	biological process	2.95677	0.0519864	7.14286	2.80932	2.80932	10	130	729	17775	42113
transmembrane transport	biological process	2.95122	0.0522757	4.92653	2.76229	2.76229	57	1100	682	16805	55085
regulation of purine nucleotide biosynthetic process	biological process	2.95066	0.0523054	8.82353	2.99422	2.99422	6	62	733	17843	1900371
excitatory postsynaptic potential	biological process	2.95066	0.0523054	8.82353	2.61839	2.61839	6	62	733	17843	60079
multi-organism behavior	biological process	2.95066	0.0523054	8.82353	2.56643	2.56643	6	62	733	17843	51705
cellular response to retinoic acid	biological process	2.95066	0.0523054	8.82353	2.40903	2.40903	6	62	733	17843	71300
specification of symmetry	biological process	2.95066	0.0523054	8.82353	2.27609	2.27609	6	62	733	17843	9799
protein kinase B signaling	biological process	2.93896	0.0529208	11.1111	2.86104	2.86104	4	32	735	17873	43491
nerve development	biological process	2.93896	0.0529208	11.1111	2.82354	2.82354	4	32	735	17873	21675
positive regulation of programmed cell death	biological process	2.93578	0.0530893	5.35117	2.7226	2.7226	32	566	707	17339	43068
positive regulation of peptidyl-tyrosine phosphorylation	biological process	2.93453	0.0531556	6.70391	2.69368	2.69368	12	167	727	17738	50731
Fc receptor signaling pathway	biological process	2.92706	0.0535544	7.37705	2.85748	2.85748	9	113	730	17792	38093
positive regulation of leukocyte activation	biological process	2.92483	0.0536739	6	2.56225	2.56225	18	282	721	17623	2696
negative regulation of phosphorylation	biological process	2.92149	0.0538536	5.6338	2.88152	2.88152	24	402	715	17503	42326
synapse organization	biological process	2.91752	0.0540678	7.0922	2.44786	2.44786	10	131	729	17774	50808
regulation of purine nucleotide metabolic process	biological process	2.91326	0.0542986	8.13953	2.90412	2.90412	7	79	732	17826	1900542
regulation of synapse assembly	biological process	2.91326	0.0542986	8.13953	2.31209	2.31209	7	79	732	17826	51963
mesoderm development	biological process	2.91276	0.0543255	9.61538	3.22201	3.22201	5	47	734	17858	7498
negative regulation of ATP metabolic process	biological process	2.90864	0.0545501	13.6364	3.0346	3.0346	3	19	736	17886	1903579
response to cholesterol	biological process	2.90864	0.0545501	13.6364	3.02462	3.02462	3	19	736	17886	70723
bone cell development	biological process	2.90864	0.0545501	13.6364	2.88791	2.88791	3	19	736	17886	98751
regulation of osteoblast proliferation	biological process	2.90864	0.0545501	13.6364	2.85071	2.85071	3	19	736	17886	33688
apoptotic process involved in development	biological process	2.90864	0.0545501	13.6364	2.75236	2.75236	3	19	736	17886	1902742
negative regulation of regulated secretory pathway	biological process	2.90864	0.0545501	13.6364	2.64405	2.64405	3	19	736	17886	1903306
neuronal stem cell population maintenance	biological process	2.90864	0.0545501	13.6364	2.60545	2.60545	3	19	736	17886	97150
positive regulation of toll-like receptor signaling pathway	biological process	2.90864	0.0545501	13.6364	2.52668	2.52668	3	19	736	17886	34123
aorta morphogenesis	biological process	2.90864	0.0545501	13.6364	2.49763	2.49763	3	19	736	17886	35909
protein mannosylation	biological process	2.90864	0.0545501	13.6364	2.44179	2.44179	3	19	736	17886	35268
myoblast fusion	biological process	2.90864	0.0545501	13.6364	2.43607	2.43607	3	19	736	17886	7520
negative regulation of synapse organization	biological process	2.90864	0.0545501	13.6364	2.20335	2.20335	3	19	736	17886	1905809
ion transport	biological process	2.90698	0.0546405	4.8722	2.71336	2.71336	61	1191	678	16714	6811
regulation of hormone secretion	biological process	2.89838	0.0551122	6.15385	2.78046	2.78046	16	244	723	17661	46883
metabolic process	biological process	2.89778	0.0551456	4.19551	2.6007	2.6007	394	8997	345	8908	8152
negative regulation of axonogenesis	biological process	2.89215	0.0554571	8.69565	3.38141	3.38141	6	63	733	17842	50771
regulation of nucleotide biosynthetic process	biological process	2.89215	0.0554571	8.69565	2.99422	2.99422	6	63	733	17842	30808
regulation of protein acetylation	biological process	2.89215	0.0554571	8.69565	2.62219	2.62219	6	63	733	17842	1901983
positive regulation of dendrite development	biological process	2.89215	0.0554571	8.69565	2.53376	2.53376	6	63	733	17842	1900006
second-messenger-mediated signaling	biological process	2.89202	0.0554641	5.90062	2.48279	2.48279	19	303	720	17602	19932
regulation of endocytosis	biological process	2.89041	0.0555532	6.25	2.76889	2.76889	15	225	724	17680	30100
regulation of dephosphorylation	biological process	2.88984	0.0555851	6.5	3.07605	3.07605	13	187	726	17718	35303
response to metal ion	biological process	2.88805	0.0556847	5.76923	2.81225	2.81225	21	343	718	17562	10038
peptidyl-tyrosine phosphorylation	biological process	2.86657	0.0568939	6.62983	2.77895	2.77895	12	169	727	17736	18108
negative regulation of dephosphorylation	biological process	2.8644	0.0570172	7.61905	2.63646	2.63646	8	97	731	17808	35305
ATP synthesis coupled electron transport	biological process	2.86172	0.0571704	20	3.44217	3.44217	2	8	737	17897	42773
cranial nerve structural organization	biological process	2.86172	0.0571704	20	3.26147	3.26147	2	8	737	17897	21604
retina vasculature morphogenesis in camera-type eye	biological process	2.86172	0.0571704	20	3.11772	3.11772	2	8	737	17897	61299
response to lipoteichoic acid	biological process	2.86172	0.0571704	20	3.01941	3.01941	2	8	737	17897	70391
cellular response to lipoteichoic acid	biological process	2.86172	0.0571704	20	3.01941	3.01941	2	8	737	17897	71223
positive regulation of isotype switching to IgG isotypes	biological process	2.86172	0.0571704	20	2.86009	2.86009	2	8	737	17897	48304
positive regulation of osteoblast proliferation	biological process	2.86172	0.0571704	20	2.78483	2.78483	2	8	737	17897	33690
vagina development	biological process	2.86172	0.0571704	20	2.69265	2.69265	2	8	737	17897	60068
regulation of toll-like receptor 2 signaling pathway	biological process	2.86172	0.0571704	20	2.65545	2.65545	2	8	737	17897	34135
cellular response to leucine	biological process	2.86172	0.0571704	20	2.58933	2.58933	2	8	737	17897	71233
striated muscle atrophy	biological process	2.86172	0.0571704	20	2.57932	2.57932	2	8	737	17897	14891
skeletal muscle adaptation	biological process	2.86172	0.0571704	20	2.57932	2.57932	2	8	737	17897	43501
dopamine biosynthetic process	biological process	2.86172	0.0571704	20	2.57268	2.57268	2	8	737	17897	42416
regulation of neutrophil activation	biological process	2.86172	0.0571704	20	2.56723	2.56723	2	8	737	17897	1902563
muscle cell fate commitment	biological process	2.86172	0.0571704	20	2.53162	2.53162	2	8	737	17897	42693
desmosome organization	biological process	2.86172	0.0571704	20	2.48525	2.48525	2	8	737	17897	2934
regulation of secondary metabolic process	biological process	2.86172	0.0571704	20	2.3293	2.3293	2	8	737	17897	43455
dorsal/ventral axis specification	biological process	2.86172	0.0571704	20	2.27639	2.27639	2	8	737	17897	9950
presynapse assembly	biological process	2.86172	0.0571704	20	2.22062	2.22062	2	8	737	17897	99054
positive regulation of myeloid leukocyte cytokine production involved in immune response	biological process	2.86172	0.0571704	20	2.21513	2.21513	2	8	737	17897	61081
lung secretory cell differentiation	biological process	2.86172	0.0571704	20	2.21176	2.21176	2	8	737	17897	61140
ventricular cardiac muscle cell development	biological process	2.86172	0.0571704	20	2.17823	2.17823	2	8	737	17897	55015
hair cell differentiation	biological process	2.86172	0.0571704	20	2.14224	2.14224	2	8	737	17897	35315
positive regulation of cardiac muscle contraction	biological process	2.86172	0.0571704	20	2.04998	2.04998	2	8	737	17897	60452
cellular metal ion homeostasis	biological process	2.85956	0.057294	5.43689	2.72589	2.72589	28	487	711	17418	6875
positive regulation of purine nucleotide biosynthetic process	biological process	2.85507	0.0575517	10.8108	3.16058	3.16058	4	33	735	17872	1900373
positive regulation of nucleotide biosynthetic process	biological process	2.85507	0.0575517	10.8108	3.16058	3.16058	4	33	735	17872	30810
semaphorin-plexin signaling pathway	biological process	2.85507	0.0575517	10.8108	3.09122	3.09122	4	33	735	17872	71526
positive regulation of sprouting angiogenesis	biological process	2.85507	0.0575517	10.8108	3.00308	3.00308	4	33	735	17872	1903672
forebrain cell migration	biological process	2.85507	0.0575517	10.8108	2.83388	2.83388	4	33	735	17872	21885
ovarian follicle development	biological process	2.85507	0.0575517	10.8108	2.80389	2.80389	4	33	735	17872	1541
ureteric bud development	biological process	2.85507	0.0575517	10.8108	2.73159	2.73159	4	33	735	17872	1657
regulation of protein localization to cell surface	biological process	2.85507	0.0575517	10.8108	2.59256	2.59256	4	33	735	17872	2000008
B cell receptor signaling pathway	biological process	2.85507	0.0575517	10.8108	2.18939	2.18939	4	33	735	17872	50853
neurogenesis	biological process	2.8453	0.058117	9.43396	3.31452	3.31452	5	48	734	17857	22008
regulation of neuronal synaptic plasticity	biological process	2.8453	0.058117	9.43396	2.92277	2.92277	5	48	734	17857	48168
phosphatidylinositol-3-phosphate biosynthetic process	biological process	2.8453	0.058117	9.43396	2.87632	2.87632	5	48	734	17857	36092
regulation of cardiac conduction	biological process	2.8453	0.058117	9.43396	2.62162	2.62162	5	48	734	17857	1903779
somatic stem cell population maintenance	biological process	2.8453	0.058117	9.43396	2.41552	2.41552	5	48	734	17857	35019
response to bronchodilator	biological process	2.8453	0.058117	9.43396	2.29805	2.29805	5	48	734	17857	97366
regulation of smoothened signaling pathway	biological process	2.83496	0.0587209	8.57143	2.77372	2.77372	6	64	733	17841	8589
regulation of stress-activated MAPK cascade	biological process	2.82693	0.0591941	6.30631	2.55048	2.55048	14	208	725	17697	32872
positive regulation of immune effector process	biological process	2.82647	0.0592218	6.43564	2.73938	2.73938	13	189	726	17716	2699
negative regulation of protein phosphorylation	biological process	2.8229	0.0594335	5.6701	2.90443	2.90443	22	366	717	17539	1933
myeloid leukocyte activation	biological process	2.81348	0.0599959	5.34759	2.51399	2.51399	30	531	709	17374	2274
eye development	biological process	2.81257	0.0600503	7.95455	2.49015	2.49015	7	81	732	17824	1654
positive regulation of NF-kappaB transcription factor activity	biological process	2.80282	0.0606391	6.94444	2.35463	2.35463	10	134	729	17771	51092
myeloid cell homeostasis	biological process	2.79771	0.0609497	13.0435	2.93309	2.93309	3	20	736	17885	2262
regulation of cellular respiration	biological process	2.79771	0.0609497	13.0435	2.93249	2.93249	3	20	736	17885	43457
positive regulation of pri-miRNA transcription by RNA polymerase II	biological process	2.79771	0.0609497	13.0435	2.83354	2.83354	3	20	736	17885	1902895
cerebral cortex cell migration	biological process	2.79771	0.0609497	13.0435	2.78938	2.78938	3	20	736	17885	21795
cell differentiation involved in embryonic placenta development	biological process	2.79771	0.0609497	13.0435	2.45176	2.45176	3	20	736	17885	60706
negative regulation of viral transcription	biological process	2.79771	0.0609497	13.0435	2.42176	2.42176	3	20	736	17885	32897
morphogenesis of embryonic epithelium	biological process	2.79771	0.0609497	13.0435	2.40361	2.40361	3	20	736	17885	16331
phospholipid translocation	biological process	2.79771	0.0609497	13.0435	2.33579	2.33579	3	20	736	17885	45332
negative regulation of striated muscle cell apoptotic process	biological process	2.79771	0.0609497	13.0435	2.25469	2.25469	3	20	736	17885	10664
cranial nerve development	biological process	2.79771	0.0609497	13.0435	2.24016	2.24016	3	20	736	17885	21545
adrenergic receptor signaling pathway	biological process	2.79771	0.0609497	13.0435	2.13413	2.13413	3	20	736	17885	71875
adenylate cyclase-activating adrenergic receptor signaling pathway	biological process	2.79771	0.0609497	13.0435	2.13413	2.13413	3	20	736	17885	71880
regulation of stress-activated protein kinase signaling cascade	biological process	2.79727	0.0609766	6.27803	2.55048	2.55048	14	209	725	17696	70302
cellular homeostasis	biological process	2.79433	0.0611557	5.08685	2.84028	2.84028	41	765	698	17140	19725
negative regulation of phosphoprotein phosphatase activity	biological process	2.77972	0.062056	9.25926	2.68943	2.68943	5	49	734	17856	32515
regulation of histone acetylation	biological process	2.77972	0.062056	9.25926	2.63538	2.63538	5	49	734	17856	35065
regulation of lipid kinase activity	biological process	2.77972	0.062056	9.25926	2.49049	2.49049	5	49	734	17856	43550
[truncated: 4,473 more rows]

## Sheet: molecular function
Function	Type	Enrichment Score	Enrichment p-value	% genes in group that are present	Disease Group factor score	GDM vs. non-GDM score	# genes in list, in group	# genes not in list, in group	# genes in list, not in group	# genes not in list, not in group	GO ID
[truncated: 1,130 more rows]

[truncated: 1 more sheets: Cellular component]
